# Supplementary material for: De novo RNA sequencing analysis of Aeluropus littoralis halophyte plant under salinity stress
Source: Sci Rep. 2020 Jun 4;10:9148. doi: 10.1038/s41598-020-65947-5 (PMC7272644; doi:10.1038/s41598-020-65947-5)
Supplement: Supplementary file 2 [file 41598_2020_65947_MOESM2_ESM.xlsx]

## Sheet: Sheet1
De novo RNA sequencing analysis of Aeluropus littoralis halophyte plant under salinity stress
Elham Younesi-Melerdi, Ghorban-Ali Nematzadeh, Ali Pakdin-Parizi*, Mohammad-Reza Bakhtiarizadeh, Seyed Abolfazl Motahari
Table S2. The clean read numbers in different samples
sample name	Clean reads number
Control: no salt	20436121
Control: no salt	20527895
Control: no salt	20402518
200 mM NaCl (rep1)	20579946
200 mM NaCl (rep1)	20029301
200 mM NaCl (rep1)	20105663
400 mM NaCl(rep1)	20220338
400 mM NaCl(rep1)	20047657
400 mM NaCl(rep1)	20387621
