# Supplementary material for: De novo RNA sequencing analysis of Aeluropus littoralis halophyte plant under salinity stress
Source: Sci Rep. 2020 Jun 4;10:9148. doi: 10.1038/s41598-020-65947-5 (PMC7272644; doi:10.1038/s41598-020-65947-5)
Supplement: Supplementary file 3 [file 41598_2020_65947_MOESM3_ESM.xlsx]

## Sheet: Sheet1
De novo RNA sequencing analysis of Aeluropus littoralis halophyte plant under salinity stress
Elham Younesi-Melerdi, Ghorban-Ali Nematzadeh, Ali Pakdin-Parizi*, Mohammad-Reza Bakhtiarizadeh, Seyed Abolfazl Motahari
Table S3. Detailed information of annotated transcripts in A.littoralis transcriptome against different databases
Isoform_Name	Protein_names	Gene_names	Organism	Gene_ontology_(biological_process)	Gene_ontology_(molecular_function)	Gene_ontology_(cellular_component)	Rfam	Eval	miRBase	Eval	Pfam;Describtion;Eval	Rnammer;start;end;score;strand;name	signalp;start;end;score	tmHMM	EC_number	KEGG (against 38 plan species)
comp3538_c0_g1_i1	NA	NA	NA	NA	NA	NA	NA	NA	NA	NA	PF00130.17;Phorbol_esters/diacylglycerol_binding_domain_(C1_domain);0.00033;PF00628.24;PHD-finger;0.00033;PF04434.12;SWIM_zinc_finger;1.3e-06;PF05715.8;Piccolo_Zn-finger;0.082;PF05883.6;Baculovirus_U-box/Ring-like_domain;0.54;PF12678.2;RING-H2_zinc_finger;0.008;PF12861.2;Anaphase-promoting_complex_subunit_11_RING-H2_finger;0.17;PF12898.2;Stc1_domain;0.078;PF12906.2;RING-variant_domain;0.055;PF136…	NA	NA	len=251;ExpAA=0.11;First60=0.08;PredHel=0;Topology=o	NA	NA
comp9043_c0_g1_i2	NA	NA	NA	NA	NA	NA	NA	NA	NA	NA	NA	NA	NA	len=142;ExpAA=1.29;First60=1.24;PredHel=0;Topology=i;len=332;ExpAA=0.00;First60=0.00;PredHel=0;Topology=o	NA	K22184
comp3460_c0_g1_i2	Calcium-transporting_ATPase_4,_endoplasmic_reticulum-type_(EC_3.6.3.8)	ECA4_At1g07670_F24B9.24	Arabidopsis_thaliana_(Mouse-ear_cress)	NA	ATP_binding_[GO:0005524];_calcium-transporting_ATPase_activity_[GO:0005388];_metal_ion_binding_[GO:0046872]	endoplasmic_reticulum_[GO:0005783];_integral_component_of_membrane_[GO:0016021];_plasma_membrane_[GO:0005886]	NA	NA	NA	NA	PF00069.20;Protein_kinase_domain;1.6e-45;PF00122.15;E1-E2_ATPase;6.1e-66;PF00689.16;Cation_transporting_ATPase,_C-terminus;9e-49;PF00690.21;Cation_transporter/ATPase,_N-terminus;8.3e-21;PF00702.21;haloacid_dehalogenase-like_hydrolase;1.6e-29;PF01636.18;Phosphotransferase_enzyme_family;0.0003;PF07714.12;Protein_tyrosine_kinase;5.8e-48;PF08282.7;haloacid_dehalogenase-like_hydrolase;3.5e-06;PF11721.…	NA	NA	len=637;ExpAA=39.29;First60=0.00;PredHel=1;Topology=i203-225o;len=965;ExpAA=182.35;First60=0.00;PredHel=8;Topology=i83-100o110-132i230-252o285-307i327-349o768-790i892-914o924-946i	3.6.3.8	NA
comp4841_c0_g1_i2	Protein_ANTAGONIST_OF_LIKE_HETEROCHROMATIN_PROTEIN_1_(EC_3.1.-.-)	ALP1_At3g63270_F16M2.120	Arabidopsis_thaliana_(Mouse-ear_cress)	negative_regulation_of_chromatin_silencing_[GO:0031936];_transcription,_DNA-templated_[GO:0006351]	chromatin_binding_[GO:0003682];_metal_ion_binding_[GO:0046872];_nuclease_activity_[GO:0004518]	ESC/E(Z)_complex_[GO:0035098];_nucleus_[GO:0005634];_PRC1_complex_[GO:0035102]	NA	NA	NA	NA	PF04827.9;Plant_transposon_protein;2.3e-05;PF13359.1;DDE_superfamily_endonuclease;5.3e-36	NA	NA	len=213;ExpAA=0.10;First60=0.05;PredHel=0;Topology=o;len=340;ExpAA=3.13;First60=1.91;PredHel=0;Topology=o	3.1.-.-	NA
comp418_c0_g1_i5	Probable_polyamine_oxidase_4_(AtPAO4)_(EC_1.5.3.16)_(Amine_oxidase_2)	PAO4_At1g65840_F1E22.18	Arabidopsis_thaliana_(Mouse-ear_cress)	polyamine_catabolic_process_[GO:0006598]	N1-acetylspermine:oxygen_oxidoreductase_(N1-acetylspermidine-forming)_activity_[GO:0052895];_norspermine:oxygen_oxidoreductase_activity_[GO:0052894];_polyamine_oxidase_activity_[GO:0046592];_spermine:oxygen_oxidoreductase_(spermidine-forming)_activity_[GO:0052901]	peroxisome_[GO:0005777]	NA	NA	sof-MIR167b	7.77e-09	PF00428.14;60s_Acidic_ribosomal_protein;0.34;PF00890.19;FAD_binding_domain;0.037;PF01593.19;Flavin_containing_amine_oxidoreductase;8.1e-12;PF03487.8;Interleukin-13;0.077;PF07259.7;ProSAAS_precursor;0.021;PF09462.5;Mus7/MMS22_family;0.12;PF13450.1;NAD(P)-binding_Rossmann-like_domain;0.064	NA	1;28;0.840	len=120;ExpAA=21.56;First60=21.56;PredHel=1;Topology=i7-29o;len=242;ExpAA=19.17;First60=18.06;PredHel=1;Topology=i13-30o;len=307;ExpAA=3.88;First60=0.79;PredHel=0;Topology=o	1.5.3.16	NA
comp442_c0_g1_i3	Peptidyl-prolyl_cis-trans_isomerase_CYP28,_chloroplastic_(PPIase_CYP28)_(EC_5.2.1.8)_(Cyclophilin_of_28_kDa)_(Cyclophilin-28)	CYP28_At5g35100_F7N22.3	Arabidopsis_thaliana_(Mouse-ear_cress)	protein_folding_[GO:0006457]	peptidyl-prolyl_cis-trans_isomerase_activity_[GO:0003755]	chloroplast_[GO:0009507];_thylakoid_lumen_[GO:0031977]	NA	NA	NA	NA	PF00160.16;Cyclophilin_type_peptidyl-prolyl_cis-trans_isomerase/CLD;9e-07;PF01592.11;NifU-like_N_terminal_domain;7.8e-07	NA	NA	len=102;ExpAA=0.06;First60=0.06;PredHel=0;Topology=o;len=212;ExpAA=0.24;First60=0.05;PredHel=0;Topology=o	5.2.1.8	NA
comp4214_c0_g1_i1	Protein_NRT1/_PTR_FAMILY_3.1_(AtNPF3.1)	NPF3.1_NITR_At1g68570_F24J5.19	Arabidopsis_thaliana_(Mouse-ear_cress)	gibberellic_acid_homeostasis_[GO:0010336];_nitrate_assimilation_[GO:0042128]	transporter_activity_[GO:0005215]	integral_component_of_membrane_[GO:0016021];_intracellular_vesicle_[GO:0097708];_plasma_membrane_[GO:0005886]	NA	NA	NA	NA	PF00854.16;POT_family;2e-36;PF03825.11;Nucleoside_H+_symporter;0.0069	NA	1;22;0.463	len=321;ExpAA=129.63;First60=4.99;PredHel=6;Topology=o56-78i91-113o133-155i175-197o217-239i263-285o	NA	NA
comp8325_c0_g1_i1	Endoribonuclease_Dicer_homolog_4_(EC_3.1.26.-)_(Dicer-like_protein_4)_(OsDCL4)_(Protein_SHOOT_ORGANIZATION_1)	DCL4_SHO1_Os04g0509300_LOC_Os04g43050_OSJNBb0065L13.5	Oryza_sativa_subsp._japonica_(Rice)	maintenance_of_shoot_apical_meristem_identity_[GO:0010492];_polarity_specification_of_adaxial/abaxial_axis_[GO:0009944];_production_of_siRNA_involved_in_RNA_interference_[GO:0030422];_production_of_ta-siRNAs_involved_in_RNA_interference_[GO:0010267];_reproductive_structure_development_[GO:0048608]	ATP_binding_[GO:0005524];_helicase_activity_[GO:0004386];_metal_ion_binding_[GO:0046872];_ribonuclease_III_activity_[GO:0004525];_RNA_binding_[GO:0003723]	cytoplasm_[GO:0005737];_nucleus_[GO:0005634];_RISC_complex_[GO:0016442]	NA	NA	NA	NA	PF00035.20;Double-stranded_RNA_binding_motif;1.1e-20;PF00270.24;DEAD/DEAH_box_helicase;1.4e-16;PF00271.26;Helicase_conserved_C-terminal_domain;1.6e-15;PF00636.21;Ribonuclease_III_domain;4.4e-47;PF02170.17;PAZ_domain;1.3e-08;PF03368.9;Dicer_dimerisation_domain;1.4e-26;PF04851.10;Type_III_restriction_enzyme,_res_subunit;1.3e-14;PF09677.5;Type-F_conjugative_transfer_system_protein_(TrbI_Ftype);0.001…	NA	NA	len=1729;ExpAA=0.57;First60=0.00;PredHel=0;Topology=o;len=237;ExpAA=0.00;First60=0.00;PredHel=0;Topology=o	3.1.26.-	K11592
comp418_c0_g1_i4	Probable_polyamine_oxidase_2_(AtPAO2)_(EC_1.5.3.-)_(Amine_oxidase_1)	PAO2_At2g43020_MFL8.12	Arabidopsis_thaliana_(Mouse-ear_cress)	polyamine_catabolic_process_[GO:0006598]	polyamine_oxidase_activity_[GO:0046592]	peroxisome_[GO:0005777]	NA	NA	sof-MIR167b	7.03e-09	PF00428.14;60s_Acidic_ribosomal_protein;0.34;PF03487.8;Interleukin-13;0.077;PF07259.7;ProSAAS_precursor;0.021	NA	1;28;0.840	len=120;ExpAA=21.56;First60=21.56;PredHel=1;Topology=i7-29o	1.5.3.-	NA
comp5574_c0_g1_i1	NA	NA	NA	NA	NA	NA	NA	NA	NA	NA	PF04520.8;Senescence_regulator;5.7e-25	NA	NA	len=162;ExpAA=0.00;First60=0.00;PredHel=0;Topology=o	NA	NA
comp6387_c0_g1_i2	Mitochondrial_fission_1_protein_A_(FIS1_homolog_A)_(AtFIS1a)_(Protein_BIGYIN_1)	FIS1A_BGY1_At3g57090_F24I3.1700	Arabidopsis_thaliana_(Mouse-ear_cress)	mitochondrial_fission_[GO:0000266];_mitochondrion_organization_[GO:0007005];_peroxisome_fission_[GO:0016559]	NA	chloroplast_[GO:0009507];_integral_component_of_membrane_[GO:0016021];_mitochondrial_outer_membrane_[GO:0005741];_mitochondrion_[GO:0005739];_peroxisomal_membrane_[GO:0005778];_peroxisome_[GO:0005777]	NA	NA	NA	NA	PF00515.23;Tetratricopeptide_repeat;0.049;PF07719.12;Tetratricopeptide_repeat;2.1e-05;PF13174.1;Tetratricopeptide_repeat;0.0056;PF13176.1;Tetratricopeptide_repeat;0.13;PF13371.1;Tetratricopeptide_repeat;0.084;PF13374.1;Tetratricopeptide_repeat;0.013;PF13414.1;TPR_repeat;0.043;PF13424.1;Tetratricopeptide_repeat;0.043;PF13428.1;Tetratricopeptide_repeat;8.6e-05;PF13432.1;Tetratricopeptide_repeat;0.0…	NA	NA	len=194;ExpAA=22.76;First60=0.00;PredHel=1;Topology=i163-185o	NA	K17969
comp9856_c0_g1_i1	Glucan_endo-1,3-beta-glucosidase_13_(EC_3.2.1.39)_((1->3)-beta-glucan_endohydrolase_13)_((1->3)-beta-glucanase_13)_(Beta-1,3-endoglucanase_13)_(Beta-1,3-glucanase_13)	At5g56590_MIK19.3	Arabidopsis_thaliana_(Mouse-ear_cress)	carbohydrate_metabolic_process_[GO:0005975];_cell_wall_organization_[GO:0071555];_defense_response_[GO:0006952]	glucan_endo-1,3-beta-D-glucosidase_activity_[GO:0042973];_hydrolase_activity,_hydrolyzing_O-glycosyl_compounds_[GO:0004553];_polysaccharide_binding_[GO:0030247]	anchored_component_of_membrane_[GO:0031225];_anchored_component_of_plasma_membrane_[GO:0046658];_extracellular_region_[GO:0005576];_plant-type_cell_wall_[GO:0009505];_plasma_membrane_[GO:0005886]	NA	NA	NA	NA	PF00332.13;Glycosyl_hydrolases_family_17;8.2e-78;PF00925.15;GTP_cyclohydrolase_II;0.0044	NA	1;26;0.882	len=356;ExpAA=7.33;First60=7.29;PredHel=0;Topology=o	3.2.1.39	NA
comp4216_c0_g1_i1	Protein_NRT1/_PTR_FAMILY_3.1_(AtNPF3.1)	NPF3.1_NITR_At1g68570_F24J5.19	Arabidopsis_thaliana_(Mouse-ear_cress)	gibberellic_acid_homeostasis_[GO:0010336];_nitrate_assimilation_[GO:0042128]	transporter_activity_[GO:0005215]	integral_component_of_membrane_[GO:0016021];_intracellular_vesicle_[GO:0097708];_plasma_membrane_[GO:0005886]	NA	NA	NA	NA	PF00564.19;PB1_domain;0.079;PF00854.16;POT_family;4.1e-51;PF07690.11;Major_Facilitator_Superfamily;0.0018;PF13630.1;SdpI/YhfL_protein_family;1.4	NA	NA	len=228;ExpAA=85.32;First60=29.39;PredHel=4;Topology=i13-35o50-72i110-132o142-164i	NA	NA
comp1737_c0_g1_i4	Subtilisin-chymotrypsin_inhibitor_CI-1B	NA	Hordeum_vulgare_(Barley)	response_to_wounding_[GO:0009611]	serine-type_endopeptidase_inhibitor_activity_[GO:0004867]	NA	NA	NA	NA	NA	PF12903.2;Protein_of_unknown_function_(DUF3830);0.042	NA	NA	len=108;ExpAA=6.32;First60=5.77;PredHel=0;Topology=o	NA	NA
comp1372_c0_g1_i4	Peroxisome_biogenesis_factor_10_(PER10)_(Peroxin-10)_(Peroxisomal_biogenesis_factor_10)_(AtPEX10)_(AthPEX10)_(Peroxisome_assembly_protein_10)_(Pex10p)	PEX10_At2g26350_T9J22.2	Arabidopsis_thaliana_(Mouse-ear_cress)	attachment_of_peroxisome_to_chloroplast_[GO:0010381];_embryo_development_ending_in_seed_dormancy_[GO:0009793];_fatty_acid_beta-oxidation_[GO:0006635];_peroxisome_organization_[GO:0007031];_photorespiration_[GO:0009853];_protein_import_into_peroxisome_matrix_[GO:0016558];_protein_monoubiquitination_[GO:0006513]	ubiquitin-protein_transferase_activity_[GO:0004842];_zinc_ion_binding_[GO:0008270]	cytosol_[GO:0005829];_integral_component_of_peroxisomal_membrane_[GO:0005779];_peroxisomal_membrane_[GO:0005778];_peroxisome_[GO:0005777]	NA	NA	NA	NA	PF00097.20;Zinc_finger,_C3HC4_type_(RING_finger);6.6e-08;PF04641.7;Rtf2_RING-finger;0.68;PF04757.9;Pex2_/_Pex12_amino_terminal_region;1.6e-14;PF05290.6;Baculovirus_immediate-early_protein_(IE-0);0.21;PF12678.2;RING-H2_zinc_finger;3.6e-05;PF13445.1;RING-type_zinc-finger;0.00011;PF13639.1;Ring_finger_domain;1.2e-10;PF13920.1;Zinc_finger,_C3HC4_type_(RING_finger);1.2e-09;PF13923.1;Zinc_finger,_C3HC4…	NA	NA	len=106;ExpAA=0.05;First60=0.00;PredHel=0;Topology=o;len=186;ExpAA=17.16;First60=13.27;PredHel=0;Topology=o	NA	NA
comp26132_c0_g1_i1	F-box_protein_SKP2A_(FBL5-like_protein)_(AtFBL5)_(SKP2-like_protein_1)_(AtSKP2;1)	SKP2A_At1g21410_F24J8.5	Arabidopsis_thaliana_(Mouse-ear_cress)	auxin-activated_signaling_pathway_[GO:0009734];_cellular_response_to_auxin_stimulus_[GO:0071365];_lateral_root_formation_[GO:0010311];_positive_regulation_of_cell_division_[GO:0051781];_protein_ubiquitination_[GO:0016567];_SCF-dependent_proteasomal_ubiquitin-dependent_protein_catabolic_process_[GO:0031146]	ubiquitin-protein_transferase_activity_[GO:0004842]	nucleus_[GO:0005634];_SCF_ubiquitin_ligase_complex_[GO:0019005]	NA	NA	NA	NA	NA	NA	NA	NA	NA	K03875
comp4125_c0_g1_i1	Zinc_finger_protein_1_(WZF1)	NA	Triticum_aestivum_(Wheat)	regulation_of_transcription,_DNA-templated_[GO:0006355];_transcription,_DNA-templated_[GO:0006351]	DNA_binding_[GO:0003677];_metal_ion_binding_[GO:0046872]	nucleus_[GO:0005634]	NA	NA	NA	NA	PF00096.21;Zinc_finger,_C2H2_type;0.013;PF13912.1;C2H2-type_zinc_finger;4.5e-10	NA	NA	len=128;ExpAA=0.76;First60=0.76;PredHel=0;Topology=o	NA	NA
comp608_c0_g1_i4	Probable_protein_phosphatase_2C_50_(OsPP2C50)_(EC_3.1.3.16)	Os05g0537400_LOC_Os05g46040_OJ1741_B01.18_OSJNBa0052K01.2	Oryza_sativa_subsp._japonica_(Rice)	NA	metal_ion_binding_[GO:0046872];_protein_serine/threonine_phosphatase_activity_[GO:0004722]	NA	NA	NA	NA	NA	PF00481.16;Protein_phosphatase_2C;1.9e-14;PF00561.15;alpha/beta_hydrolase_fold;6.5e-05;PF01301.14;Glycosyl_hydrolases_family_35;5.8e-32;PF01843.14;DIL_domain;1.4e-20;PF04536.9;TLP18.3,_Psb32_and_MOLO-1_founding_proteins_of_phosphatase;0.08;PF05057.9;Putative_serine_esterase_(DUF676);0.011;PF05990.7;Alpha/beta_hydrolase_of_unknown_function_(DUF900);0.0098;PF06028.6;Alpha/beta_hydrolase_of_unknown_…	NA	NA	len=102;ExpAA=0.18;First60=0.13;PredHel=0;Topology=o;len=118;ExpAA=0.00;First60=0.00;PredHel=0;Topology=o;len=122;ExpAA=0.00;First60=0.00;PredHel=0;Topology=o;len=161;ExpAA=0.00;First60=0.00;PredHel=0;Topology=o;len=174;ExpAA=0.12;First60=0.00;PredHel=0;Topology=o;len=185;ExpAA=0.18;First60=0.04;PredHel=0;Topology=o	3.1.3.16	K06889
Contig817_c0_g1_i1	Protein_NEN4_(NAC45/NAC86-dependent_exonuclease-domain_protein_4)_(EC_3.1.11.-)	NEN4_At4g39810	Arabidopsis_thaliana_(Mouse-ear_cress)	NA	3'-5'_exonuclease_activity_[GO:0008408];_metal_ion_binding_[GO:0046872];_nucleic_acid_binding_[GO:0003676]	nucleus_[GO:0005634]	NA	NA	NA	NA	PF00929.19;Exonuclease;6.6e-18	NA	NA	len=266;ExpAA=0.00;First60=0.00;PredHel=0;Topology=o	3.1.11.-	NA
comp8782_c0_g1_i3	Peroxidase_70_(EC_1.11.1.7)_(Plasma_membrane-bound_peroxidase_2b)_(pmPOX2b)	PER70_POX2B_PRX70	Zea_mays_(Maize)	hydrogen_peroxide_catabolic_process_[GO:0042744];_response_to_oxidative_stress_[GO:0006979]	heme_binding_[GO:0020037];_metal_ion_binding_[GO:0046872];_peroxidase_activity_[GO:0004601]	extracellular_region_[GO:0005576]	NA	NA	NA	NA	PF00141.18;Peroxidase;4.8e-78	NA	1;22;0.895	len=319;ExpAA=19.98;First60=19.84;PredHel=1;Topology=i7-29o	1.11.1.7	K00430
comp26132_c0_g1_i2	F-box_protein_SKP2A_(FBL5-like_protein)_(AtFBL5)_(SKP2-like_protein_1)_(AtSKP2;1)	SKP2A_At1g21410_F24J8.5	Arabidopsis_thaliana_(Mouse-ear_cress)	auxin-activated_signaling_pathway_[GO:0009734];_cellular_response_to_auxin_stimulus_[GO:0071365];_lateral_root_formation_[GO:0010311];_positive_regulation_of_cell_division_[GO:0051781];_protein_ubiquitination_[GO:0016567];_SCF-dependent_proteasomal_ubiquitin-dependent_protein_catabolic_process_[GO:0031146]	ubiquitin-protein_transferase_activity_[GO:0004842]	nucleus_[GO:0005634];_SCF_ubiquitin_ligase_complex_[GO:0019005]	NA	NA	NA	NA	NA	NA	NA	NA	NA	K03875
comp5226_c0_g1_i1	Glucan_endo-1,3-beta-glucosidase_11_(EC_3.2.1.39)_((1->3)-beta-glucan_endohydrolase_11)_((1->3)-beta-glucanase_11)_(Beta-1,3-endoglucanase_11)_(Beta-1,3-glucanase_11)	At1g32860_F9L11.6	Arabidopsis_thaliana_(Mouse-ear_cress)	carbohydrate_metabolic_process_[GO:0005975];_cell_communication_[GO:0007154];_cell_wall_organization_[GO:0071555];_defense_response_[GO:0006952]	glucan_endo-1,3-beta-D-glucosidase_activity_[GO:0042973];_polysaccharide_binding_[GO:0030247]	anchored_component_of_membrane_[GO:0031225];_anchored_component_of_plasma_membrane_[GO:0046658];_extracellular_region_[GO:0005576];_plant-type_cell_wall_[GO:0009505];_plasma_membrane_[GO:0005886]	NA	NA	NA	NA	PF00332.13;Glycosyl_hydrolases_family_17;1.2e-79;PF00925.15;GTP_cyclohydrolase_II;0.17	NA	1;48;0.667	len=326;ExpAA=0.00;First60=0.00;PredHel=0;Topology=o;len=414;ExpAA=15.31;First60=15.29;PredHel=0;Topology=o	3.2.1.39	NA
comp4548_c0_g1_i4	E3_ubiquitin-protein_ligase_RGLG2_(EC_2.3.2.27)_(RING_domain_ligase_2)	RGLG2_At5g14420_F18O22.210	Arabidopsis_thaliana_(Mouse-ear_cress)	abscisic_acid-activated_signaling_pathway_[GO:0009738];_auxin_metabolic_process_[GO:0009850];_cytokinin_metabolic_process_[GO:0009690];_negative_regulation_of_response_to_water_deprivation_[GO:0080148]	ubiquitin-protein_transferase_activity_[GO:0004842];_zinc_ion_binding_[GO:0008270]	nucleus_[GO:0005634];_plasma_membrane_[GO:0005886]	NA	NA	NA	NA	PF01490.13;Transmembrane_amino_acid_transporter_protein;5.3e-27;PF01970.11;Tripartite_tricarboxylate_transporter_TctA_family;0.018;PF04290.7;Tripartite_ATP-independent_periplasmic_transporters,_DctQ_component;1.4;PF07002.11;Copine;3.9e-52;PF08216.6;Catenin-beta-like,_Arm-motif_containing_nuclear;3.9e-32;PF10138.4;vWA_found_in_TerF_C_terminus;2.6e-07;PF13519.1;von_Willebrand_factor_type_A_domain;0…	NA	NA	len=188;ExpAA=110.21;First60=38.46;PredHel=5;Topology=i7-29o44-66i93-112o116-138i151-173o;len=228;ExpAA=105.66;First60=16.44;PredHel=5;Topology=o42-64i71-93o119-141i161-183o187-206i;len=480;ExpAA=2.83;First60=0.00;PredHel=0;Topology=o;len=490;ExpAA=2.76;First60=0.00;PredHel=0;Topology=o	2.3.2.27	NA
comp5342_c0_g1_i1	Alpha_carbonic_anhydrase_7_(AtaCA7)_(AtalphaCA7)_(EC_4.2.1.1)_(Alpha_carbonate_dehydratase_7)	ACA7_At1g08080_T6D22.16	Arabidopsis_thaliana_(Mouse-ear_cress)	one-carbon_metabolic_process_[GO:0006730]	carbonate_dehydratase_activity_[GO:0004089];_zinc_ion_binding_[GO:0008270]	chloroplast_stroma_[GO:0009570]	NA	NA	NA	NA	NA	NA	NA	NA	4.2.1.1	K01674
comp89_c0_g1_i1	NA	NA	NA	NA	NA	NA	NA	NA	NA	NA	NA	NA	NA	NA	NA	NA
comp8359_c0_g1_i1	Peroxidase_52_(Atperox_P52)_(EC_1.11.1.7)_(ATP49)	PER52_P52_At5g05340_K18I23.14	Arabidopsis_thaliana_(Mouse-ear_cress)	hydrogen_peroxide_catabolic_process_[GO:0042744];_lignin_biosynthetic_process_[GO:0009809];_positive_regulation_of_syringal_lignin_biosynthetic_process_[GO:1901430];_response_to_oxidative_stress_[GO:0006979];_xylem_development_[GO:0010089]	heme_binding_[GO:0020037];_metal_ion_binding_[GO:0046872];_peroxidase_activity_[GO:0004601]	apoplast_[GO:0048046];_cell_wall_[GO:0005618];_cytosol_[GO:0005829];_Golgi_apparatus_[GO:0005794]	NA	NA	NA	NA	PF00141.18;Peroxidase;5.1e-78	NA	1;23;0.812	len=314;ExpAA=0.99;First60=0.94;PredHel=0;Topology=o	1.11.1.7	K00430
comp4050_c0_g1_i1	CLP_protease_regulatory_subunit_CLPX3,_mitochondrial	CLPX3_At1g33360_F10C21.5_T16O9.5	Arabidopsis_thaliana_(Mouse-ear_cress)	protein_folding_[GO:0006457]	ATP_binding_[GO:0005524];_peptidase_activity_[GO:0008233]	mitochondrion_[GO:0005739]	NA	NA	NA	NA	PF10431.4;C-terminal,_D2-small_domain,_of_ClpB_protein;2.1e-10	NA	NA	len=99;ExpAA=0.00;First60=0.00;PredHel=0;Topology=o	NA	NA
comp3992_c0_g1_i1	Non-specific_lipid-transfer_protein_2_(nsLTP2)_(7_kDa_lipid_transfer_protein)	LTP-2_OsI_009478	Oryza_sativa_subsp._indica_(Rice)	lipid_transport_[GO:0006869]	lipid_binding_[GO:0008289]	NA	NA	NA	NA	NA	NA	NA	NA	NA	NA	NA
comp4207_c0_g1_i2	Transcription_factor_BHLH148_(Basic_helix-loop-helix_protein_148)_(OsbHLH148)_(bHLH_transcription_factor_bHLH148)	BHLH148_Os03g0741100_LOC_Os03g53020_OJ1365_D05.18	Oryza_sativa_subsp._japonica_(Rice)	regulation_of_transcription,_DNA-templated_[GO:0006355];_response_to_water_deprivation_[GO:0009414];_transcription,_DNA-templated_[GO:0006351]	DNA_binding_[GO:0003677]	nucleus_[GO:0005634]	NA	NA	NA	NA	PF00010.21;Helix-loop-helix_DNA-binding_domain;9.6e-06	NA	NA	len=280;ExpAA=0.00;First60=0.00;PredHel=0;Topology=o	NA	NA
comp7563_c0_g1_i4	DmX-like_protein_1_(X-like_1_protein)	Dmxl1	Mus_musculus_(Mouse)	vacuolar_acidification_[GO:0007035];_vacuolar_proton-transporting_V-type_ATPase_complex_assembly_[GO:0070072]	NA	RAVE_complex_[GO:0043291]	NA	NA	NA	NA	PF00400.27;WD_domain,_G-beta_repeat;2.2e-05;PF12234.3;RAVE_protein_1_C_terminal;3e-73	NA	NA	len=1149;ExpAA=0.28;First60=0.01;PredHel=0;Topology=o;len=184;ExpAA=3.16;First60=0.02;PredHel=0;Topology=o;len=364;ExpAA=3.36;First60=3.31;PredHel=0;Topology=o;len=758;ExpAA=0.13;First60=0.09;PredHel=0;Topology=o	NA	NA
comp647_c0_g1_i1	CASP-like_protein_1U2_(OsCASPL1U2)	Os11g0649700_LOC_Os11g42970_OsJ_01639	Oryza_sativa_subsp._japonica_(Rice)	NA	NA	integral_component_of_membrane_[GO:0016021];_plasma_membrane_[GO:0005886]	NA	NA	NA	NA	NA	NA	NA	len=242;ExpAA=4.22;First60=0.00;PredHel=0;Topology=o	NA	NA
comp4207_c0_g1_i1	Transcription_factor_BHLH148_(Basic_helix-loop-helix_protein_148)_(OsbHLH148)_(bHLH_transcription_factor_bHLH148)	BHLH148_Os03g0741100_LOC_Os03g53020_OJ1365_D05.18	Oryza_sativa_subsp._japonica_(Rice)	regulation_of_transcription,_DNA-templated_[GO:0006355];_response_to_water_deprivation_[GO:0009414];_transcription,_DNA-templated_[GO:0006351]	DNA_binding_[GO:0003677]	nucleus_[GO:0005634]	NA	NA	NA	NA	PF00010.21;Helix-loop-helix_DNA-binding_domain;1.2e-05	NA	NA	len=325;ExpAA=0.00;First60=0.00;PredHel=0;Topology=o;len=327;ExpAA=0.45;First60=0.37;PredHel=0;Topology=o	NA	NA
comp5119_c0_g1_i3	Alpha-ketoglutarate-dependent_dioxygenase_alkB_homolog_6_(EC_1.14.11.-)_(Alkylated_DNA_repair_protein_alkB_homolog_6)	ALKBH6_ABH6	Homo_sapiens_(Human)	NA	dioxygenase_activity_[GO:0051213];_ferrous_iron_binding_[GO:0008198]	cytoplasm_[GO:0005737];_focal_adhesion_[GO:0005925];_nucleoplasm_[GO:0005654];_nucleus_[GO:0005634]	NA	NA	NA	NA	PF13532.1;2OG-Fe(II)_oxygenase_superfamily;3.3e-13	NA	NA	len=246;ExpAA=2.84;First60=0.40;PredHel=0;Topology=o	1.14.11.-	K10768
comp1920_c0_g1_i1	NAC_domain-containing_protein_21/22_(ANAC021/ANAC022)	NAC021_NAC022_NAC1_At1g56010_F14J16.32_T6H22.19	Arabidopsis_thaliana_(Mouse-ear_cress)	auxin-activated_signaling_pathway_[GO:0009734];_lateral_root_development_[GO:0048527];_primary_shoot_apical_meristem_specification_[GO:0010072];_transcription,_DNA-templated_[GO:0006351]	DNA_binding_[GO:0003677];_transcription_factor_activity,_sequence-specific_DNA_binding_[GO:0003700]	nucleus_[GO:0005634]	NA	NA	NA	NA	PF02365.10;No_apical_meristem_(NAM)_protein;4.7e-50	NA	NA	len=280;ExpAA=0.01;First60=0.00;PredHel=0;Topology=o	NA	NA
comp24490_c0_g1_i2	NA	NA	NA	NA	NA	NA	NA	NA	NA	NA	NA	NA	NA	len=130;ExpAA=0.00;First60=0.00;PredHel=0;Topology=o	NA	NA
comp10797_c0_g1_i1	ADP-ribosylation_factor_2	ARF_Os05g0489600_LOC_Os05g41060_OJ1119_H02.17	Oryza_sativa_subsp._japonica_(Rice)	intracellular_protein_transport_[GO:0006886];_protein_ADP-ribosylation_[GO:0006471];_small_GTPase_mediated_signal_transduction_[GO:0007264];_vesicle-mediated_transport_[GO:0016192]	GTP_binding_[GO:0005525]	Golgi_apparatus_[GO:0005794]	NA	NA	NA	NA	NA	NA	NA	NA	NA	K07937
Contig2374_c0_g1_i1	Probable_protein_S-acyltransferase_12_(EC_2.3.1.225)_(Probable_palmitoyltransferase_At4g00840)_(Zinc_finger_DHHC_domain-containing_protein_At4g00840)	PAT12_At4g00840_A_TM018A10.8_T18A10.14	Arabidopsis_thaliana_(Mouse-ear_cress)	NA	protein-cysteine_S-palmitoyltransferase_activity_[GO:0019706]	integral_component_of_membrane_[GO:0016021];_plasma_membrane_[GO:0005886]	NA	NA	NA	NA	PF01529.15;DHHC_palmitoyltransferase;2.4e-46;PF03121.10;Herpesviridae_UL52/UL70_DNA_primase;7.9e-08;PF07466.6;Protein_of_unknown_function_(DUF1517);0.075	NA	NA	len=119;ExpAA=0.00;First60=0.00;PredHel=0;Topology=o;len=329;ExpAA=91.26;First60=0.00;PredHel=4;Topology=i109-131o141-163i251-273o288-310i;len=480;ExpAA=0.03;First60=0.00;PredHel=0;Topology=o	2.3.1.225	K22761
Contig567_c0_g1_i1	12-oxophytodienoate_reductase_1_(EC_1.3.1.42)_(12-oxophytodienoate-10,11-reductase_1)_(OPDA-reductase_1)_(OsOPR1)	OPR1_OPDA_OPDA2_OPDAR1_OPR11_OPR2_RRJ4_Os06g0216300_LOC_Os06g11290_OsJ_20595_OSJNBb0024N18.13_P0537F07.35	Oryza_sativa_subsp._japonica_(Rice)	defense_response_[GO:0006952];_jasmonic_acid_biosynthetic_process_[GO:0009695];_oxylipin_biosynthetic_process_[GO:0031408]	12-oxophytodienoate_reductase_activity_[GO:0016629];_FMN_binding_[GO:0010181]	intracellular_[GO:0005622]	NA	NA	NA	NA	PF00724.15;NADH:flavin_oxidoreductase_/_NADH_oxidase_family;2.7e-54	NA	NA	len=200;ExpAA=0.00;First60=0.00;PredHel=0;Topology=o	1.3.1.42	NA
comp6685_c0_g1_i2	NA	NA	NA	NA	NA	NA	NA	NA	NA	NA	NA	NA	NA	NA	NA	NA
comp7623_c0_g1_i2	Cytochrome_P450_709B2_(EC_1.14.-.-)	CYP709B2_At2g46950	Arabidopsis_thaliana_(Mouse-ear_cress)	NA	heme_binding_[GO:0020037];_iron_ion_binding_[GO:0005506];_monooxygenase_activity_[GO:0004497];_oxidoreductase_activity,_acting_on_paired_donors,_with_incorporation_or_reduction_of_molecular_oxygen_[GO:0016705]	integral_component_of_membrane_[GO:0016021]	NA	NA	NA	NA	PF00067.17;Cytochrome_P450;2.5e-81;PF01316.16;Arginine_repressor,_DNA_binding_domain;0.17;PF06612.6;Protein_of_unknown_function_(DUF1146);0.079;PF13966.1;zinc-binding_in_reverse_transcriptase;1.4e-22	NA	1;31;0.480	len=259;ExpAA=0.00;First60=0.00;PredHel=0;Topology=o;len=313;ExpAA=17.37;First60=1.46;PredHel=0;Topology=o;len=514;ExpAA=23.20;First60=22.80;PredHel=1;Topology=i5-27o	1.14.-.-	K20660
comp3133_c0_g1_i2	Glucan_endo-1,3-beta-glucosidase_13_(EC_3.2.1.39)_((1->3)-beta-glucan_endohydrolase_13)_((1->3)-beta-glucanase_13)_(Beta-1,3-endoglucanase_13)_(Beta-1,3-glucanase_13)	At5g56590_MIK19.3	Arabidopsis_thaliana_(Mouse-ear_cress)	carbohydrate_metabolic_process_[GO:0005975];_cell_wall_organization_[GO:0071555];_defense_response_[GO:0006952]	glucan_endo-1,3-beta-D-glucosidase_activity_[GO:0042973];_hydrolase_activity,_hydrolyzing_O-glycosyl_compounds_[GO:0004553];_polysaccharide_binding_[GO:0030247]	anchored_component_of_membrane_[GO:0031225];_anchored_component_of_plasma_membrane_[GO:0046658];_extracellular_region_[GO:0005576];_plant-type_cell_wall_[GO:0009505];_plasma_membrane_[GO:0005886]	NA	NA	NA	NA	PF00332.13;Glycosyl_hydrolases_family_17;1.5e-81;PF00925.15;GTP_cyclohydrolase_II;0.15;PF02662.11;Methyl-viologen-reducing_hydrogenase,_delta_subunit;0.047;PF07983.8;X8_domain;2.9e-18	NA	1;27;0.874	len=304;ExpAA=0.04;First60=0.01;PredHel=0;Topology=o;len=473;ExpAA=9.32;First60=9.31;PredHel=0;Topology=o	3.2.1.39	NA
comp7623_c0_g1_i1	Cytochrome_P450_709B2_(EC_1.14.-.-)	CYP709B2_At2g46950	Arabidopsis_thaliana_(Mouse-ear_cress)	NA	heme_binding_[GO:0020037];_iron_ion_binding_[GO:0005506];_monooxygenase_activity_[GO:0004497];_oxidoreductase_activity,_acting_on_paired_donors,_with_incorporation_or_reduction_of_molecular_oxygen_[GO:0016705]	integral_component_of_membrane_[GO:0016021]	NA	NA	NA	NA	PF00067.17;Cytochrome_P450;3.7e-81;PF01316.16;Arginine_repressor,_DNA_binding_domain;0.17;PF13966.1;zinc-binding_in_reverse_transcriptase;1.4e-22	NA	1;31;0.480	len=259;ExpAA=0.00;First60=0.00;PredHel=0;Topology=o;len=313;ExpAA=23.74;First60=1.57;PredHel=1;Topology=o258-280i;len=514;ExpAA=23.42;First60=22.80;PredHel=1;Topology=i5-27o	1.14.-.-	K20660
comp418_c0_g1_i3	Probable_polyamine_oxidase_4_(AtPAO4)_(EC_1.5.3.16)_(Amine_oxidase_2)	PAO4_At1g65840_F1E22.18	Arabidopsis_thaliana_(Mouse-ear_cress)	polyamine_catabolic_process_[GO:0006598]	N1-acetylspermine:oxygen_oxidoreductase_(N1-acetylspermidine-forming)_activity_[GO:0052895];_norspermine:oxygen_oxidoreductase_activity_[GO:0052894];_polyamine_oxidase_activity_[GO:0046592];_spermine:oxygen_oxidoreductase_(spermidine-forming)_activity_[GO:0052901]	peroxisome_[GO:0005777]	NA	NA	sof-MIR167b	7.73e-09	PF00428.14;60s_Acidic_ribosomal_protein;0.34;PF00890.19;FAD_binding_domain;0.037;PF01593.19;Flavin_containing_amine_oxidoreductase;8.1e-12;PF03487.8;Interleukin-13;0.077;PF07259.7;ProSAAS_precursor;0.021;PF09462.5;Mus7/MMS22_family;0.12;PF13450.1;NAD(P)-binding_Rossmann-like_domain;0.064	NA	1;28;0.840	len=120;ExpAA=21.56;First60=21.56;PredHel=1;Topology=i7-29o;len=242;ExpAA=19.17;First60=18.06;PredHel=1;Topology=i13-30o;len=307;ExpAA=3.88;First60=0.79;PredHel=0;Topology=o	1.5.3.16	NA
comp3623_c0_g1_i3	NA	NA	NA	NA	NA	NA	NA	NA	NA	NA	PF10457.4;Cholesterol-capturing_domain;0.00031;PF11292.3;Protein_of_unknown_function_(DUF3093);7.8	NA	NA	len=223;ExpAA=75.93;First60=23.02;PredHel=4;Topology=i34-56o97-119i126-148o163-185i	NA	NA
comp21071_c0_g1_i2	Subtilisin-like_protease_SBT2.4_(EC_3.4.21.-)_(Protein_ABNORMAL_LEAF_SHAPE_1)_(Subtilase_subfamily_2_member_4)_(AtSBT2.4)	SBT2.4_ALE1_At1g62340_F2401.7	Arabidopsis_thaliana_(Mouse-ear_cress)	cuticle_development_[GO:0042335]	serine-type_endopeptidase_activity_[GO:0004252]	extracellular_region_[GO:0005576]	NA	NA	NA	NA	PF00082.17;Subtilase_family;8.8e-24;PF06280.7;Fn3-like_domain_(DUF1034);1.1e-06	NA	NA	len=325;ExpAA=0.19;First60=0.00;PredHel=0;Topology=o	3.4.21.-	NA
comp14595_c0_g1_i1	NA	NA	NA	NA	NA	NA	NA	NA	NA	NA	NA	NA	NA	NA	NA	NA
comp16114_c0_g1_i1	Phospholipase_A1-Ibeta2,_chloroplastic_(EC_3.1.1.-)	At4g16820_dl4435w_FCAALL.42	Arabidopsis_thaliana_(Mouse-ear_cress)	lipid_catabolic_process_[GO:0016042]	galactolipase_activity_[GO:0047714];_phosphatidylcholine_1-acylhydrolase_activity_[GO:0008970];_triglyceride_lipase_activity_[GO:0004806]	chloroplast_[GO:0009507]	NA	NA	NA	NA	PF01764.20;Lipase_(class_3);7.8e-36;PF07819.8;PGAP1-like_protein;0.2;PF11187.3;Protein_of_unknown_function_(DUF2974);0.015;PF12695.2;Alpha/beta_hydrolase_family;0.03	NA	NA	len=525;ExpAA=2.25;First60=2.02;PredHel=0;Topology=o;len=560;ExpAA=4.19;First60=1.50;PredHel=0;Topology=o	3.1.1.-	NA
comp18866_c0_g1_i1	NA	NA	NA	NA	NA	NA	NA	NA	NA	NA	NA	NA	NA	NA	NA	NA
comp931_c0_g1_i4	Actin-related_protein_3	ARP3_OsI_07915	Oryza_sativa_subsp._indica_(Rice)	Arp2/3_complex-mediated_actin_nucleation_[GO:0034314];_multicellular_organism_development_[GO:0007275]	ATP_binding_[GO:0005524]	Arp2/3_protein_complex_[GO:0005885];_cytoplasm_[GO:0005737]	NA	NA	NA	NA	PF00022.14;Actin;4.6e-47;PF06723.8;MreB/Mbl_protein;0.0027;PF12856.2;Anaphase-promoting_complex_subunit_9;0.15	NA	NA	len=248;ExpAA=1.49;First60=0.09;PredHel=0;Topology=o;len=253;ExpAA=0.02;First60=0.00;PredHel=0;Topology=o	NA	K18584
comp636_c0_g1_i4	2-methylene-furan-3-one_reductase_(EC_1.3.1.105)_(Enone_oxidoreductase)_(SlEO)	EO_QR_Solyc05g005480	Solanum_lycopersicum_(Tomato)_(Lycopersicon_esculentum)	response_to_cold_[GO:0009409]	2-alkenal_reductase_(NADP+)_activity_[GO:0035798];_enone_reductase_activity_[GO:0035671];_furaneol_oxidoreductase_activity_[GO:0102978];_zinc_ion_binding_[GO:0008270]	apoplast_[GO:0048046];_chloroplast_envelope_[GO:0009941];_chloroplast_stroma_[GO:0009570];_stromule_[GO:0010319];_thylakoid_[GO:0009579]	NA	NA	NA	NA	PF00107.21;Zinc-binding_dehydrogenase;1.7e-14;PF00782.15;Dual_specificity_phosphatase,_catalytic_domain;2.5e-05;PF01113.15;Dihydrodipicolinate_reductase,_N-terminus;0.069;PF03453.12;MoeA_N-terminal_region_(domain_I_and_II);0.0042;PF08240.7;Alcohol_dehydrogenase_GroES-like_domain;3.9e-11;PF13460.1;NADH(P)-binding;0.00049;PF13602.1;Zinc-binding_dehydrogenase;1.4e-23	NA	NA	len=104;ExpAA=0.00;First60=0.00;PredHel=0;Topology=o;len=146;ExpAA=0.15;First60=0.14;PredHel=0;Topology=o;len=231;ExpAA=0.02;First60=0.02;PredHel=0;Topology=o;len=367;ExpAA=0.59;First60=0.00;PredHel=0;Topology=o	1.3.1.105	K18980
comp912_c0_g1_i2	Protein_TIFY_11b_(OsTIFY11b)_(Jasmonate_ZIM_domain-containing_protein_10)_(OsJAZ10)_(OsJAZ4)	TIFY11B_JAZ10_Os03g0181100_LOC_Os03g08330_OSJNBa0050H14.24_OSJNBb0076N15.10	Oryza_sativa_subsp._japonica_(Rice)	negative_regulation_of_nucleic_acid-templated_transcription_[GO:1903507];_regulation_of_defense_response_[GO:0031347];_regulation_of_jasmonic_acid_mediated_signaling_pathway_[GO:2000022];_regulation_of_transcription,_DNA-templated_[GO:0006355];_response_to_wounding_[GO:0009611];_transcription,_DNA-templated_[GO:0006351]	transcription_corepressor_activity_[GO:0003714]	nucleus_[GO:0005634]	NA	NA	NA	NA	PF01738.13;Dienelactone_hydrolase_family;0.0079;PF05705.9;Eukaryotic_protein_of_unknown_function_(DUF829);7.6e-70;PF06200.9;tify_domain;1.6e-18;PF09425.5;Divergent_CCT_motif;2.4e-13;PF12695.2;Alpha/beta_hydrolase_family;3.5e-06;PF12697.2;Alpha/beta_hydrolase_family;1.8e-10	NA	NA	len=180;ExpAA=0.08;First60=0.00;PredHel=0;Topology=o;len=454;ExpAA=0.80;First60=0.54;PredHel=0;Topology=o	NA	NA
comp1651_c0_g1_i1	Choline-phosphate_cytidylyltransferase_2_(AtCCT2)_(EC_2.7.7.15)_(CTP:phosphocholine_cytidylyltransferase_2)_(Phosphorylcholine_transferase_2)	CCT2_At4g15130_dl3610w_FCAALL.209	Arabidopsis_thaliana_(Mouse-ear_cress)	phosphatidylcholine_biosynthetic_process_[GO:0006656]	choline-phosphate_cytidylyltransferase_activity_[GO:0004105]	NA	NA	NA	NA	NA	PF01467.21;Cytidylyltransferase;2.7e-23;PF05037.8;Protein_of_unknown_function_(DUF669);0.026	NA	NA	len=298;ExpAA=0.01;First60=0.00;PredHel=0;Topology=o	2.7.7.15	K00968
comp9566_c0_g1_i1	Probable_calcium-binding_protein_CML22_(Calmodulin-like_protein_22)	CML22_Os04g0492800_LOC_Os04g41540_OJ990528_30.6_OSJNBb0091E11.1	Oryza_sativa_subsp._japonica_(Rice)	NA	calcium_ion_binding_[GO:0005509]	NA	NA	NA	NA	NA	PF00036.27;EF_hand;1.8e-33;PF05042.8;Caleosin_related_protein;0.15;PF05901.6;Excalibur_calcium-binding_domain;0.26;PF10591.4;Secreted_protein_acidic_and_rich_in_cysteine_Ca_binding_region;2.6e-06;PF12763.2;Cytoskeletal-regulatory_complex_EF_hand;1.4e-06;PF13202.1;EF_hand;8.7e-27;PF13405.1;EF-hand_domain;3.4e-27;PF13499.1;EF-hand_domain_pair;4.4e-29;PF13517.1;Repeat_domain_in_Vibrio,_Colwellia,_Br…	NA	NA	len=244;ExpAA=0.19;First60=0.19;PredHel=0;Topology=o	NA	K13448
comp2272_c0_g1_i1	Probable_amino_acid_permease_7_(Amino_acid_transporter_AAP7)	AAP7_At5g23810_MRO11.15	Arabidopsis_thaliana_(Mouse-ear_cress)	amino_acid_transmembrane_transport_[GO:0003333];_amino_acid_transport_[GO:0006865]	symporter_activity_[GO:0015293]	integral_component_of_membrane_[GO:0016021];_membrane_[GO:0016020];_plasma_membrane_[GO:0005886]	NA	NA	NA	NA	PF01490.13;Transmembrane_amino_acid_transporter_protein;8.1e-47;PF03222.8;Tryptophan/tyrosine_permease_family;1.4e-06	NA	NA	len=235;ExpAA=0.01;First60=0.00;PredHel=0;Topology=o;len=237;ExpAA=102.34;First60=28.94;PredHel=4;Topology=i28-50o54-76i114-136o177-199i	NA	NA
comp10797_c0_g1_i2	ADP-ribosylation_factor_2	ARF_Os05g0489600_LOC_Os05g41060_OJ1119_H02.17	Oryza_sativa_subsp._japonica_(Rice)	intracellular_protein_transport_[GO:0006886];_protein_ADP-ribosylation_[GO:0006471];_small_GTPase_mediated_signal_transduction_[GO:0007264];_vesicle-mediated_transport_[GO:0016192]	GTP_binding_[GO:0005525]	Golgi_apparatus_[GO:0005794]	NA	NA	NA	NA	NA	NA	NA	NA	NA	K07937
comp4815_c0_g1_i4	Vacuolar_protein_sorting-associated_protein_8_homolog	Vps8_Kiaa0804	Mus_musculus_(Mouse)	endosomal_vesicle_fusion_[GO:0034058]	zinc_ion_binding_[GO:0008270]	CORVET_complex_[GO:0033263];_early_endosome_[GO:0005769]	NA	NA	NA	NA	PF00097.20;Zinc_finger,_C3HC4_type_(RING_finger);1.9;PF00400.27;WD_domain,_G-beta_repeat;0.0016;PF00637.15;Region_in_Clathrin_and_VPS;0.016;PF07590.6;Protein_of_unknown_function_(DUF1556);0.11;PF09910.4;Uncharacterized_protein_conserved_in_archaea_(DUF2139);0.019;PF12061.3;Protein_of_unknown_function_(DUF3542);0.0058;PF12678.2;RING-H2_zinc_finger;0.44;PF12816.2;Golgi_CORVET_complex_core_vacuolar_…	NA	NA	len=148;ExpAA=0.40;First60=0.00;PredHel=0;Topology=o;len=177;ExpAA=0.11;First60=0.10;PredHel=0;Topology=o;len=359;ExpAA=3.77;First60=0.02;PredHel=0;Topology=o;len=371;ExpAA=0.24;First60=0.00;PredHel=0;Topology=o;len=488;ExpAA=0.02;First60=0.00;PredHel=0;Topology=o;len=527;ExpAA=0.01;First60=0.00;PredHel=0;Topology=o	NA	NA
Contig2356_c0_g1_i1	E3_ubiquitin-protein_ligase_PUB23_(EC_2.3.2.27)_(Plant_U-box_protein_23)_(RING-type_E3_ubiquitin_transferase_PUB23)_(U-box_domain-containing_protein_23)	PUB23_At2g35930_F11F19.16	Arabidopsis_thaliana_(Mouse-ear_cress)	defense_response_[GO:0006952];_protein_autoubiquitination_[GO:0051865];_protein_ubiquitination_[GO:0016567];_response_to_chitin_[GO:0010200];_response_to_water_deprivation_[GO:0009414]	ubiquitin-protein_transferase_activity_[GO:0004842]	cytosol_[GO:0005829]	NA	NA	NA	NA	PF00514.18;Armadillo/beta-catenin-like_repeat;2;PF04564.10;U-box_domain;1.8e-17;PF11789.3;Zinc-finger_of_the_MIZ_type_in_Nse_subunit;2.1e-06	NA	NA	len=453;ExpAA=0.05;First60=0.00;PredHel=0;Topology=o	2.3.2.27	NA
comp4660_c0_g1_i2	Mitogen-activated_protein_kinase_kinase_kinase_3_(EC_2.7.11.25)_(MAP3K_alpha_protein_kinase)_(AtMAP3Kalpha)	MAPKKK3_MAP3KA_At1g53570_F22G10.18_T3F20.12	Arabidopsis_thaliana_(Mouse-ear_cress)	NA	ATP_binding_[GO:0005524];_MAP_kinase_kinase_kinase_activity_[GO:0004709];_signal_transducer,_downstream_of_receptor,_with_serine/threonine_kinase_activity_[GO:0004702]	cytoplasm_[GO:0005737]	NA	NA	NA	NA	PF00069.20;Protein_kinase_domain;2e-47;PF01636.18;Phosphotransferase_enzyme_family;0.0035;PF07714.12;Protein_tyrosine_kinase;2.2e-34;PF14531.1;Kinase-like;3.2e-07	NA	NA	len=486;ExpAA=2.99;First60=2.47;PredHel=0;Topology=o	2.7.11.25	K20716
comp1984_c0_g1_i1	Phospholipase_A1-Ibeta2,_chloroplastic_(EC_3.1.1.-)	At4g16820_dl4435w_FCAALL.42	Arabidopsis_thaliana_(Mouse-ear_cress)	lipid_catabolic_process_[GO:0016042]	galactolipase_activity_[GO:0047714];_phosphatidylcholine_1-acylhydrolase_activity_[GO:0008970];_triglyceride_lipase_activity_[GO:0004806]	chloroplast_[GO:0009507]	NA	NA	NA	NA	PF00151.14;Lipase;0.022;PF00561.15;alpha/beta_hydrolase_fold;0.033;PF01764.20;Lipase_(class_3);1.9e-35;PF03959.8;Serine_hydrolase_(FSH1);0.17;PF05057.9;Putative_serine_esterase_(DUF676);0.011;PF06259.7;Alpha/beta_hydrolase;0.067;PF07819.8;PGAP1-like_protein;0.0094;PF11187.3;Protein_of_unknown_function_(DUF2974);0.00061;PF12695.2;Alpha/beta_hydrolase_family;0.0018;PF12697.2;Alpha/beta_hydrolase_fa…	NA	NA	len=536;ExpAA=0.04;First60=0.00;PredHel=0;Topology=o;len=607;ExpAA=0.02;First60=0.00;PredHel=0;Topology=o	3.1.1.-	NA
comp3658_c0_g1_i1	Aspartic_proteinase_nepenthesin-1_(EC_3.4.23.12)_(Nepenthesin-I)	nep1	Nepenthes_gracilis_(Slender_pitcher_plant)	NA	aspartic-type_endopeptidase_activity_[GO:0004190]	extracellular_region_[GO:0005576]	NA	NA	NA	NA	PF00026.18;Eukaryotic_aspartyl_protease;1.4e-14;PF14541.1;Xylanase_inhibitor_C-terminal;7.8e-28;PF14543.1;Xylanase_inhibitor_N-terminal;7.4e-21	NA	NA	len=343;ExpAA=17.17;First60=10.19;PredHel=0;Topology=o	3.4.23.12	NA
comp1729_c0_g1_i2	Cleavage_and_polyadenylation_specificity_factor_subunit_3-I_(EC_3.1.27.-)_(Cleavage_and_polyadenylation_specificity_factor_73_kDa_subunit_I)_(AtCPSF73-I)_(CPSF_73_kDa_subunit_I)	CPSF73-I_At1g61010_T7P1.15	Arabidopsis_thaliana_(Mouse-ear_cress)	mRNA_processing_[GO:0006397];_snRNA_processing_[GO:0016180]	nuclease_activity_[GO:0004518]	nucleus_[GO:0005634]	NA	NA	NA	NA	PF00753.22;Metallo-beta-lactamase_superfamily;1.1e-17;PF04185.9;Phosphoesterase_family;1.1e-98;PF07521.7;RNA-metabolising_metallo-beta-lactamase;9.5e-13;PF10996.3;Beta-Casp_domain;1.6e-30;PF11491.3;Protein_of_unknown_function_(DUF3213);0.036;PF11718.3;Pre-mRNA_3'-end-processing_endonuclease_polyadenylation_factor_C-term;2.2e-49;PF12706.2;Beta-lactamase_superfamily_domain;2.1e-11;PF13483.1;Beta-la…	NA	NA	len=121;ExpAA=1.57;First60=0.71;PredHel=0;Topology=o;len=520;ExpAA=0.01;First60=0.00;PredHel=0;Topology=o;len=693;ExpAA=3.70;First60=0.01;PredHel=0;Topology=o	3.1.27.-	K14403
comp17056_c0_g1_i2	NA	NA	NA	NA	NA	NA	NA	NA	NA	NA	NA	NA	NA	NA	NA	NA
comp5507_c0_g1_i1	Probable_calcium-binding_protein_CML15_(Calmodulin-like_protein_15)	CML15_Os05g0380900_LOC_Os05g31620_OSJNBa0088M05.6	Oryza_sativa_subsp._japonica_(Rice)	NA	calcium_ion_binding_[GO:0005509]	NA	NA	NA	NA	NA	NA	NA	NA	NA	NA	K13448
comp6922_c0_g1_i1	Transcription_factor_bHLH167_(Basic_helix-loop-helix_protein_167)_(AtbHLH167)_(bHLH_167)_(bHLH_transcription_factor_bHLH167)	BHLH167_At1g10585_T10O24.22	Arabidopsis_thaliana_(Mouse-ear_cress)	regulation_of_transcription,_DNA-templated_[GO:0006355];_regulation_of_transcription_from_RNA_polymerase_II_promoter_[GO:0006357]	RNA_polymerase_II_regulatory_region_sequence-specific_DNA_binding_[GO:0000977];_transcription_factor_activity,_sequence-specific_DNA_binding_[GO:0003700]	cytoplasm_[GO:0005737];_nucleus_[GO:0005634];_RNA_polymerase_II_transcription_factor_complex_[GO:0090575]	NA	NA	NA	NA	PF00010.21;Helix-loop-helix_DNA-binding_domain;5.9e-06	NA	NA	len=210;ExpAA=0.01;First60=0.01;PredHel=0;Topology=o	NA	NA
comp26006_c0_g1_i3	Protein_NEN2_(NAC45/NAC86-dependent_exonuclease-domain_protein_2)_(EC_3.1.11.-)	NEN2_At5g61390_MFB13.17	Arabidopsis_thaliana_(Mouse-ear_cress)	NA	3'-5'_exonuclease_activity_[GO:0008408];_metal_ion_binding_[GO:0046872];_nucleic_acid_binding_[GO:0003676]	cytoplasm_[GO:0005737];_nucleus_[GO:0005634]	NA	NA	NA	NA	NA	NA	NA	NA	3.1.11.-	NA
comp2039_c0_g1_i4	Chitinase_domain-containing_protein_1	chid1	Xenopus_laevis_(African_clawed_frog)	carbohydrate_metabolic_process_[GO:0005975];_chitin_catabolic_process_[GO:0006032]	chitinase_activity_[GO:0004568]	extracellular_region_[GO:0005576];_lysosome_[GO:0005764]	NA	NA	NA	NA	NA	NA	NA	NA	NA	NA
comp16701_c0_g1_i1	NA	NA	NA	NA	NA	NA	NA	NA	NA	NA	PF00075.19;RNase_H;2.4e-06;PF13456.1;Reverse_transcriptase-like;3.9e-21	NA	1;19;0.558	len=208;ExpAA=1.90;First60=1.90;PredHel=0;Topology=o	NA	NA
comp1473_c0_g1_i1	Probable_serine/threonine-protein_kinase_WNK5_(OsWNK5)_(EC_2.7.11.1)_(Protein_kinase_with_no_lysine_5)	WNK5_Os07g0584100_LOC_Os07g39520_OJ1127_E01.120_OsJ_023934	Oryza_sativa_subsp._japonica_(Rice)	intracellular_signal_transduction_[GO:0035556];_protein_phosphorylation_[GO:0006468]	ATP_binding_[GO:0005524];_protein_serine/threonine_kinase_activity_[GO:0004674]	cytosol_[GO:0005829]	NA	NA	NA	NA	PF00069.20;Protein_kinase_domain;3.3e-48;PF01636.18;Phosphotransferase_enzyme_family;0.0082;PF07714.12;Protein_tyrosine_kinase;5.1e-35	NA	NA	len=324;ExpAA=0.00;First60=0.00;PredHel=0;Topology=o;len=400;ExpAA=2.00;First60=1.06;PredHel=0;Topology=o	2.7.11.1	K08867
Contig4371_c0_g1_i1	NA	NA	NA	NA	NA	NA	NA	NA	NA	NA	NA	NA	NA	len=252;ExpAA=0.03;First60=0.00;PredHel=0;Topology=o	NA	NA
comp15759_c0_g1_i1	Transcription_factor_TGAL5_(bZIP_transcription_factor_41)_(OsbZIP41)	TGAL5_Os05g0443900_LOC_Os05g37170_OSJNBa0020H14.17	Oryza_sativa_subsp._japonica_(Rice)	defense_response_[GO:0006952];_transcription,_DNA-templated_[GO:0006351]	sequence-specific_DNA_binding_[GO:0043565];_transcription_factor_activity,_sequence-specific_DNA_binding_[GO:0003700]	nucleus_[GO:0005634]	NA	NA	NA	NA	PF00170.16;bZIP_transcription_factor;7.2e-10;PF02744.12;Galactose-1-phosphate_uridyl_transferase,_C-terminal_domain;0.05;PF07716.10;Basic_region_leucine_zipper;2.2e-07;PF13424.1;Tetratricopeptide_repeat;0.29;PF14144.1;Seed_dormancy_control;6.8e-29	NA	NA	len=435;ExpAA=0.05;First60=0.00;PredHel=0;Topology=o	NA	K14431
comp2153_c0_g1_i1	Ethylene-responsive_transcription_factor_ERF073	ERF073_At1g72360_T10D10.17	Arabidopsis_thaliana_(Mouse-ear_cress)	ethylene-activated_signaling_pathway_[GO:0009873];_transcription,_DNA-templated_[GO:0006351]	DNA_binding_[GO:0003677];_transcription_factor_activity,_sequence-specific_DNA_binding_[GO:0003700]	nucleus_[GO:0005634]	NA	NA	NA	NA	PF00847.15;AP2_domain;6.9e-17	NA	NA	len=251;ExpAA=0.03;First60=0.00;PredHel=0;Topology=o	NA	NA
comp1734_c0_g1_i2	Sex_determination_protein_tasselseed-2	TS2	Zea_mays_(Maize)	multicellular_organism_development_[GO:0007275]	oxidoreductase_activity_[GO:0016491]	NA	NA	NA	NA	NA	PF00106.20;short_chain_dehydrogenase;2.6e-30;PF00670.16;S-adenosyl-L-homocysteine_hydrolase,_NAD_binding_domain;0.03;PF01073.14;3-beta_hydroxysteroid_dehydrogenase/isomerase_family;0.00049;PF01370.16;NAD_dependent_epimerase/dehydratase_family;0.0016;PF03435.13;Saccharopine_dehydrogenase;0.0063;PF08659.5;KR_domain;6.7e-13;PF08883.6;Dopa_4,5-dioxygenase_family;0.0016;PF13561.1;Enoyl-(Acyl_carrier_p…	NA	NA	len=303;ExpAA=0.61;First60=0.56;PredHel=0;Topology=o;len=334;ExpAA=1.99;First60=0.06;PredHel=0;Topology=o	NA	NA
comp4841_c0_g1_i1	Protein_ANTAGONIST_OF_LIKE_HETEROCHROMATIN_PROTEIN_1_(EC_3.1.-.-)	ALP1_At3g63270_F16M2.120	Arabidopsis_thaliana_(Mouse-ear_cress)	negative_regulation_of_chromatin_silencing_[GO:0031936];_transcription,_DNA-templated_[GO:0006351]	chromatin_binding_[GO:0003682];_metal_ion_binding_[GO:0046872];_nuclease_activity_[GO:0004518]	ESC/E(Z)_complex_[GO:0035098];_nucleus_[GO:0005634];_PRC1_complex_[GO:0035102]	NA	NA	NA	NA	PF04827.9;Plant_transposon_protein;2.3e-05;PF13359.1;DDE_superfamily_endonuclease;5.3e-36	NA	NA	len=213;ExpAA=0.10;First60=0.05;PredHel=0;Topology=o;len=344;ExpAA=9.00;First60=1.72;PredHel=0;Topology=o	3.1.-.-	NA
Contig729_c0_g1_i1	Protein_TIFY_11e	TIFY11E_JAZ13_OsI_33426	Oryza_sativa_subsp._indica_(Rice)	regulation_of_transcription,_DNA-templated_[GO:0006355];_transcription,_DNA-templated_[GO:0006351]	NA	NA	NA	NA	NA	NA	PF06200.9;tify_domain;1.6e-13;PF06203.9;CCT_motif;0.15;PF09425.5;Divergent_CCT_motif;5.3e-11	NA	NA	len=196;ExpAA=0.00;First60=0.00;PredHel=0;Topology=o	NA	K13464
comp2492_c0_g1_i4	E3_ubiquitin_ligase_PQT3-like_(EC_2.3.2.27)	At5g47430_MQL5.29	Arabidopsis_thaliana_(Mouse-ear_cress)	NA	nucleic_acid_binding_[GO:0003676];_transferase_activity_[GO:0016740];_zinc_ion_binding_[GO:0008270]	nucleus_[GO:0005634]	NA	NA	NA	NA	PF00097.20;Zinc_finger,_C3HC4_type_(RING_finger);0.95;PF00098.18;Zinc_knuckle;0.0083;PF08783.6;DWNN_domain;4e-21;PF13696.1;Zinc_knuckle;0.0055	NA	NA	len=556;ExpAA=0.03;First60=0.01;PredHel=0;Topology=o	2.3.2.27	K10624
comp912_c0_g1_i1	Protein_TIFY_11b_(OsTIFY11b)_(Jasmonate_ZIM_domain-containing_protein_10)_(OsJAZ10)_(OsJAZ4)	TIFY11B_JAZ10_Os03g0181100_LOC_Os03g08330_OSJNBa0050H14.24_OSJNBb0076N15.10	Oryza_sativa_subsp._japonica_(Rice)	negative_regulation_of_nucleic_acid-templated_transcription_[GO:1903507];_regulation_of_defense_response_[GO:0031347];_regulation_of_jasmonic_acid_mediated_signaling_pathway_[GO:2000022];_regulation_of_transcription,_DNA-templated_[GO:0006355];_response_to_wounding_[GO:0009611];_transcription,_DNA-templated_[GO:0006351]	transcription_corepressor_activity_[GO:0003714]	nucleus_[GO:0005634]	NA	NA	NA	NA	PF05705.9;Eukaryotic_protein_of_unknown_function_(DUF829);1.1e-39;PF06200.9;tify_domain;1.5e-18;PF09425.5;Divergent_CCT_motif;1.1e-12;PF12695.2;Alpha/beta_hydrolase_family;0.0011	NA	NA	len=184;ExpAA=0.08;First60=0.00;PredHel=0;Topology=o;len=372;ExpAA=0.92;First60=0.64;PredHel=0;Topology=o	NA	NA
Contig2280_c0_g1_i1	Protein_REVEILLE_8_(MYB-like_transcription_factor)_(Protein_LHY-CCA1-like_5)	RVE8_LCL5_At3g09600_F11F8.19	Arabidopsis_thaliana_(Mouse-ear_cress)	circadian_regulation_of_gene_expression_[GO:0032922];_histone_H3_acetylation_[GO:0043966];_photoperiodism,_flowering_[GO:0048573];_positive_regulation_of_circadian_rhythm_[GO:0042753];_positive_regulation_of_gene_expression_[GO:0010628];_regulation_of_circadian_rhythm_[GO:0042752];_regulation_of_transcription,_DNA-templated_[GO:0006355];_response_to_abscisic_acid_[GO:0009737];_response_to_auxin_[…	sequence-specific_DNA_binding_[GO:0043565];_transcriptional_activator_activity,_RNA_polymerase_II_transcription_factor_binding_[GO:0001190];_transcription_factor_activity,_sequence-specific_DNA_binding_[GO:0003700]	nucleus_[GO:0005634]	NA	NA	NA	NA	PF00249.26;Myb-like_DNA-binding_domain;7e-12;PF11321.3;Protein_of_unknown_function_(DUF3123);0.62;PF13921.1;Myb-like_DNA-binding_domain;0.0014	NA	NA	len=307;ExpAA=36.44;First60=0.00;PredHel=1;Topology=o267-289i;len=346;ExpAA=4.38;First60=0.00;PredHel=0;Topology=o	NA	NA
comp1491_c0_g1_i1	Arogenate_dehydratase_3,_chloroplastic_(AtADT3)_(EC_4.2.1.91)_(Prephenate_dehydratase_1)_(AtPDT1)	ADT3_PD1_PDT1_At2g27820_F15K20.8	Arabidopsis_thaliana_(Mouse-ear_cress)	L-phenylalanine_biosynthetic_process_[GO:0009094];_response_to_karrikin_[GO:0080167];_response_to_low_fluence_blue_light_stimulus_by_blue_low-fluence_system_[GO:0010244];_tyrosine_biosynthetic_process_[GO:0006571]	amino_acid_binding_[GO:0016597];_arogenate_dehydratase_activity_[GO:0047769]	chloroplast_[GO:0009507];_chloroplast_stroma_[GO:0009570];_cytosol_[GO:0005829]	NA	NA	NA	NA	PF00800.13;Prephenate_dehydratase;7.7e-46;PF01479.20;S4_domain;1.5	NA	NA	len=408;ExpAA=0.10;First60=0.00;PredHel=0;Topology=o	4.2.1.91	K05359
comp16345_c0_g1_i2	E3_ubiquitin-protein_ligase_SHPRH_(EC_2.3.2.27)_(EC_3.6.4.-)_(RING-type_E3_ubiquitin_transferase_SHPRH)_(SNF2,_histone-linker,_PHD_and_RING_finger_domain-containing_helicase)	Shprh	Mus_musculus_(Mouse)	cellular_response_to_DNA_damage_stimulus_[GO:0006974];_DNA_repair_[GO:0006281];_nucleosome_assembly_[GO:0006334];_protein_polyubiquitination_[GO:0000209]	ATP_binding_[GO:0005524];_DNA_binding_[GO:0003677];_helicase_activity_[GO:0004386];_ubiquitin_protein_ligase_binding_[GO:0031625];_ubiquitin-protein_transferase_activity_[GO:0004842];_zinc_ion_binding_[GO:0008270]	nucleosome_[GO:0000786];_nucleus_[GO:0005634]	NA	NA	NA	NA	PF00097.20;Zinc_finger,_C3HC4_type_(RING_finger);0.00066;PF00176.18;SNF2_family_N-terminal_domain;2.2e-77;PF00271.26;Helicase_conserved_C-terminal_domain;8.6e-05;PF00628.24;PHD-finger;3.2e-06;PF13176.1;Tetratricopeptide_repeat;0.031;PF13414.1;TPR_repeat;0.098;PF13424.1;Tetratricopeptide_repeat;0.002;PF13445.1;RING-type_zinc-finger;0.45;PF13639.1;Ring_finger_domain;0.00068;PF13920.1;Zinc_finger,_C…	NA	NA	len=164;ExpAA=0.00;First60=0.00;PredHel=0;Topology=o;len=542;ExpAA=0.00;First60=0.00;PredHel=0;Topology=o;len=959;ExpAA=0.02;First60=0.01;PredHel=0;Topology=o	2.3.2.27;_3.6.4.-	K15710
comp1532_c0_g1_i2	Isocitrate_lyase_(ICL)_(EC_4.1.3.1)_(Isocitrase)_(Isocitratase)	ICL_Os07g0529000_LOC_Os07g34520_OsJ_24528_OSJNBa0007H12.39	Oryza_sativa_subsp._japonica_(Rice)	glyoxylate_cycle_[GO:0006097];_tricarboxylic_acid_cycle_[GO:0006099]	isocitrate_lyase_activity_[GO:0004451];_metal_ion_binding_[GO:0046872]	glyoxysome_[GO:0009514]	NA	NA	NA	NA	PF00179.21;Ubiquitin-conjugating_enzyme;3.1e-43;PF00463.16;Isocitrate_lyase_family;2e-250;PF05743.8;UEV_domain;0.0044;PF05773.17;RWD_domain;5.1e-05;PF07991.7;Acetohydroxy_acid_isomeroreductase,_catalytic_domain;0.097;PF13714.1;Phosphoenolpyruvate_phosphomutase;4.6e-12;PF14461.1;Prokaryotic_E2_family_B;4.9e-06	NA	1;18;0.694	len=106;ExpAA=12.37;First60=12.37;PredHel=0;Topology=o;len=111;ExpAA=0.02;First60=0.01;PredHel=0;Topology=o;len=568;ExpAA=14.56;First60=14.56;PredHel=1;Topology=i5-27o;len=575;ExpAA=0.50;First60=0.00;PredHel=0;Topology=o	4.1.3.1	K01637
comp4642_c0_g1_i3	Metal_tolerance_protein_5_(OsMTP5)	MTP5_Os01g0837800_LOC_Os01g62070_OsJ_04008_P0031D11.3	Oryza_sativa_subsp._japonica_(Rice)	NA	cation_transmembrane_transporter_activity_[GO:0008324]	integral_component_of_membrane_[GO:0016021];_vacuolar_membrane_[GO:0005774]	NA	NA	NA	NA	PF00036.27;EF_hand;4e-24;PF01839.18;FG-GAP_repeat;5.3;PF10591.4;Secreted_protein_acidic_and_rich_in_cysteine_Ca_binding_region;0.038;PF12763.2;Cytoskeletal-regulatory_complex_EF_hand;0.015;PF13202.1;EF_hand;2.1e-16;PF13405.1;EF-hand_domain;8.3e-19;PF13499.1;EF-hand_domain_pair;2.8e-21;PF13517.1;Repeat_domain_in_Vibrio,_Colwellia,_Bradyrhizobium_and_Shewanella;0.15;PF13833.1;EF-hand_domain_pair;7.…	NA	NA	len=146;ExpAA=0.00;First60=0.00;PredHel=0;Topology=o;len=99;ExpAA=0.36;First60=0.36;PredHel=0;Topology=o	NA	K13448
comp8298_c0_g1_i1	NA	NA	NA	NA	NA	NA	NA	NA	NA	NA	PF05078.7;Protein_of_unknown_function_(DUF679);8.5e-62	NA	NA	len=219;ExpAA=79.40;First60=8.91;PredHel=4;Topology=o50-72i84-106o142-164i185-204o	NA	NA
comp6411_c0_g1_i2	Beta-glucosidase_31_(Os9bglu31)_(EC_3.2.1.21)	BGLU31_Os09g0511600_LOC_Os09g33680_OsJ_29984	Oryza_sativa_subsp._japonica_(Rice)	carbohydrate_metabolic_process_[GO:0005975];_glycosyl_compound_metabolic_process_[GO:1901657]	beta-glucosidase_activity_[GO:0008422];_scopolin_beta-glucosidase_activity_[GO:0102483]	NA	NA	NA	NA	NA	PF00232.13;Glycosyl_hydrolase_family_1;3.7e-146	NA	1;23;0.944	len=518;ExpAA=22.62;First60=22.42;PredHel=1;Topology=i7-29o	3.2.1.21	K01188
comp7123_c0_g1_i1	Protein_TIFY_11e	TIFY11E_JAZ13_OsI_33426	Oryza_sativa_subsp._indica_(Rice)	regulation_of_transcription,_DNA-templated_[GO:0006355];_transcription,_DNA-templated_[GO:0006351]	NA	NA	NA	NA	NA	NA	PF06200.9;tify_domain;1e-13;PF09425.5;Divergent_CCT_motif;3.5e-11	NA	NA	len=185;ExpAA=3.61;First60=1.19;PredHel=0;Topology=o	NA	K13464
comp2677_c0_g1_i2	Monothiol_glutaredoxin-S2	GRXS2_Os01g0194600_LOC_Os01g09830_OsJ_00727_P0001B06.21_P0498B01.7	Oryza_sativa_subsp._japonica_(Rice)	cell_redox_homeostasis_[GO:0045454]	2_iron,_2_sulfur_cluster_binding_[GO:0051537];_electron_carrier_activity_[GO:0009055];_metal_ion_binding_[GO:0046872];_protein_disulfide_oxidoreductase_activity_[GO:0015035]	cytoplasm_[GO:0005737]	NA	NA	NA	NA	NA	NA	NA	NA	NA	K03676
comp7123_c0_g1_i3	Protein_TIFY_11e	TIFY11E_JAZ13_OsI_33426	Oryza_sativa_subsp._indica_(Rice)	regulation_of_transcription,_DNA-templated_[GO:0006355];_transcription,_DNA-templated_[GO:0006351]	NA	NA	NA	NA	NA	NA	PF06200.9;tify_domain;1.8e-13;PF09425.5;Divergent_CCT_motif;4.8e-11	NA	NA	len=194;ExpAA=2.68;First60=0.04;PredHel=0;Topology=o	NA	K13464
comp9937_c0_g1_i1	Probable_WRKY_transcription_factor_9_(WRKY_DNA-binding_protein_9)	WRKY9_At1g68150_T22E19.22	Arabidopsis_thaliana_(Mouse-ear_cress)	transcription,_DNA-templated_[GO:0006351]	sequence-specific_DNA_binding_[GO:0043565];_transcription_factor_activity,_sequence-specific_DNA_binding_[GO:0003700];_transcription_regulatory_region_DNA_binding_[GO:0044212]	nucleus_[GO:0005634]	NA	NA	NA	NA	PF03106.10;WRKY_DNA_-binding_domain;8e-26	NA	NA	len=340;ExpAA=0.02;First60=0.00;PredHel=0;Topology=o	NA	NA
comp2485_c0_g1_i1	NA	NA	NA	NA	NA	NA	NA	NA	NA	NA	NA	NA	NA	len=232;ExpAA=0.01;First60=0.00;PredHel=0;Topology=o;len=263;ExpAA=0.62;First60=0.01;PredHel=0;Topology=o	NA	NA
comp2682_c0_g1_i1	Probable_aldo-keto_reductase_2_(EC_1.1.1.-)	Os04g0338000_LOC_Os04g26910_OsJ_14315_OSJNBa0008A08.11_OSJNBa0032I19.2	Oryza_sativa_subsp._japonica_(Rice)	NA	oxidoreductase_activity_[GO:0016491]	NA	NA	NA	NA	NA	PF00248.16;Aldo/keto_reductase_family;1.8e-75	NA	NA	len=347;ExpAA=0.17;First60=0.16;PredHel=0;Topology=o	1.1.1.-	NA
comp1367_c0_g1_i6	NA	NA	NA	NA	NA	NA	NA	NA	NA	NA	NA	NA	NA	len=104;ExpAA=0.03;First60=0.03;PredHel=0;Topology=o	NA	NA
comp529_c0_g1_i1	NA	NA	NA	NA	NA	NA	NA	NA	NA	NA	NA	NA	NA	NA	NA	NA
comp2389_c0_g1_i2	Protein_TIFY_10c_(OsTIFY10c)_(Jasmonate_ZIM_domain-containing_protein_8)_(OsJAZ8)_(OsJAZ7)	TIFY10C_JAZ9_Os09g0439200_LOC_Os09g26780_OJ1344_B01.13_OsJ_29511_P0556H01.29	Oryza_sativa_subsp._japonica_(Rice)	defense_response_[GO:0006952];_negative_regulation_of_nucleic_acid-templated_transcription_[GO:1903507];_regulation_of_defense_response_[GO:0031347];_regulation_of_jasmonic_acid_mediated_signaling_pathway_[GO:2000022];_regulation_of_transcription,_DNA-templated_[GO:0006355];_response_to_wounding_[GO:0009611];_transcription,_DNA-templated_[GO:0006351]	transcription_corepressor_activity_[GO:0003714]	cytosol_[GO:0005829];_nucleus_[GO:0005634]	NA	NA	NA	NA	PF06200.9;tify_domain;7.5e-14;PF09425.5;Divergent_CCT_motif;1.8e-15	NA	NA	len=237;ExpAA=0.01;First60=0.01;PredHel=0;Topology=o	NA	K13464
comp542_c0_g1_i1	Auxin_response_factor_24	ARF24_Os12g0479400_LOC_Os12g29520	Oryza_sativa_subsp._japonica_(Rice)	auxin-activated_signaling_pathway_[GO:0009734];_regulation_of_transcription,_DNA-templated_[GO:0006355];_transcription,_DNA-templated_[GO:0006351]	DNA_binding_[GO:0003677]	nucleus_[GO:0005634]	NA	NA	NA	NA	PF00010.21;Helix-loop-helix_DNA-binding_domain;2.3e-10;PF00919.15;Uncharacterized_protein_family_UPF0004;0.17;PF02362.16;B3_DNA_binding_domain;4.3e-21;PF02785.14;Biotin_carboxylase_C-terminal_domain;0.039;PF06507.8;Auxin_response_factor;9.2e-33;PF10253.4;Mitotic_checkpoint_regulator,_MAD2B-interacting;0.068;PF13740.1;ACT_domain;0.068	NA	NA	len=243;ExpAA=13.95;First60=0.04;PredHel=0;Topology=o;len=606;ExpAA=0.09;First60=0.00;PredHel=0;Topology=o	NA	NA
comp529_c0_g1_i2	NA	NA	NA	NA	NA	NA	NA	NA	NA	NA	NA	NA	NA	NA	NA	NA
comp13717_c0_g1_i1	NA	NA	NA	NA	NA	NA	NA	NA	NA	NA	NA	NA	NA	len=190;ExpAA=21.83;First60=0.05;PredHel=1;Topology=o150-172i	NA	NA
comp3705_c0_g1_i2	Protein_ANTAGONIST_OF_LIKE_HETEROCHROMATIN_PROTEIN_1_(EC_3.1.-.-)	ALP1_At3g63270_F16M2.120	Arabidopsis_thaliana_(Mouse-ear_cress)	negative_regulation_of_chromatin_silencing_[GO:0031936];_transcription,_DNA-templated_[GO:0006351]	chromatin_binding_[GO:0003682];_metal_ion_binding_[GO:0046872];_nuclease_activity_[GO:0004518]	ESC/E(Z)_complex_[GO:0035098];_nucleus_[GO:0005634];_PRC1_complex_[GO:0035102]	NA	NA	NA	NA	PF04827.9;Plant_transposon_protein;3e-05;PF13359.1;DDE_superfamily_endonuclease;5.1e-40;PF14631.1;Fanconi_anaemia_protein_FancD2_nuclease;0.18	NA	NA	len=287;ExpAA=0.54;First60=0.02;PredHel=0;Topology=o;len=307;ExpAA=0.30;First60=0.00;PredHel=0;Topology=o	3.1.-.-	NA
comp473_c0_g1_i1	Probable_carboxylesterase_17_(AtCXE17)_(EC_3.1.1.1)	CXE17_At5g16080_F1N13.220	Arabidopsis_thaliana_(Mouse-ear_cress)	catabolic_process_[GO:0009056]	carboxylic_ester_hydrolase_activity_[GO:0052689];_hydrolase_activity_[GO:0016787]	NA	NA	NA	NA	NA	PF00135.23;Carboxylesterase_family;0.0066;PF00326.16;Prolyl_oligopeptidase_family;0.0016;PF01738.13;Dienelactone_hydrolase_family;0.12;PF07859.8;alpha/beta_hydrolase_fold;2e-46;PF10340.4;Protein_of_unknown_function_(DUF2424);0.12;PF12695.2;Alpha/beta_hydrolase_family;9.6e-07	NA	NA	len=490;ExpAA=0.09;First60=0.00;PredHel=0;Topology=o	3.1.1.1	NA
comp5400_c0_g1_i1	Glycolipid_transfer_protein_3	GLTP3_At3g21260_MXL8.12	Arabidopsis_thaliana_(Mouse-ear_cress)	NA	glycolipid_binding_[GO:0051861];_glycolipid_transporter_activity_[GO:0017089]	cytoplasm_[GO:0005737]	NA	NA	NA	NA	PF08718.6;Glycolipid_transfer_protein_(GLTP);2e-39	NA	NA	len=268;ExpAA=0.01;First60=0.00;PredHel=0;Topology=o	NA	K08051
comp7801_c0_g1_i3	Heat_stress_transcription_factor_B-2b_(Heat_stress_transcription_factor_2)_(rHsf2)_(Heat_stress_transcription_factor_21)_(OsHsf-21)	HSFB2B_HSF2_HSF21_Os08g0546800_LOC_Os08g43334_OJ1323_A06.29_P0544G09.1	Oryza_sativa_subsp._japonica_(Rice)	transcription,_DNA-templated_[GO:0006351]	sequence-specific_DNA_binding_[GO:0043565];_transcription_factor_activity,_sequence-specific_DNA_binding_[GO:0003700]	nucleus_[GO:0005634]	NA	NA	NA	NA	PF14833.1;NAD-binding_of_NADP-dependent_3-hydroxyisobutyrate_dehydrogenase;0.084	NA	NA	len=251;ExpAA=9.98;First60=9.98;PredHel=0;Topology=o	NA	K09419
comp502_c0_g1_i4	NA	NA	NA	NA	NA	NA	NA	NA	NA	NA	NA	NA	NA	NA	NA	NA
comp8224_c0_g1_i1	NDR1/HIN1-like_protein_10_(AtNHL10)_(Protein_YELLOW-LEAF-SPECIFIC_GENE_9)	NHL10_YLS9_At2g35980_F11F19.11	Arabidopsis_thaliana_(Mouse-ear_cress)	defense_response_to_virus_[GO:0051607];_leaf_senescence_[GO:0010150];_response_to_other_organism_[GO:0051707]	signal_transducer_activity_[GO:0004871]	anchored_component_of_plasma_membrane_[GO:0046658];_chloroplast_[GO:0009507];_integral_component_of_membrane_[GO:0016021];_plasmodesma_[GO:0009506]	NA	NA	NA	NA	PF03168.8;Late_embryogenesis_abundant_protein;6.7e-11;PF09865.4;Predicted_periplasmic_protein_(DUF2092);0.12;PF10907.3;Protein_of_unknown_function_(DUF2749);0.16	NA	NA	len=242;ExpAA=23.01;First60=8.61;PredHel=1;Topology=i53-75o	NA	NA
comp19_c0_g1_i1	Glucan_endo-1,3-beta-glucosidase_7_(EC_3.2.1.39)_((1->3)-beta-glucan_endohydrolase_7)_((1->3)-beta-glucanase_7)_(Beta-1,3-endoglucanase_7)_(Beta-1,3-glucanase_7)	At4g34480_T4L20.60	Arabidopsis_thaliana_(Mouse-ear_cress)	carbohydrate_metabolic_process_[GO:0005975];_cell_wall_organization_[GO:0071555]	glucan_endo-1,3-beta-D-glucosidase_activity_[GO:0042973];_hydrolase_activity,_hydrolyzing_O-glycosyl_compounds_[GO:0004553];_polysaccharide_binding_[GO:0030247]	anchored_component_of_plasma_membrane_[GO:0046658];_cell_wall_[GO:0005618];_extracellular_region_[GO:0005576]	NA	NA	NA	NA	PF00332.13;Glycosyl_hydrolases_family_17;2.9e-88;PF07983.8;X8_domain;1.6e-16	NA	1;28;0.887	len=466;ExpAA=31.00;First60=19.76;PredHel=1;Topology=i12-34o	3.2.1.39	NA
comp3876_c0_g1_i1	Ras-related_protein_RABF2b_(AtRABF2b)_(Ras-related_protein_Ara-7)_(Ras-related_protein_Rab5B)_(AtRab5B)	RABF2B_ARA-7_RAB5B_At4g19640_F24J7.190	Arabidopsis_thaliana_(Mouse-ear_cress)	protein_transport_[GO:0015031];_small_GTPase_mediated_signal_transduction_[GO:0007264]	GTP_binding_[GO:0005525]	early_endosome_[GO:0005769];_early_endosome_membrane_[GO:0031901];_endocytic_vesicle_[GO:0030139];_endoplasmic_reticulum_[GO:0005783];_endosome_[GO:0005768];_multivesicular_body_membrane_[GO:0032585];_plasma_membrane_[GO:0005886]	NA	NA	NA	NA	PF00009.22;Elongation_factor_Tu_GTP_binding_domain;0.017;PF00025.16;ADP-ribosylation_factor_family;5.9e-09;PF00071.17;Ras_family;3.2e-34;PF01926.18;50S_ribosome-binding_GTPase;0.0058;PF03193.11;Protein_of_unknown_function,_DUF258;0.055;PF04670.7;Gtr1/RagA_G_protein_conserved_region;0.00071;PF05673.8;Protein_of_unknown_function_(DUF815);0.13;PF06745.8;KaiC;0.025;PF07728.9;AAA_domain_(dynein-relate…	NA	NA	len=105;ExpAA=1.01;First60=0.01;PredHel=0;Topology=i	NA	NA
comp2359_c0_g1_i2	Ethylene-responsive_transcription_factor_4_(Ethylene-responsive_element-binding_factor_3)_(EREBP-3)_(Ethylene-responsive_element-binding_factor_4_homolog)_(NtERF3)	ERF4_ERF-3_ERF3	Nicotiana_tabacum_(Common_tobacco)	defense_response_[GO:0006952];_ethylene-activated_signaling_pathway_[GO:0009873];_transcription,_DNA-templated_[GO:0006351]	DNA_binding_[GO:0003677];_transcription_factor_activity,_sequence-specific_DNA_binding_[GO:0003700]	nucleus_[GO:0005634]	NA	NA	NA	NA	PF00847.15;AP2_domain;1e-18	NA	NA	len=231;ExpAA=8.56;First60=8.48;PredHel=0;Topology=o	NA	K09286
comp8286_c0_g1_i2	Transcription_factor_DIVARICATA	DIVARICATA	Antirrhinum_majus_(Garden_snapdragon)	determination_of_dorsal/ventral_asymmetry_[GO:0048262];_flower_development_[GO:0009908];_regulation_of_transcription,_DNA-templated_[GO:0006355];_transcription,_DNA-templated_[GO:0006351]	DNA_binding_[GO:0003677]	nucleus_[GO:0005634]	NA	NA	NA	NA	PF00249.26;Myb-like_DNA-binding_domain;0.0002	NA	NA	len=130;ExpAA=0.00;First60=0.00;PredHel=0;Topology=o	NA	NA
comp14218_c0_g1_i2	NA	NA	NA	NA	NA	NA	NA	NA	NA	NA	PF09045.5;L27_2;0.017	NA	NA	len=364;ExpAA=0.05;First60=0.00;PredHel=0;Topology=o;len=961;ExpAA=1.49;First60=0.02;PredHel=0;Topology=o	NA	NA
comp18078_c0_g1_i2	Beta-D-xylosidase_3_(AtBXL3)_(EC_3.2.1.-)_(Alpha-L-arabinofuranosidase)_(EC_3.2.1.55)	BXL3_XYL3_At5g09730_F17I14.80	Arabidopsis_thaliana_(Mouse-ear_cress)	arabinan_catabolic_process_[GO:0031222]	alpha-L-arabinofuranosidase_activity_[GO:0046556]	proteinaceous_extracellular_matrix_[GO:0005578]	NA	NA	NA	NA	PF00933.16;Glycosyl_hydrolase_family_3_N_terminal_domain;1.8e-55;PF01841.14;Transglutaminase-like_superfamily;0.023;PF01915.17;Glycosyl_hydrolase_family_3_C-terminal_domain;5.1e-48;PF14310.1;Fibronectin_type_III-like_domain;1.6e-12	NA	NA	len=320;ExpAA=0.05;First60=0.00;PredHel=0;Topology=o;len=856;ExpAA=6.98;First60=6.75;PredHel=0;Topology=o	3.2.1.-;_3.2.1.55	K15920
comp6568_c0_g1_i1	Amino_acid_permease_8_(Amino_acid_transporter_AAP8)	AAP8_At1g10010_T27I1.3	Arabidopsis_thaliana_(Mouse-ear_cress)	amino_acid_transport_[GO:0006865]	symporter_activity_[GO:0015293]	integral_component_of_membrane_[GO:0016021];_membrane_[GO:0016020];_plasma_membrane_[GO:0005886]	NA	NA	NA	NA	PF01490.13;Transmembrane_amino_acid_transporter_protein;2e-93	NA	NA	len=469;ExpAA=213.21;First60=33.85;PredHel=8;Topology=i21-43o48-70i110-132o174-196i265-287o305-327i385-407o430-452i	NA	NA
comp11982_c0_g1_i1	NA	NA	NA	NA	NA	NA	NA	NA	NA	NA	NA	NA	NA	NA	NA	NA
Contig96_c0_g1_i1	NA	NA	NA	NA	NA	NA	NA	NA	NA	NA	PF00036.27;EF_hand;5.8e-21;PF02817.12;e3_binding_domain;0.029;PF12763.2;Cytoskeletal-regulatory_complex_EF_hand;0.12;PF13202.1;EF_hand;2.1e-18;PF13405.1;EF-hand_domain;3e-17;PF13499.1;EF-hand_domain_pair;1.1e-20;PF13833.1;EF-hand_domain_pair;6.9e-15;PF14658.1;EF-hand_domain;0.0086	NA	NA	len=174;ExpAA=0.04;First60=0.03;PredHel=0;Topology=o	NA	K02183
comp1507_c0_g1_i1	Probable_aquaporin_TIP2-2_(Tonoplast_intrinsic_protein_2-2)_(OsTIP2;2)	TIP2-2_Os06g0336200_LOC_Os06g22960_OsJ_020360_OSJNBa0012F14.45-1_P0427E01.5-1	Oryza_sativa_subsp._japonica_(Rice)	ion_transmembrane_transport_[GO:0034220]	methylammonium_transmembrane_transporter_activity_[GO:0015200];_water_channel_activity_[GO:0015250]	central_vacuole_[GO:0042807];_chloroplast_envelope_[GO:0009941];_Golgi_apparatus_[GO:0005794];_integral_component_of_plasma_membrane_[GO:0005887];_plant-type_cell_wall_[GO:0009505];_plant-type_vacuole_membrane_[GO:0009705];_plasmodesma_[GO:0009506];_protein_storage_vacuole_[GO:0000326]	NA	NA	NA	NA	NA	NA	NA	NA	NA	NA
comp4642_c0_g1_i1	Metal_tolerance_protein_5_(OsMTP5)	MTP5_Os01g0837800_LOC_Os01g62070_OsJ_04008_P0031D11.3	Oryza_sativa_subsp._japonica_(Rice)	NA	cation_transmembrane_transporter_activity_[GO:0008324]	integral_component_of_membrane_[GO:0016021];_vacuolar_membrane_[GO:0005774]	NA	NA	NA	NA	PF00036.27;EF_hand;4e-24;PF01545.16;Cation_efflux_family;1.2e-09;PF01839.18;FG-GAP_repeat;5.3;PF10591.4;Secreted_protein_acidic_and_rich_in_cysteine_Ca_binding_region;0.038;PF12763.2;Cytoskeletal-regulatory_complex_EF_hand;0.015;PF13202.1;EF_hand;2.1e-16;PF13405.1;EF-hand_domain;8.3e-19;PF13493.1;Domain_of_unknown_function_(DUF4118);0.079;PF13499.1;EF-hand_domain_pair;2.8e-21;PF13517.1;Repeat_dom…	NA	NA	len=146;ExpAA=0.00;First60=0.00;PredHel=0;Topology=o;len=203;ExpAA=48.85;First60=0.00;PredHel=2;Topology=o140-162i183-202o;len=99;ExpAA=0.36;First60=0.36;PredHel=0;Topology=o	NA	NA
comp4763_c0_g1_i1	Heparanase-like_protein_3_(EC_3.2.-.-)	At5g34940_MGG23.2_T2L5.6_T2L5.7	Arabidopsis_thaliana_(Mouse-ear_cress)	NA	beta-glucuronidase_activity_[GO:0004566]	extracellular_region_[GO:0005576];_lysosomal_membrane_[GO:0005765];_plant-type_cell_wall_[GO:0009505]	NA	NA	NA	NA	PF03662.9;Glycosyl_hydrolase_family_79,_N-terminal_domain;4.1e-160	NA	1;26;0.899	len=132;ExpAA=16.22;First60=0.00;PredHel=0;Topology=o;len=540;ExpAA=11.74;First60=11.70;PredHel=0;Topology=o	3.2.-.-	K07964
comp5043_c0_g1_i1	Probable_nucleoredoxin_2_(OsNrx2)_(EC_1.8.1.8)	Os01g0794400_LOC_Os01g58194_OsJ_03740	Oryza_sativa_subsp._japonica_(Rice)	cell_redox_homeostasis_[GO:0045454]	protein-disulfide_reductase_activity_[GO:0047134];_thioredoxin-disulfide_reductase_activity_[GO:0004791]	cytoplasm_[GO:0005737]	NA	NA	NA	NA	PF00085.15;Thioredoxin;9.8e-06;PF00130.17;Phorbol_esters/diacylglycerol_binding_domain_(C1_domain);0.00096;PF00578.16;AhpC/TSA_family;5.6e-07;PF02630.9;SCO1/SenC;0.097;PF03107.11;C1_domain;1.2;PF07449.6;Hydrogenase-1_expression_protein_HyaE;0.1;PF07649.7;C1-like_domain;0.35;PF08534.5;Redoxin;0.0022;PF09673.5;Type-F_conjugative_transfer_system_pilin_assembly_protein;0.12;PF13098.1;Thioredoxin-like…	NA	NA	len=304;ExpAA=0.00;First60=0.00;PredHel=0;Topology=o	1.8.1.8	K17609
comp11979_c0_g1_i2	NA	NA	NA	NA	NA	NA	NA	NA	NA	NA	NA	NA	NA	NA	NA	NA
comp7963_c0_g1_i1	Probable_LRR_receptor-like_serine/threonine-protein_kinase_At3g47570_(EC_2.7.11.1)	At3g47570_F1P2.120	Arabidopsis_thaliana_(Mouse-ear_cress)	NA	ATP_binding_[GO:0005524];_protein_serine/threonine_kinase_activity_[GO:0004674]	integral_component_of_membrane_[GO:0016021];_plasma_membrane_[GO:0005886]	NA	NA	NA	NA	PF00069.20;Protein_kinase_domain;2.3e-38;PF00560.28;Leucine_Rich_Repeat;6.8e-31;PF07714.12;Protein_tyrosine_kinase;2.4e-37;PF08263.7;Leucine_rich_repeat_N-terminal_domain;3.4e-12;PF12799.2;Leucine_Rich_repeats_(2_copies);5.4e-43;PF13504.1;Leucine_rich_repeat;0.00013;PF13516.1;Leucine_Rich_repeat;2.2e-08;PF13855.1;Leucine_rich_repeat;6.8e-40;PF14580.1;Leucine-rich_repeat;2.4	NA	1;19;0.842	len=984;ExpAA=30.25;First60=0.03;PredHel=1;Topology=o613-635i	2.7.11.1	NA
comp4714_c0_g1_i1	Putative_lipoxygenase_5_(EC_1.13.11.12)	Os04g0447100_LOC_Os04g37430_OSJNBa0064H22.1	Oryza_sativa_subsp._japonica_(Rice)	oxylipin_biosynthetic_process_[GO:0031408]	linoleate_13S-lipoxygenase_activity_[GO:0016165];_metal_ion_binding_[GO:0046872]	NA	NA	NA	NA	NA	PF00305.14;Lipoxygenase;4.2e-247;PF01477.18;PLAT/LH2_domain;4e-11	NA	NA	len=914;ExpAA=0.02;First60=0.00;PredHel=0;Topology=o	1.13.11.12	K00454
Contig5728_c0_g1_i1	NA	NA	NA	NA	NA	NA	NA	NA	NA	NA	PF02362.16;B3_DNA_binding_domain;0.00033;PF03754.8;Domain_of_unknown_function_(DUF313);0.13	NA	NA	len=286;ExpAA=0.02;First60=0.00;PredHel=0;Topology=o	NA	NA
comp16957_c0_g1_i1	NA	NA	NA	NA	NA	NA	NA	NA	NA	NA	NA	NA	NA	len=127;ExpAA=0.03;First60=0.01;PredHel=0;Topology=o	NA	NA
comp26006_c0_g1_i2	Protein_NEN2_(NAC45/NAC86-dependent_exonuclease-domain_protein_2)_(EC_3.1.11.-)	NEN2_At5g61390_MFB13.17	Arabidopsis_thaliana_(Mouse-ear_cress)	NA	3'-5'_exonuclease_activity_[GO:0008408];_metal_ion_binding_[GO:0046872];_nucleic_acid_binding_[GO:0003676]	cytoplasm_[GO:0005737];_nucleus_[GO:0005634]	NA	NA	NA	NA	NA	NA	NA	NA	3.1.11.-	NA
comp9783_c0_g1_i1	NA	NA	NA	NA	NA	NA	NA	NA	NA	NA	NA	NA	1;24;0.902	len=248;ExpAA=60.03;First60=18.45;PredHel=1;Topology=i7-25o	NA	NA
comp3705_c0_g1_i1	Protein_ANTAGONIST_OF_LIKE_HETEROCHROMATIN_PROTEIN_1_(EC_3.1.-.-)	ALP1_At3g63270_F16M2.120	Arabidopsis_thaliana_(Mouse-ear_cress)	negative_regulation_of_chromatin_silencing_[GO:0031936];_transcription,_DNA-templated_[GO:0006351]	chromatin_binding_[GO:0003682];_metal_ion_binding_[GO:0046872];_nuclease_activity_[GO:0004518]	ESC/E(Z)_complex_[GO:0035098];_nucleus_[GO:0005634];_PRC1_complex_[GO:0035102]	NA	NA	NA	NA	PF04827.9;Plant_transposon_protein;3e-05;PF13359.1;DDE_superfamily_endonuclease;5.1e-40;PF14631.1;Fanconi_anaemia_protein_FancD2_nuclease;0.18	NA	NA	len=287;ExpAA=0.54;First60=0.02;PredHel=0;Topology=o;len=310;ExpAA=0.75;First60=0.00;PredHel=0;Topology=o	3.1.-.-	NA
Contig234_c0_g1_i1	L-ascorbate_oxidase_(ASO)_(Ascorbase)_(EC_1.10.3.3)	AAO	Cucurbita_maxima_(Pumpkin)_(Winter_squash)	NA	copper_ion_binding_[GO:0005507];_L-ascorbate_oxidase_activity_[GO:0008447]	extracellular_region_[GO:0005576]	NA	NA	NA	NA	PF00127.15;Copper_binding_proteins,_plastocyanin/azurin_family;0.021;PF00394.17;Multicopper_oxidase;1.8e-44;PF03104.14;DNA_polymerase_family_B,_exonuclease_domain;0.1;PF07731.9;Multicopper_oxidase;1.2e-41;PF07732.10;Multicopper_oxidase;2.5e-42;PF13473.1;Cupredoxin-like_domain;0.0083	NA	1;25;0.708	len=723;ExpAA=6.53;First60=6.52;PredHel=0;Topology=o	1.10.3.3	K00423
comp20539_c0_g1_i1	Cytokinin_hydroxylase_(EC_1.14.13.-)_(Cytochrome_P450_35A1)	CYP735A1_At5g38450_MXI10.18	Arabidopsis_thaliana_(Mouse-ear_cress)	trans-zeatin_biosynthetic_process_[GO:0033466]	heme_binding_[GO:0020037];_iron_ion_binding_[GO:0005506];_monooxygenase_activity_[GO:0004497];_oxidoreductase_activity,_acting_on_paired_donors,_with_incorporation_or_reduction_of_molecular_oxygen_[GO:0016705]	integral_component_of_membrane_[GO:0016021]	NA	NA	NA	NA	PF00067.17;Cytochrome_P450;7.3e-77	NA	1;19;0.504	len=518;ExpAA=23.60;First60=21.89;PredHel=1;Topology=i5-27o	1.14.13.-	NA
comp13488_c0_g1_i1	Putative_BPI/LBP_family_protein_At1g04970	At1g04970_F13M7.4	Arabidopsis_thaliana_(Mouse-ear_cress)	reactive_oxygen_species_biosynthetic_process_[GO:1903409];_regulation_of_gene_expression_[GO:0010468]	lipopolysaccharide_binding_[GO:0001530]	extracellular_space_[GO:0005615];_vacuolar_membrane_[GO:0005774];_vacuole_[GO:0005773]	NA	NA	NA	NA	PF01273.20;LBP_/_BPI_/_CETP_family,_N-terminal_domain;2e-18;PF02886.12;LBP_/_BPI_/_CETP_family,_C-terminal_domain;2.6e-09	NA	NA	len=460;ExpAA=0.28;First60=0.22;PredHel=0;Topology=o	NA	NA
comp20852_c0_g1_i1	LOB_domain-containing_protein_22_(ASYMMETRIC_LEAVES_2-like_protein_30)_(AS2-like_protein_30)	LBD22_ASL30_At3g13850_MCP4.8	Arabidopsis_thaliana_(Mouse-ear_cress)	NA	NA	NA	NA	NA	NA	NA	PF03195.9;Protein_of_unknown_function_DUF260;3.5e-36	NA	NA	len=340;ExpAA=0.00;First60=0.00;PredHel=0;Topology=o	NA	NA
comp18224_c0_g1_i1	Cytokinin_dehydrogenase_2_(EC_1.5.99.12)_(Cytokinin_oxidase_2)_(OsCKX2)_(QTL_grain_number_1a)_(Gn1a)	CKX2_Os01g0197700_LOC_Os01g10110_B1046G12.8_OsJ_00744_P0419B01.20	Oryza_sativa_subsp._japonica_(Rice)	cytokinin-activated_signaling_pathway_[GO:0009736];_cytokinin_metabolic_process_[GO:0009690];_inflorescence_development_[GO:0010229]	cytokinin_dehydrogenase_activity_[GO:0019139];_flavin_adenine_dinucleotide_binding_[GO:0050660];_oxidoreductase_activity,_acting_on_CH-OH_group_of_donors_[GO:0016614]	extracellular_space_[GO:0005615]	NA	NA	NA	NA	PF01565.18;FAD_binding_domain;0.016;PF09265.5;Cytokinin_dehydrogenase_1,_FAD_and_cytokinin_binding;4.7e-104	NA	1;28;0.491	len=194;ExpAA=9.75;First60=9.73;PredHel=0;Topology=o;len=373;ExpAA=0.17;First60=0.17;PredHel=0;Topology=o	1.5.99.12	K00279
comp6411_c0_g1_i5	Beta-glucosidase_31_(Os9bglu31)_(EC_3.2.1.21)	BGLU31_Os09g0511600_LOC_Os09g33680_OsJ_29984	Oryza_sativa_subsp._japonica_(Rice)	carbohydrate_metabolic_process_[GO:0005975];_glycosyl_compound_metabolic_process_[GO:1901657]	beta-glucosidase_activity_[GO:0008422];_scopolin_beta-glucosidase_activity_[GO:0102483]	NA	NA	NA	NA	NA	PF00232.13;Glycosyl_hydrolase_family_1;4.3e-44	NA	1;23;0.944	len=226;ExpAA=0.41;First60=0.03;PredHel=0;Topology=o;len=295;ExpAA=22.42;First60=22.41;PredHel=1;Topology=i7-29o	3.2.1.21	NA
Contig2529_c0_g1_i1	NA	NA	NA	NA	NA	NA	NA	NA	NA	NA	PF07816.6;Protein_of_unknown_function_(DUF1645);0.0058;PF08903.6;Domain_of_unknown_function_(DUF1846);0.045	NA	NA	len=125;ExpAA=0.46;First60=0.00;PredHel=0;Topology=o	NA	NA
comp6262_c0_g1_i2	Trifunctional_UDP-glucose_4,6-dehydratase/UDP-4-keto-6-deoxy-D-glucose_3,5-epimerase/UDP-4-keto-L-rhamnose-reductase_RHM1_(Protein_REPRESSOR_OF_LRX1_1)_(Rhamnose_biosynthetic_enzyme_1)_(AtRHM1)_[Includes:_UDP-glucose_4,6-dehydratase_(EC_4.2.1.76);_UDP-4-keto-6-deoxy-D-glucose_3,5-epimerase/UDP-4-keto-L-rhamnose_4-keto-reductase_(EC_1.1.1.-)_(EC_5.1.3.-)]	RHM1_ROL1_At1g78570_T30F21.10	Arabidopsis_thaliana_(Mouse-ear_cress)	auxin_efflux_[GO:0010315];_cell_differentiation_[GO:0030154];_cell_wall_organization_[GO:0071555];_flavonol_biosynthetic_process_[GO:0051555];_regulation_of_cell_proliferation_[GO:0042127];_UDP-rhamnose_biosynthetic_process_[GO:0010253]	dTDP-glucose_4,6-dehydratase_activity_[GO:0008460];_isomerase_activity_[GO:0016853];_oxidoreductase_activity_[GO:0016491];_UDP-glucose_4,6-dehydratase_activity_[GO:0050377];_UDP-L-rhamnose_synthase_activity_[GO:0010280]	cytosol_[GO:0005829];_plasmodesma_[GO:0009506]	NA	NA	NA	NA	PF00106.20;short_chain_dehydrogenase;1.3e-06;PF01073.14;3-beta_hydroxysteroid_dehydrogenase/isomerase_family;1.6e-26;PF01370.16;NAD_dependent_epimerase/dehydratase_family;1.3e-70;PF02719.10;Polysaccharide_biosynthesis_protein;1.6e-26;PF04321.12;RmlD_substrate_binding_domain;1e-33;PF07993.7;Male_sterility_protein;5e-28;PF08659.5;KR_domain;0.039;PF13460.1;NADH(P)-binding;8.6e-05	NA	NA	len=674;ExpAA=0.26;First60=0.24;PredHel=0;Topology=o	4.2.1.76;_1.1.1.-;_5.1.3.-	K12450
comp12997_c0_g1_i1	Protein_TIFY_11a_(OsTIFY11a)_(Jasmonate_ZIM_domain-containing_protein_9)_(OsJAZ9)_(OsJAZ3)	TIFY11A_JAZ9_Os03g0180800_LOC_Os03g08310_OsJ_09656_OSJNBa0050H14.22_OSJNBb0076N15.8	Oryza_sativa_subsp._japonica_(Rice)	negative_regulation_of_nucleic_acid-templated_transcription_[GO:1903507];_regulation_of_defense_response_[GO:0031347];_regulation_of_jasmonic_acid_mediated_signaling_pathway_[GO:2000022];_regulation_of_transcription,_DNA-templated_[GO:0006355];_response_to_wounding_[GO:0009611];_transcription,_DNA-templated_[GO:0006351]	transcription_corepressor_activity_[GO:0003714]	nucleus_[GO:0005634]	NA	NA	NA	NA	PF06200.9;tify_domain;7.7e-14;PF09425.5;Divergent_CCT_motif;1.6e-08;PF12804.2;MobA-like_NTP_transferase_domain;0.042	NA	NA	len=162;ExpAA=0.49;First60=0.48;PredHel=0;Topology=i	NA	K13464
Contig5940_c0_g1_i1	Glycerol-3-phosphate_acyltransferase_1_(AtGPAT1)_(EC_2.3.1.15)	GPAT1_At1g06520_F12K11.15	Arabidopsis_thaliana_(Mouse-ear_cress)	CDP-diacylglycerol_biosynthetic_process_[GO:0016024];_cutin_biosynthetic_process_[GO:0010143];_dephosphorylation_[GO:0016311];_pollen_sperm_cell_differentiation_[GO:0048235];_response_to_karrikin_[GO:0080167]	glycerol-3-phosphate_2-O-acyltransferase_activity_[GO:0090447];_glycerol-3-phosphate_O-acyltransferase_activity_[GO:0004366];_phosphatase_activity_[GO:0016791]	integral_component_of_membrane_[GO:0016021];_membrane_[GO:0016020];_mitochondrion_[GO:0005739]	NA	NA	NA	NA	PF01553.16;Acyltransferase;3.9e-05;PF14348.1;Domain_of_unknown_function_(DUF4400);0.3	NA	NA	len=504;ExpAA=28.24;First60=0.02;PredHel=1;Topology=o256-278i	2.3.1.15	K13508
comp4303_c0_g1_i1	AAA-ATPase_At3g28580_(EC_3.6.1.3)	At3g28580_MZN14.5	Arabidopsis_thaliana_(Mouse-ear_cress)	response_to_abscisic_acid_[GO:0009737];_response_to_singlet_oxygen_[GO:0000304]	ATPase_activity_[GO:0016887];_ATP_binding_[GO:0005524]	endoplasmic_reticulum_[GO:0005783];_integral_component_of_membrane_[GO:0016021]	NA	NA	NA	NA	PF00004.24;ATPase_family_associated_with_various_cellular_activities_(AAA);1.6e-17;PF00910.17;RNA_helicase;0.0018;PF01637.13;Archaeal_ATPase;0.024;PF05496.7;Holliday_junction_DNA_helicase_ruvB_N-terminus;0.0021;PF05673.8;Protein_of_unknown_function_(DUF815);0.0074;PF07110.6;EthD_domain;0.0037;PF07728.9;AAA_domain_(dynein-related_subfamily);0.0014;PF13086.1;AAA_domain;0.026;PF13191.1;AAA_ATPase_do…	NA	NA	len=512;ExpAA=21.69;First60=21.30;PredHel=1;Topology=i7-29o	3.6.1.3	K08900
comp10248_c0_g1_i1	Mitogen-activated_protein_kinase_kinase_kinase_NPK1_(EC_2.7.11.25)_(Nicotiana_protein_kinase_1)	NPK1	Nicotiana_tabacum_(Common_tobacco)	cell_plate_assembly_[GO:0000919];_defense_response_[GO:0006952]	ATP_binding_[GO:0005524];_MAP_kinase_kinase_kinase_activity_[GO:0004709]	cytoskeleton_[GO:0005856];_nucleus_[GO:0005634];_phragmoplast_[GO:0009524]	NA	NA	NA	NA	PF00069.20;Protein_kinase_domain;0.0001	NA	NA	len=276;ExpAA=0.00;First60=0.00;PredHel=0;Topology=o	2.7.11.25	K20716
comp12912_c0_g1_i1	Cytochrome_P450_709B1_(EC_1.14.-.-)	CYP709B1_At2g46960	Arabidopsis_thaliana_(Mouse-ear_cress)	NA	heme_binding_[GO:0020037];_iron_ion_binding_[GO:0005506];_monooxygenase_activity_[GO:0004497];_oxidoreductase_activity,_acting_on_paired_donors,_with_incorporation_or_reduction_of_molecular_oxygen_[GO:0016705]	integral_component_of_membrane_[GO:0016021]	NA	NA	NA	NA	PF00067.17;Cytochrome_P450;3.1e-16	NA	NA	len=166;ExpAA=0.01;First60=0.01;PredHel=0;Topology=o	1.14.-.-	K20660
Contig3592_c0_g1_i1	2,3-bisphosphoglycerate-independent_phosphoglycerate_mutase_(BPG-independent_PGAM)_(Phosphoglyceromutase)_(EC_5.4.2.12)_(PGAM-I)	NA	Ricinus_communis_(Castor_bean)	glucose_catabolic_process_[GO:0006007];_glycolytic_process_[GO:0006096]	manganese_ion_binding_[GO:0030145];_phosphoglycerate_mutase_activity_[GO:0004619]	cytoplasm_[GO:0005737]	NA	NA	NA	NA	PF00245.15;Alkaline_phosphatase;0.07;PF01676.13;Metalloenzyme_superfamily;1.2e-19;PF06415.8;BPG-independent_PGAM_N-terminus_(iPGM_N);3.5e-09	NA	NA	len=152;ExpAA=0.00;First60=0.00;PredHel=0;Topology=o;len=418;ExpAA=0.01;First60=0.00;PredHel=0;Topology=o	5.4.2.12	K15633
comp4333_c0_g1_i1	Probable_indole-3-acetic_acid-amido_synthetase_GH3.8_(EC_6.3.2.-)_(Auxin-responsive_GH3-like_protein_8)_(OsGH3-8)	GH3.8_OsI_025789	Oryza_sativa_subsp._indica_(Rice)	NA	ligase_activity_[GO:0016874]	NA	NA	NA	NA	NA	PF03321.8;GH3_auxin-responsive_promoter;1.4e-194	NA	NA	len=614;ExpAA=0.05;First60=0.00;PredHel=0;Topology=o	6.3.2.-	K14487
comp5892_c0_g1_i1	NA	NA	NA	NA	NA	NA	NA	NA	NA	NA	PF02434.11;Fringe-like;3.1e-14;PF04646.7;Protein_of_unknown_function,_DUF604;1.6e-109	NA	NA	len=356;ExpAA=0.00;First60=0.00;PredHel=0;Topology=o;len=517;ExpAA=22.45;First60=22.11;PredHel=1;Topology=i26-48o	NA	NA
comp89_c0_g1_i2	NA	NA	NA	NA	NA	NA	NA	NA	NA	NA	NA	NA	1;27;0.858	len=120;ExpAA=2.22;First60=2.08;PredHel=0;Topology=o	NA	NA
comp24812_c0_g1_i2	NA	NA	NA	NA	NA	NA	NA	NA	NA	NA	NA	NA	NA	NA	NA	NA
comp5935_c0_g1_i3	Protein_STICHEL-like_3	At4g18820_F28A21.230	Arabidopsis_thaliana_(Mouse-ear_cress)	DNA-dependent_DNA_replication_[GO:0006261]	ATP_binding_[GO:0005524];_DNA_binding_[GO:0003677];_DNA-directed_DNA_polymerase_activity_[GO:0003887]	DNA_polymerase_III_complex_[GO:0009360];_DNA_replication_factor_C_complex_[GO:0005663]	NA	NA	NA	NA	PF00004.24;ATPase_family_associated_with_various_cellular_activities_(AAA);0.00091;PF00910.17;RNA_helicase;0.034;PF00973.14;Paramyxovirus_nucleocapsid_protein;0.055;PF01637.13;Archaeal_ATPase;0.086;PF05496.7;Holliday_junction_DNA_helicase_ruvB_N-terminus;0.00061;PF06144.8;DNA_polymerase_III,_delta_subunit;0.022;PF07728.9;AAA_domain_(dynein-related_subfamily);0.073;PF12169.3;DNA_polymerase_III_sub…	NA	NA	len=1028;ExpAA=0.05;First60=0.00;PredHel=0;Topology=o;len=376;ExpAA=1.54;First60=0.00;PredHel=0;Topology=o	NA	NA
Contig1942_c0_g1_i1	NA	NA	NA	NA	NA	NA	NA	NA	NA	NA	PF06101.6;Plant_protein_of_unknown_function_(DUF946);1.1e-209	NA	NA	len=548;ExpAA=0.03;First60=0.00;PredHel=0;Topology=o	NA	NA
comp1829_c0_g1_i3	2-alkenal_reductase_(NADP(+)-dependent)_(EC_1.3.1.102)_(Alkenal_double_bound_reductase)_(Allylic_alcohol_dehydrogenase_1)_(allyl-ADH1)_(Flavin-free_double_bond_reductase)_(NtDBR)_(Pulegone_reductase)_(NtRed-1)	DBR	Nicotiana_tabacum_(Common_tobacco)	NA	oxidoreductase_activity_[GO:0016491]	NA	NA	NA	NA	NA	PF00107.21;Zinc-binding_dehydrogenase;6.2e-24;PF11017.3;Protein_of_unknown_function_(DUF2855);0.14;PF13602.1;Zinc-binding_dehydrogenase;0.00032	NA	NA	len=358;ExpAA=2.71;First60=0.00;PredHel=0;Topology=o	1.3.1.102	NA
comp7909_c0_g1_i1	ABC_transporter_C_family_member_8_(ABC_transporter_ABCC.8)_(AtABCC8)_(EC_3.6.3.44)_(ATP-energized_glutathione_S-conjugate_pump_6)_(Glutathione_S-conjugate-transporting_ATPase_6)_(Multidrug_resistance-associated_protein_6)	ABCC8_MRP6_MRP8_At3g21250_MXL8.11	Arabidopsis_thaliana_(Mouse-ear_cress)	transmembrane_transport_[GO:0055085]	ATPase_activity,_coupled_to_transmembrane_movement_of_substances_[GO:0042626];_ATP_binding_[GO:0005524];_xenobiotic-transporting_ATPase_activity_[GO:0008559]	integral_component_of_membrane_[GO:0016021]	NA	NA	NA	NA	PF00005.22;ABC_transporter;2.9e-52;PF00006.20;ATP_synthase_alpha/beta_family,_nucleotide-binding_domain;0.14;PF00009.22;Elongation_factor_Tu_GTP_binding_domain;0.12;PF00350.18;Dynamin_family;0.00042;PF00437.15;Type_II/IV_secretion_system_protein;4.5e-05;PF00664.18;ABC_transporter_transmembrane_region;2.4e-52;PF00910.17;RNA_helicase;0.13;PF01078.16;Magnesium_chelatase,_subunit_ChlI;0.011;PF01580.1…	NA	NA	len=1475;ExpAA=313.79;First60=21.64;PredHel=10;Topology=o36-58i78-97o102-124i133-155o165-182i295-317o332-354i406-428o433-455i518-540o	3.6.3.44	K05665
comp1874_c0_g1_i1	Probable_leucine-rich_repeat_receptor-like_protein_kinase_At5g49770_(EC_2.7.11.1)	At5g49770_K2I5.14	Arabidopsis_thaliana_(Mouse-ear_cress)	NA	ATP_binding_[GO:0005524];_protein_serine/threonine_kinase_activity_[GO:0004674]	integral_component_of_membrane_[GO:0016021]	NA	NA	NA	NA	PF00069.20;Protein_kinase_domain;1.1e-43;PF00560.28;Leucine_Rich_Repeat;1.5e-10;PF01636.18;Phosphotransferase_enzyme_family;0.17;PF04478.7;Mid2_like_cell_wall_stress_sensor;0.004;PF06365.7;CD34/Podocalyxin_family;0.02;PF07714.12;Protein_tyrosine_kinase;2.2e-47;PF08263.7;Leucine_rich_repeat_N-terminal_domain;0.0091;PF08693.5;Transmembrane_alpha-helix_domain;0.0099;PF12799.2;Leucine_Rich_repeats_(2…	NA	NA	len=936;ExpAA=23.63;First60=0.01;PredHel=1;Topology=o529-551i	2.7.11.1	NA
comp10251_c0_g1_i4	Symplekin	SYMPK_SPK	Homo_sapiens_(Human)	cell_adhesion_[GO:0007155];_mRNA_3'-end_processing_[GO:0031124];_mRNA_export_from_nucleus_[GO:0006406];_mRNA_polyadenylation_[GO:0006378];_mRNA_splicing,_via_spliceosome_[GO:0000398];_positive_regulation_of_protein_dephosphorylation_[GO:0035307];_termination_of_RNA_polymerase_II_transcription_[GO:0006369]	NA	bicellular_tight_junction_[GO:0005923];_cytoplasm_[GO:0005737];_cytoskeleton_[GO:0005856];_cytosol_[GO:0005829];_nuclear_stress_granule_[GO:0097165];_nucleoplasm_[GO:0005654];_plasma_membrane_[GO:0005886]	NA	NA	NA	NA	PF02985.17;HEAT_repeat;6.6e-05;PF11935.3;Domain_of_unknown_function_(DUF3453);8.2e-42;PF12295.3;Symplekin_tight_junction_protein_C_terminal;2e-59;PF13513.1;HEAT-like_repeat;0.0012;PF13646.1;HEAT_repeats;1.5e-05	NA	NA	len=1162;ExpAA=4.48;First60=0.00;PredHel=0;Topology=o	NA	K06100
comp4719_c0_g1_i1	Mitogen-activated_protein_kinase_kinase_kinase_A_(EC_2.7.11.25)_(MAPK/ERK_kinase_1)_(MEK_kinase_1)_(MEKK_1)_(MAPK/ERK_kinase_A)_(MEK_kinase_A)_(MEKK_A)_(MEKKalpha)	mkkA_DDB_G0283265	Dictyostelium_discoideum_(Slime_mold)	actin_cytoskeleton_organization_[GO:0030036];_anatomical_structure_morphogenesis_[GO:0009653];_sorocarp_development_[GO:0030587];_sporulation_resulting_in_formation_of_a_cellular_spore_[GO:0030435]	ATP_binding_[GO:0005524];_MAP_kinase_kinase_kinase_activity_[GO:0004709];_metal_ion_binding_[GO:0046872];_signal_transducer,_downstream_of_receptor,_with_serine/threonine_kinase_activity_[GO:0004702]	cell_cortex_[GO:0005938];_integral_component_of_membrane_[GO:0016021]	NA	NA	NA	NA	PF00069.20;Protein_kinase_domain;1.8e-54;PF01636.18;Phosphotransferase_enzyme_family;1.5e-07;PF07714.12;Protein_tyrosine_kinase;2.7e-34;PF14531.1;Kinase-like;3.5e-06	NA	NA	len=299;ExpAA=0.00;First60=0.00;PredHel=0;Topology=o;len=472;ExpAA=2.24;First60=0.08;PredHel=0;Topology=o	2.7.11.25	K20716
Contig3541_c0_g1_i1	NA	NA	NA	NA	NA	NA	NA	NA	NA	NA	NA	NA	NA	NA	NA	NA
comp1660_c0_g1_i1	Late_embryogenesis_abundant_protein_31_(LEA_31)_(Protein_RESPONSIVE_TO_ABSCISIC_ACID_28)_(AtRAB28)	RAB28_At3g22490_F16J14.5	Arabidopsis_thaliana_(Mouse-ear_cress)	cellular_ion_homeostasis_[GO:0006873];_response_to_lithium_ion_[GO:0010226];_seed_germination_[GO:0009845]	NA	cytosol_[GO:0005829];_nucleolus_[GO:0005730];_nucleus_[GO:0005634]	NA	NA	NA	NA	PF04927.7;Seed_maturation_protein;1.6e-13	NA	NA	len=163;ExpAA=0.01;First60=0.00;PredHel=0;Topology=o	NA	NA
comp30789_c0_g1_i2	NA	NA	NA	NA	NA	NA	NA	NA	NA	NA	NA	NA	NA	NA	NA	K00953
comp6172_c0_g1_i2	Probable_LRR_receptor-like_serine/threonine-protein_kinase_At1g74360_(EC_2.7.11.1)	At1g74360_F1M20.4	Arabidopsis_thaliana_(Mouse-ear_cress)	NA	ATP_binding_[GO:0005524];_protein_serine/threonine_kinase_activity_[GO:0004674]	integral_component_of_membrane_[GO:0016021];_mitochondrial_membrane_[GO:0031966];_mitochondrion_[GO:0005739]	NA	NA	NA	NA	PF00069.20;Protein_kinase_domain;1.3e-42;PF00560.28;Leucine_Rich_Repeat;1.1e-22;PF01636.18;Phosphotransferase_enzyme_family;0.0014;PF07714.12;Protein_tyrosine_kinase;1.3e-39;PF12799.2;Leucine_Rich_repeats_(2_copies);3.9e-34;PF13504.1;Leucine_rich_repeat;1.9e-05;PF13516.1;Leucine_Rich_repeat;2.9e-17;PF13855.1;Leucine_rich_repeat;9.3e-24	NA	NA	len=823;ExpAA=23.84;First60=0.13;PredHel=1;Topology=o440-462i	2.7.11.1	NA
comp2307_c0_g1_i1	Desumoylating_isopeptidase_1_(DeSI-1)_(EC_3.4.-.-)_(PPPDE_peptidase_domain-containing_protein_2)_(Protein_FAM152B)	DESI1_FAM152B_PPPDE2	Homo_sapiens_(Human)	NA	peptidase_activity_[GO:0008233]	cytoplasm_[GO:0005737];_nucleus_[GO:0005634]	NA	NA	NA	NA	NA	NA	NA	len=118;ExpAA=0.01;First60=0.00;PredHel=0;Topology=o	3.4.-.-	K22762
comp91_c0_g1_i3	Photosystem_II_22_kDa_protein,_chloroplastic_(CP22)	PSBS	Nicotiana_tabacum_(Common_tobacco)	photosynthesis_[GO:0015979]	NA	chloroplast_thylakoid_membrane_[GO:0009535];_integral_component_of_membrane_[GO:0016021];_photosystem_II_[GO:0009523]	AAAA02006641.1/59350-59421	3.51e-26	NA	NA	PF00504.16;Chlorophyll_A-B_binding_protein;1.2e-12;PF02371.11;Transposase_IS116/IS110/IS902_family;0.0036;PF03364.15;Polyketide_cyclase_/_dehydrase_and_lipid_transport;4.5e-14;PF06240.8;Carbon_monoxide_dehydrogenase_subunit_G_(CoxG);0.018;PF10604.4;Polyketide_cyclase_/_dehydrase_and_lipid_transport;0.012	NA	NA	len=158;ExpAA=0.26;First60=0.26;PredHel=0;Topology=o;len=195;ExpAA=0.01;First60=0.01;PredHel=0;Topology=o;len=241;ExpAA=13.59;First60=0.00;PredHel=0;Topology=o;len=260;ExpAA=65.80;First60=0.00;PredHel=2;Topology=i89-108o123-145i;len=378;ExpAA=0.01;First60=0.01;PredHel=0;Topology=o	NA	NA
comp2767_c0_g1_i1	Probable_acyl-activating_enzyme_1,_peroxisomal_(EC_6.2.1.-)_(AMP-binding_protein_1)_(AtAMPBP1)	AAE1_AMPBP1_At1g20560_F5M15.12	Arabidopsis_thaliana_(Mouse-ear_cress)	fatty_acid_metabolic_process_[GO:0006631]	ligase_activity_[GO:0016874]	peroxisome_[GO:0005777]	NA	NA	NA	NA	PF00501.23;AMP-binding_enzyme;2.3e-82;PF13193.1;AMP-binding_enzyme_C-terminal_domain;1.8e-25	NA	NA	len=569;ExpAA=1.08;First60=0.01;PredHel=0;Topology=o	6.2.1.-	NA
comp21064_c0_g1_i2	NA	NA	NA	NA	NA	NA	NA	NA	NA	NA	NA	NA	NA	NA	NA	NA
comp11908_c0_g1_i1	Phospholipid-transporting_ATPase_10_(AtALA10)_(EC_3.6.3.1)_(Aminophospholipid_flippase_10)	ALA10_At3g25610_T5M7.5	Arabidopsis_thaliana_(Mouse-ear_cress)	Golgi_vesicle_budding_[GO:0048194]	ATP_binding_[GO:0005524];_magnesium_ion_binding_[GO:0000287];_phospholipid-translocating_ATPase_activity_[GO:0004012]	Golgi_membrane_[GO:0000139];_integral_component_of_membrane_[GO:0016021];_plasma_membrane_[GO:0005886];_trans-Golgi_network_[GO:0005802]	NA	NA	NA	NA	PF00122.15;E1-E2_ATPase;1.2e-20;PF00702.21;haloacid_dehalogenase-like_hydrolase;0.034;PF08282.7;haloacid_dehalogenase-like_hydrolase;0.00026;PF12420.3;Protein_of_unknown_function;9.2;PF12710.2;haloacid_dehalogenase-like_hydrolase;0.0033;PF13246.1;Putative_hydrolase_of_sodium-potassium_ATPase_alpha_subunit;4e-08;PF13314.1;Domain_of_unknown_function_(DUF4083);0.011	NA	NA	len=585;ExpAA=130.81;First60=0.00;PredHel=6;Topology=i302-324o334-353i383-405o423-445i452-474o489-511i;len=600;ExpAA=74.68;First60=0.00;PredHel=2;Topology=o318-340i374-396o	3.6.3.1	NA
comp2359_c0_g1_i1	Ethylene-responsive_transcription_factor_4_(Ethylene-responsive_element-binding_factor_3)_(EREBP-3)_(Ethylene-responsive_element-binding_factor_4_homolog)_(NtERF3)	ERF4_ERF-3_ERF3	Nicotiana_tabacum_(Common_tobacco)	defense_response_[GO:0006952];_ethylene-activated_signaling_pathway_[GO:0009873];_transcription,_DNA-templated_[GO:0006351]	DNA_binding_[GO:0003677];_transcription_factor_activity,_sequence-specific_DNA_binding_[GO:0003700]	nucleus_[GO:0005634]	NA	NA	NA	NA	PF00847.15;AP2_domain;1e-18	NA	NA	len=231;ExpAA=8.56;First60=8.48;PredHel=0;Topology=o	NA	K09286
comp4143_c0_g1_i6	Haloacid_dehalogenase-like_hydrolase_domain-containing_protein_Sgpp_(EC_3.1.3.-)_(Subclass_I_phosphosugar_phosphatase)_(AtSgpp)	SGPP_At2g38740_T6A23.6	Arabidopsis_thaliana_(Mouse-ear_cress)	NA	metal_ion_binding_[GO:0046872];_sugar-phosphatase_activity_[GO:0050308]	cytosol_[GO:0005829];_plasma_membrane_[GO:0005886]	NA	NA	NA	NA	PF00702.21;haloacid_dehalogenase-like_hydrolase;0.012;PF12710.2;haloacid_dehalogenase-like_hydrolase;0.019;PF13419.1;Haloacid_dehalogenase-like_hydrolase;3.3e-06	NA	NA	len=128;ExpAA=0.01;First60=0.00;PredHel=0;Topology=o	3.1.3.-	NA
comp11913_c0_g1_i2	Afadin-_and_alpha-actinin-binding_protein_(ADIP)_(Afadin_DIL_domain-interacting_protein)_(SSX2-interacting_protein)	SSX2IP_KIAA0923	Homo_sapiens_(Human)	cell_adhesion_[GO:0007155];_centrosome_organization_[GO:0051297];_cilium_assembly_[GO:0060271];_intraciliary_transport_involved_in_cilium_assembly_[GO:0035735];_regulation_of_cell_motility_[GO:2000145];_regulation_of_Rac_protein_signal_transduction_[GO:0035020]	NA	cell-cell_adherens_junction_[GO:0005913];_cell_leading_edge_[GO:0031252];_centriolar_satellite_[GO:0034451];_ciliary_basal_body_[GO:0036064];_nucleus_[GO:0005634];_protein_complex_[GO:0043234]	NA	NA	NA	NA	PF01863.12;Protein_of_unknown_function_DUF45;0.56;PF01923.13;Cobalamin_adenosyltransferase;0.22;PF05073.7;Baculovirus_P24_capsid_protein;0.11;PF05852.6;Gammaherpesvirus_protein_of_unknown_function_(DUF848);0.29;PF11336.3;Protein_of_unknown_function_(DUF3138);2;PF11559.3;Afadin-_and_alpha_-actinin-Binding;7.7e-19	NA	NA	len=290;ExpAA=0.00;First60=0.00;PredHel=0;Topology=o	NA	NA
comp1065_c0_g1_i2	NA	NA	NA	NA	NA	NA	AAAA02001671.1/1662-1742	3.99e-33	NA	NA	PF07712.7;Stress_up-regulated_Nod_19;4.8e-176	NA	NA	len=446;ExpAA=15.48;First60=15.48;PredHel=0;Topology=o	NA	NA
Contig3227_c0_g1_i1	Mitogen-activated_protein_kinase_kinase_kinase_A_(EC_2.7.11.25)_(MAPK/ERK_kinase_1)_(MEK_kinase_1)_(MEKK_1)_(MAPK/ERK_kinase_A)_(MEK_kinase_A)_(MEKK_A)_(MEKKalpha)	mkkA_DDB_G0283265	Dictyostelium_discoideum_(Slime_mold)	actin_cytoskeleton_organization_[GO:0030036];_anatomical_structure_morphogenesis_[GO:0009653];_sorocarp_development_[GO:0030587];_sporulation_resulting_in_formation_of_a_cellular_spore_[GO:0030435]	ATP_binding_[GO:0005524];_MAP_kinase_kinase_kinase_activity_[GO:0004709];_metal_ion_binding_[GO:0046872];_signal_transducer,_downstream_of_receptor,_with_serine/threonine_kinase_activity_[GO:0004702]	cell_cortex_[GO:0005938];_integral_component_of_membrane_[GO:0016021]	NA	NA	NA	NA	PF00069.20;Protein_kinase_domain;5e-27;PF07714.12;Protein_tyrosine_kinase;2e-13	NA	NA	len=329;ExpAA=0.00;First60=0.00;PredHel=0;Topology=o	2.7.11.25	NA
comp1065_c0_g1_i3	NA	NA	NA	NA	NA	NA	AAAA02001671.1/1662-1742	3.77e-33	NA	NA	PF07712.7;Stress_up-regulated_Nod_19;3.8e-176	NA	1;15;0.841	len=419;ExpAA=0.95;First60=0.94;PredHel=0;Topology=o	NA	NA
comp22461_c0_g1_i1	Protein_DETOXIFICATION_41_(AtDTX41)_(Multidrug_and_toxic_compound_extrusion_protein_41)_(MATE_protein_41)_(Protein_TANNIN-DEFICIENT_SEED_3)_(Protein_TRANSPARENT_TESTA_12)	DTX41_TDS3_TT12_At3g59030_F17J16_80	Arabidopsis_thaliana_(Mouse-ear_cress)	flavonoid_biosynthetic_process_[GO:0009813];_maintenance_of_seed_dormancy_[GO:0010231];_proanthocyanidin_biosynthetic_process_[GO:0010023]	drug_transmembrane_transporter_activity_[GO:0015238];_solute:proton_antiporter_activity_[GO:0015299];_transmembrane_transporter_activity_[GO:0022857]	integral_component_of_membrane_[GO:0016021];_plant-type_vacuole_membrane_[GO:0009705]	NA	NA	NA	NA	PF00637.15;Region_in_Clathrin_and_VPS;1.4e-06;PF01535.15;PPR_repeat;1.7e-79;PF01554.13;MatE;7.1e-54;PF02847.12;MA3_domain;0.054;PF05853.7;Prokaryotic_protein_of_unknown_function_(DUF849);0.017;PF06239.6;Evolutionarily_conserved_signalling_intermediate_in_Toll_pathway;0.0002;PF08542.6;Replication_factor_C_C-terminal_domain;0.001;PF10037.4;Mitochondrial_28S_ribosomal_protein_S27;0.0011;PF11848.3;Do…	NA	NA	len=475;ExpAA=255.00;First60=14.02;PredHel=11;Topology=i48-70o85-107i120-142o157-179i192-214o219-241i261-283o324-346i359-381o396-418i425-447o;len=724;ExpAA=0.01;First60=0.00;PredHel=0;Topology=o	NA	NA
comp12382_c0_g1_i1	Fatty_acid_desaturase_4,_chloroplastic_(EC_1.14.19.43)_(Fatty_acid_desaturase_A)	FAD4_FADA_At4g27030_F10M23.370	Arabidopsis_thaliana_(Mouse-ear_cress)	phosphatidylglycerol_metabolic_process_[GO:0046471];_protein_polyubiquitination_[GO:0000209];_response_to_karrikin_[GO:0080167];_ubiquitin-dependent_ERAD_pathway_[GO:0030433];_unsaturated_fatty_acid_biosynthetic_process_[GO:0006636]	delta_3-trans-hexadecenoic_acid_phosphatidylglycerol_desaturase_activity_[GO:0052637];_ubiquitin_protein_ligase_activity_[GO:0061630];_ubiquitin_protein_ligase_binding_[GO:0031625]	chloroplast_[GO:0009507];_chloroplast_membrane_[GO:0031969];_endoplasmic_reticulum_[GO:0005783];_integral_component_of_membrane_[GO:0016021]	NA	NA	NA	NA	PF10520.4;Kua-ubiquitin_conjugating_enzyme_hybrid_localisation_domain;1.8e-54	NA	NA	len=247;ExpAA=78.28;First60=22.92;PredHel=4;Topology=i25-47o57-79i114-136o141-163i	1.14.19.43	K20417
comp1213_c0_g1_i1	Aldehyde_dehydrogenase_family_3_member_H1_(AtALDH4)_(Ath-ALDH4)_(EC_1.2.1.3)	ALDH3H1_ALDH4_At1g44170_T7O23.15	Arabidopsis_thaliana_(Mouse-ear_cress)	cellular_aldehyde_metabolic_process_[GO:0006081];_response_to_abscisic_acid_[GO:0009737];_response_to_desiccation_[GO:0009269];_response_to_salt_stress_[GO:0009651]	3-chloroallyl_aldehyde_dehydrogenase_activity_[GO:0004028];_aldehyde_dehydrogenase_(NAD)_activity_[GO:0004029];_aldehyde_dehydrogenase_[NAD(P)+]_activity_[GO:0004030]	endoplasmic_reticulum_[GO:0005783];_Golgi_apparatus_[GO:0005794];_membrane_[GO:0016020];_plasmodesma_[GO:0009506];_plastid_[GO:0009536];_vacuole_[GO:0005773]	NA	NA	NA	NA	PF00171.17;Aldehyde_dehydrogenase_family;7.2e-63	NA	NA	len=370;ExpAA=19.48;First60=0.00;PredHel=1;Topology=o346-365i	1.2.1.3	K00128
Contig2585_c0_g1_i1	NA	NA	NA	NA	NA	NA	NA	NA	NA	NA	PF12734.2;Cysteine-rich_TM_module_stress_tolerance;1.3	NA	NA	len=156;ExpAA=0.00;First60=0.00;PredHel=0;Topology=o	NA	NA
Contig1393_c0_g1_i1	Gibberellin_2-beta-dioxygenase_8_(EC_1.14.11.13)_(GA_2-oxidase_8)_(Gibberellin_2-beta-hydroxylase_8)_(Gibberellin_2-oxidase_8)	GA2OX8_At4g21200_F7J7.140	Arabidopsis_thaliana_(Mouse-ear_cress)	gibberellin_biosynthetic_process_[GO:0009686];_gibberellin_metabolic_process_[GO:0009685]	C-20_gibberellin_2-beta-dioxygenase_activity_[GO:0052635];_metal_ion_binding_[GO:0046872]	NA	NA	NA	NA	NA	PF03171.15;2OG-Fe(II)_oxygenase_superfamily;8.2e-27;PF14226.1;non-haem_dioxygenase_in_morphine_synthesis_N-terminal;6.1e-16	NA	NA	len=339;ExpAA=0.00;First60=0.00;PredHel=0;Topology=o	1.14.11.13	K04125
comp15557_c0_g1_i1	Cytochrome_P450_76M5_(EC_1.14.13.192)	CYP76M5_Os02g0569000_LOC_Os02g36030_OsJ_07201_P0025F02.20	Oryza_sativa_subsp._japonica_(Rice)	defense_response_[GO:0006952];_diterpene_phytoalexin_biosynthetic_process_[GO:0051502];_oxidation-reduction_process_[GO:0055114]	3alpha-hydroxy-ent-sandaracopimardiene_9-beta-monooxygenase_activity_[GO:0102597];_heme_binding_[GO:0020037];_iron_ion_binding_[GO:0005506];_monooxygenase_activity_[GO:0004497];_oxidoreductase_activity,_acting_on_paired_donors,_with_incorporation_or_reduction_of_molecular_oxygen,_NAD(P)H_as_one_donor,_and_incorporation_of_one_atom_of_oxygen_[GO:0016709]	integral_component_of_membrane_[GO:0016021];_membrane_[GO:0016020]	NA	NA	NA	NA	PF00067.17;Cytochrome_P450;2.3e-62	NA	NA	len=104;ExpAA=0.06;First60=0.02;PredHel=0;Topology=o;len=382;ExpAA=13.06;First60=11.20;PredHel=0;Topology=o	1.14.13.192	NA
comp5550_c0_g1_i1	Putative_elongation_of_fatty_acids_protein_DDB_G0272012_(EC_2.3.1.199)_(3-keto_acyl-CoA_synthase_DDB_G0272012)_(Very-long-chain_3-oxoacyl-CoA_synthase_DDB_G0272012)	DDB_G0272012	Dictyostelium_discoideum_(Slime_mold)	fatty_acid_biosynthetic_process_[GO:0006633]	3-oxo-arachidoyl-CoA_synthase_activity_[GO:0102336];_3-oxo-cerotoyl-CoA_synthase_activity_[GO:0102337];_3-oxo-lignoceronyl-CoA_synthase_activity_[GO:0102338]	integral_component_of_endoplasmic_reticulum_membrane_[GO:0030176]	NA	NA	NA	NA	PF01151.13;GNS1/SUR4_family;1.5e-54;PF10767.4;Protein_of_unknown_function_(DUF2593);1.1	NA	NA	len=280;ExpAA=143.43;First60=19.31;PredHel=6;Topology=i75-97o121-143i150-169o173-195i208-230o240-262i	2.3.1.199	NA
Contig4148_c0_g1_i1	Ethylene-responsive_transcription_factor_ERF017	ERF017_At1g19210_T29M8.8	Arabidopsis_thaliana_(Mouse-ear_cress)	ethylene-activated_signaling_pathway_[GO:0009873];_transcription,_DNA-templated_[GO:0006351]	DNA_binding_[GO:0003677];_transcription_factor_activity,_sequence-specific_DNA_binding_[GO:0003700]	nucleus_[GO:0005634]	NA	NA	NA	NA	PF00847.15;AP2_domain;3.3e-16	NA	NA	len=210;ExpAA=0.00;First60=0.00;PredHel=0;Topology=o	NA	NA
comp8462_c0_g1_i1	Glutathione_S-transferase_3_(EC_2.5.1.18)	GST3	Glycine_max_(Soybean)_(Glycine_hispida)	NA	glutathione_transferase_activity_[GO:0004364]	NA	NA	NA	NA	NA	PF00043.20;Glutathione_S-transferase,_C-terminal_domain;9.9e-13;PF02798.15;Glutathione_S-transferase,_N-terminal_domain;7.2e-07;PF13409.1;Glutathione_S-transferase,_N-terminal_domain;5.2e-05;PF13410.1;Glutathione_S-transferase,_C-terminal_domain;2.8e-10;PF13417.1;Glutathione_S-transferase,_N-terminal_domain;8.7e-11;PF14497.1;Glutathione_S-transferase,_C-terminal_domain;1.6e-08	NA	NA	len=237;ExpAA=0.05;First60=0.04;PredHel=0;Topology=o	2.5.1.18	K00799
comp16088_c0_g1_i1	Probable_acyl-activating_enzyme_1,_peroxisomal_(EC_6.2.1.-)_(AMP-binding_protein_1)_(AtAMPBP1)	AAE1_AMPBP1_At1g20560_F5M15.12	Arabidopsis_thaliana_(Mouse-ear_cress)	fatty_acid_metabolic_process_[GO:0006631]	ligase_activity_[GO:0016874]	peroxisome_[GO:0005777]	NA	NA	NA	NA	PF00501.23;AMP-binding_enzyme;4e-30;PF13193.1;AMP-binding_enzyme_C-terminal_domain;3.1e-25	NA	NA	len=263;ExpAA=0.06;First60=0.06;PredHel=0;Topology=o	6.2.1.-	NA
Contig1087_c0_g1_i1	U-box_domain-containing_protein_21_(EC_2.3.2.27)_(Plant_U-box_protein_21)_(RING-type_E3_ubiquitin_transferase_PUB21)	PUB21_At5g37490_MPA22.3	Arabidopsis_thaliana_(Mouse-ear_cress)	response_to_chitin_[GO:0010200]	ubiquitin-protein_transferase_activity_[GO:0004842]	NA	NA	NA	NA	NA	PF00514.18;Armadillo/beta-catenin-like_repeat;0.17;PF04564.10;U-box_domain;3.5e-19;PF11789.3;Zinc-finger_of_the_MIZ_type_in_Nse_subunit;0.00046	NA	NA	len=337;ExpAA=0.26;First60=0.00;PredHel=0;Topology=o;len=451;ExpAA=3.99;First60=0.00;PredHel=0;Topology=o	2.3.2.27	NA
comp6740_c0_g1_i4	Probable_sucrose-phosphate_synthase_3_(EC_2.4.1.14)_(Sucrose_phosphate_synthase_3F)_(OsSPS3F)_(UDP-glucose-fructose-phosphate_glucosyltransferase)	SPS3_SPS6_Os06g0643800_LOC_Os06g43630_P0017B12.4_P0416A11.37	Oryza_sativa_subsp._japonica_(Rice)	sucrose_biosynthetic_process_[GO:0005986]	sucrose-phosphate_synthase_activity_[GO:0046524];_sucrose_synthase_activity_[GO:0016157]	NA	NA	NA	NA	NA	PF00534.15;Glycosyl_transferases_group_1;2.3e-08;PF02525.12;Flavodoxin-like_fold;0.031;PF05116.8;Sucrose-6F-phosphate_phosphohydrolase;1.8e-15;PF08550.5;Fungal_protein_of_unknown_function_(DUF1752);6.1e-05;PF10860.3;Protein_of_unknown_function_(DUF2661);0.0094;PF12762.2;ISXO2-like_transposase_domain;0.17;PF13692.1;Glycosyl_transferases_group_1;0.13	NA	NA	len=103;ExpAA=0.08;First60=0.03;PredHel=0;Topology=o;len=128;ExpAA=0.00;First60=0.00;PredHel=0;Topology=o;len=131;ExpAA=1.28;First60=0.01;PredHel=0;Topology=o;len=255;ExpAA=0.00;First60=0.00;PredHel=0;Topology=o;len=387;ExpAA=0.00;First60=0.00;PredHel=0;Topology=o	2.4.1.14	NA
Contig3094_c0_g1_i1	NA	NA	NA	NA	NA	NA	NA	NA	NA	NA	NA	NA	NA	NA	NA	NA
comp13210_c0_g1_i3	E3_ubiquitin-protein_ligase_PUB23_(EC_2.3.2.27)_(Plant_U-box_protein_23)_(RING-type_E3_ubiquitin_transferase_PUB23)_(U-box_domain-containing_protein_23)	PUB23_At2g35930_F11F19.16	Arabidopsis_thaliana_(Mouse-ear_cress)	defense_response_[GO:0006952];_protein_autoubiquitination_[GO:0051865];_protein_ubiquitination_[GO:0016567];_response_to_chitin_[GO:0010200];_response_to_water_deprivation_[GO:0009414]	ubiquitin-protein_transferase_activity_[GO:0004842]	cytosol_[GO:0005829]	NA	NA	NA	NA	PF04564.10;U-box_domain;1.5e-17;PF11789.3;Zinc-finger_of_the_MIZ_type_in_Nse_subunit;1.7e-06	NA	NA	len=312;ExpAA=0.12;First60=0.00;PredHel=0;Topology=o;len=399;ExpAA=0.08;First60=0.00;PredHel=0;Topology=o	2.3.2.27	NA
Contig2942_c0_g1_i1	NA	NA	NA	NA	NA	NA	NA	NA	NA	NA	NA	NA	NA	len=170;ExpAA=0.00;First60=0.00;PredHel=0;Topology=o	NA	NA
comp5613_c0_g1_i1	Calcium-binding_protein_KIC_(KCBP-interacting_calcium-binding_protein)	KIC_At2g46600_F13A10.13	Arabidopsis_thaliana_(Mouse-ear_cress)	trichome_branching_[GO:0010091]	calcium_ion_binding_[GO:0005509]	NA	NA	NA	NA	NA	PF00036.27;EF_hand;0.00018;PF12763.2;Cytoskeletal-regulatory_complex_EF_hand;0.032;PF13405.1;EF-hand_domain;0.032;PF13499.1;EF-hand_domain_pair;0.096;PF13833.1;EF-hand_domain_pair;5.1e-18	NA	NA	len=122;ExpAA=0.00;First60=0.00;PredHel=0;Topology=i	NA	K16465
comp6165_c0_g1_i1	Ras-related_protein_RIC2	RIC2_SS230_Os06g0551400_LOC_Os06g35814_OsJ_21648_P0659D09.45	Oryza_sativa_subsp._japonica_(Rice)	small_GTPase_mediated_signal_transduction_[GO:0007264]	GTP_binding_[GO:0005525]	endosome_[GO:0005768];_plasma_membrane_[GO:0005886]	NA	NA	NA	NA	NA	NA	NA	NA	NA	K07904
comp13399_c0_g1_i3	Chitinase-like_protein_4_(Chitinase-3-like_protein_4)_(Secreted_protein_Ym2)	Chil4_Chi3l4_Ym2	Mus_musculus_(Mouse)	carbohydrate_metabolic_process_[GO:0005975];_chitin_catabolic_process_[GO:0006032];_inflammatory_response_[GO:0006954]	chitinase_activity_[GO:0004568]	cytoplasm_[GO:0005737];_extracellular_region_[GO:0005576]	NA	NA	NA	NA	PF00704.23;Glycosyl_hydrolases_family_18;1e-68	NA	1;22;0.858	len=105;ExpAA=2.11;First60=2.09;PredHel=0;Topology=i;len=436;ExpAA=12.62;First60=12.55;PredHel=0;Topology=o	NA	K01183
comp502_c0_g1_i3	NA	NA	NA	NA	NA	NA	NA	NA	NA	NA	NA	NA	NA	NA	NA	NA
comp933_c0_g1_i1	Jacalin-related_lectin_3_(Mannose-binding_lectin_superfamily_protein)	JAL3_At1g19715_F6F9.23	Arabidopsis_thaliana_(Mouse-ear_cress)	NA	carbohydrate_binding_[GO:0030246]	NA	NA	NA	NA	NA	PF00652.17;Ricin-type_beta-trefoil_lectin_domain;0.063;PF01419.12;Jacalin-like_lectin_domain;8.7e-38;PF14200.1;Ricin-type_beta-trefoil_lectin_domain-like;8.4e-05	NA	NA	len=135;ExpAA=0.00;First60=0.00;PredHel=0;Topology=o;len=349;ExpAA=0.10;First60=0.00;PredHel=0;Topology=o	NA	NA
comp4521_c0_g1_i3	NA	NA	NA	NA	NA	NA	NA	NA	NA	NA	PF07988.7;LMSTEN_motif;0.1;PF15549.1;PGC7/Stella/Dppa3_domain;0.035	NA	NA	len=336;ExpAA=0.17;First60=0.02;PredHel=0;Topology=o;len=381;ExpAA=0.03;First60=0.00;PredHel=0;Topology=o	NA	NA
Contig5523_c0_g1_i1	Disease_resistance_RPP8-like_protein_3	RPP8L3_At5g35450_K21B8.10_MOK9.3	Arabidopsis_thaliana_(Mouse-ear_cress)	defense_response_[GO:0006952];_signal_transduction_[GO:0007165]	ADP_binding_[GO:0043531];_ATP_binding_[GO:0005524]	plasma_membrane_[GO:0005886]	NA	NA	NA	NA	PF00931.17;NB-ARC_domain;1e-37;PF05673.8;Protein_of_unknown_function_(DUF815);0.019;PF13191.1;AAA_ATPase_domain;0.0039;PF13401.1;AAA_domain;0.019;PF13671.1;AAA_domain;0.0084	NA	NA	len=120;ExpAA=0.05;First60=0.01;PredHel=0;Topology=o;len=238;ExpAA=0.05;First60=0.01;PredHel=0;Topology=o	NA	NA
comp25964_c0_g1_i1	NA	NA	NA	NA	NA	NA	NA	NA	NA	NA	PF03478.13;Protein_of_unknown_function_(DUF295);1.1e-07	NA	NA	len=363;ExpAA=0.32;First60=0.00;PredHel=0;Topology=o	NA	NA
comp5678_c0_g1_i1	Putative_lipoxygenase_5_(EC_1.13.11.12)	Os04g0447100_LOC_Os04g37430_OSJNBa0064H22.1	Oryza_sativa_subsp._japonica_(Rice)	oxylipin_biosynthetic_process_[GO:0031408]	linoleate_13S-lipoxygenase_activity_[GO:0016165];_metal_ion_binding_[GO:0046872]	NA	NA	NA	NA	NA	PF00305.14;Lipoxygenase;4.6e-28	NA	NA	len=137;ExpAA=0.04;First60=0.04;PredHel=0;Topology=o	1.13.11.12	NA
comp3011_c0_g1_i3	Endonuclease_4_(AtENDO4)_(EC_3.1.30.1)_(Deoxyribonuclease_ENDO4)_(Single-stranded-nucleate_endonuclease_ENDO4)	ENDO4_At4g21585_F18E5	Arabidopsis_thaliana_(Mouse-ear_cress)	DNA_catabolic_process_[GO:0006308]	endonuclease_activity_[GO:0004519];_metal_ion_binding_[GO:0046872];_nucleic_acid_binding_[GO:0003676]	NA	NA	NA	NA	NA	PF02265.11;S1/P1_Nuclease;1.2e-82	NA	NA	len=340;ExpAA=3.33;First60=3.05;PredHel=0;Topology=o	3.1.30.1	NA
comp4375_c0_g1_i4	Glutamate_dehydrogenase_2,_mitochondrial_(OsGDH2)_(EC_1.4.1.3)	GDH2_LOC_Os04g45970_Os04g0543900_OSNPB_040543900	Oryza_sativa_subsp._japonica_(Rice)	cellular_amino_acid_metabolic_process_[GO:0006520];_cellular_response_to_nitrogen_starvation_[GO:0006995];_response_to_alkaline_pH_[GO:0010446];_response_to_cold_[GO:0009409];_response_to_nitrogen_compound_[GO:1901698];_response_to_salt_stress_[GO:0009651]	glutamate_dehydrogenase_(NAD+)_activity_[GO:0004352];_glutamate_dehydrogenase_[NAD(P)+]_activity_[GO:0004353]	mitochondrion_[GO:0005739]	NA	NA	NA	NA	PF00208.16;Glutamate/Leucine/Phenylalanine/Valine_dehydrogenase;1.2e-73;PF02812.13;Glu/Leu/Phe/Val_dehydrogenase,_dimerisation_domain;2e-46;PF02826.14;D-isomer_specific_2-hydroxyacid_dehydrogenase,_NAD_binding_domain;0.026	NA	NA	len=411;ExpAA=0.06;First60=0.00;PredHel=0;Topology=o	1.4.1.3	K00261
comp11284_c0_g1_i1	NA	NA	NA	NA	NA	NA	NA	NA	NA	NA	NA	NA	NA	NA	NA	NA
comp18783_c0_g1_i1	Isovaleryl-CoA_dehydrogenase,_mitochondrial_(IVD)_(EC_1.3.8.4)	Os05g0125500_OsJ_16966_OSJNBb0079L11.8_P0683F12.2	Oryza_sativa_subsp._japonica_(Rice)	leucine_catabolic_process_[GO:0006552]	ATP_binding_[GO:0005524];_flavin_adenine_dinucleotide_binding_[GO:0050660];_isovaleryl-CoA_dehydrogenase_activity_[GO:0008470]	mitochondrial_matrix_[GO:0005759]	NA	NA	NA	NA	NA	NA	NA	NA	1.3.8.4	K00253
comp1529_c0_g1_i1	WRKY_transcription_factor_WRKY71_(OsWRKY71)	WRKY71_OsI_06106	Oryza_sativa_subsp._indica_(Rice)	defense_response_[GO:0006952];_gibberellic_acid_mediated_signaling_pathway_[GO:0009740];_gibberellin_metabolic_process_[GO:0009685];_negative_regulation_of_gibberellic_acid_mediated_signaling_pathway_[GO:0009938];_regulation_of_defense_response_[GO:0031347];_response_to_abscisic_acid_[GO:0009737];_response_to_bacterium_[GO:0009617];_response_to_chitin_[GO:0010200];_response_to_ethylene_[GO:000972…	promoter-specific_chromatin_binding_[GO:1990841];_sequence-specific_DNA_binding_[GO:0043565];_transcription_factor_activity,_sequence-specific_DNA_binding_[GO:0003700]	nucleus_[GO:0005634]	NA	NA	NA	NA	PF00170.16;bZIP_transcription_factor;0.63;PF00769.14;Ezrin/radixin/moesin_family;1.9;PF03106.10;WRKY_DNA_-binding_domain;1.6e-27;PF12329.3;TATA_element_modulatory_factor_1_DNA_binding;0.092;PF13094.1;CENP-Q,_a_CENPA-CAD_centromere_complex_subunit;0.023;PF13747.1;Domain_of_unknown_function_(DUF4164);0.0019	NA	NA	len=308;ExpAA=0.00;First60=0.00;PredHel=0;Topology=o	NA	NA
comp14280_c0_g1_i1	Phenolic_glucoside_malonyltransferase_2_(EC_2.3.1.-)	PMAT2_At3g29670_MOD1_4	Arabidopsis_thaliana_(Mouse-ear_cress)	response_to_toxic_substance_[GO:0009636]	O-malonyltransferase_activity_[GO:0050736]	NA	NA	NA	NA	NA	PF02458.10;Transferase_family;9.8e-52	NA	NA	len=469;ExpAA=0.05;First60=0.00;PredHel=0;Topology=o	2.3.1.-	NA
comp5935_c0_g1_i4	Protein_STICHEL-like_3	At4g18820_F28A21.230	Arabidopsis_thaliana_(Mouse-ear_cress)	DNA-dependent_DNA_replication_[GO:0006261]	ATP_binding_[GO:0005524];_DNA_binding_[GO:0003677];_DNA-directed_DNA_polymerase_activity_[GO:0003887]	DNA_polymerase_III_complex_[GO:0009360];_DNA_replication_factor_C_complex_[GO:0005663]	NA	NA	NA	NA	PF00004.24;ATPase_family_associated_with_various_cellular_activities_(AAA);0.00091;PF00910.17;RNA_helicase;0.034;PF00973.14;Paramyxovirus_nucleocapsid_protein;0.055;PF01637.13;Archaeal_ATPase;0.086;PF05496.7;Holliday_junction_DNA_helicase_ruvB_N-terminus;0.00061;PF06144.8;DNA_polymerase_III,_delta_subunit;0.022;PF07728.9;AAA_domain_(dynein-related_subfamily);0.073;PF12169.3;DNA_polymerase_III_sub…	NA	NA	len=1028;ExpAA=0.05;First60=0.00;PredHel=0;Topology=o;len=376;ExpAA=1.54;First60=0.00;PredHel=0;Topology=o	NA	NA
Contig259_c0_g1_i1	Metacaspase-9_(AtMC9)_(EC_3.4.22.-)_[Cleaved_into:_Metacaspase-9_subunit_p20;_Metacaspase-9_subunit_p10_(Metacaspase_2f)_(AtMCP2f)]	AMC9_MCP2F_At5g04200_F21E1.120	Arabidopsis_thaliana_(Mouse-ear_cress)	NA	cysteine-type_peptidase_activity_[GO:0008234]	apoplast_[GO:0048046]	NA	NA	NA	NA	PF00656.17;Caspase_domain;3.1e-68;PF14538.1;Raptor_N-terminal_CASPase_like_domain;0.016	NA	NA	len=338;ExpAA=0.19;First60=0.02;PredHel=0;Topology=o	3.4.22.-	K22684
comp2577_c0_g1_i1	Uncharacterized_aarF_domain-containing_protein_kinase_At1g79600,_chloroplastic_(EC_2.7.-.-)	At1g79600_F20B17.3	Arabidopsis_thaliana_(Mouse-ear_cress)	protein_stabilization_[GO:0050821];_regulation_of_tocopherol_cyclase_activity_[GO:1902171]	ATP_binding_[GO:0005524];_protein_kinase_activity_[GO:0004672]	chloroplast_[GO:0009507];_plastoglobule_[GO:0010287]	NA	NA	NA	NA	PF00069.20;Protein_kinase_domain;0.0057;PF01636.18;Phosphotransferase_enzyme_family;4.1e-05;PF03109.11;ABC1_family;5.6e-29;PF06176.6;Lipopolysaccharide_core_biosynthesis_protein_(WaaY);0.0014	NA	NA	len=168;ExpAA=0.00;First60=0.00;PredHel=0;Topology=o;len=823;ExpAA=0.56;First60=0.00;PredHel=0;Topology=o	2.7.-.-	K08869
Contig4907_c0_g1_i1	NA	NA	NA	NA	NA	NA	NA	NA	NA	NA	PF05553.6;Cotton_fibre_expressed_protein;0.042	NA	NA	len=216;ExpAA=0.00;First60=0.00;PredHel=0;Topology=o	NA	NA
Contig1574_c0_g1_i1	Protein_NRT1/_PTR_FAMILY_3.1_(AtNPF3.1)	NPF3.1_NITR_At1g68570_F24J5.19	Arabidopsis_thaliana_(Mouse-ear_cress)	gibberellic_acid_homeostasis_[GO:0010336];_nitrate_assimilation_[GO:0042128]	transporter_activity_[GO:0005215]	integral_component_of_membrane_[GO:0016021];_intracellular_vesicle_[GO:0097708];_plasma_membrane_[GO:0005886]	NA	NA	NA	NA	NA	NA	NA	NA	NA	NA
comp17057_c0_g1_i2	NA	NA	NA	NA	NA	NA	NA	NA	NA	NA	NA	NA	NA	len=201;ExpAA=18.95;First60=0.01;PredHel=0;Topology=o	NA	NA
comp2685_c0_g1_i1	Alpha-amylase_isozyme_3D_(EC_3.2.1.1)_(1,4-alpha-D-glucan_glucanohydrolase)	AMY1.3_AMY3D_Os08g0473900_LOC_Os08g36910_P0013B04.36-1_P0451G12.5-1	Oryza_sativa_subsp._japonica_(Rice)	starch_catabolic_process_[GO:0005983];_sucrose_catabolic_process_[GO:0005987]	alpha-amylase_activity_[GO:0004556];_calcium_ion_binding_[GO:0005509]	NA	NA	NA	NA	NA	PF00128.19;Alpha_amylase,_catalytic_domain;2.6e-27;PF02324.11;Glycosyl_hydrolase_family_70;0.00024;PF07821.7;Alpha-amylase_C-terminal_beta-sheet_domain;2.6e-22	NA	1;28;0.827	len=347;ExpAA=0.14;First60=0.00;PredHel=0;Topology=o;len=439;ExpAA=1.93;First60=1.88;PredHel=0;Topology=o	3.2.1.1	K01176
comp1505_c0_g1_i8	Organic_cation/carnitine_transporter_7_(AtOCT7)	OCT7_7-Oct_At3g13050_MGH6.16	Arabidopsis_thaliana_(Mouse-ear_cress)	nicotinate_transport_[GO:2001142];_N-methylnicotinate_transport_[GO:2001143]	ATP_binding_[GO:0005524];_nicotinate_transporter_activity_[GO:0090416];_N-methylnicotinate_transporter_activity_[GO:0090417];_substrate-specific_transmembrane_transporter_activity_[GO:0022891]	integral_component_of_membrane_[GO:0016021];_plasma_membrane_[GO:0005886]	NA	NA	NA	NA	PF00083.19;Sugar_(and_other)_transporter;1.1e-10;PF06779.9;Protein_of_unknown_function_(DUF1228);0.015;PF07690.11;Major_Facilitator_Superfamily;8.2e-09;PF12832.2;MFS_1_like_family;0.009	NA	NA	len=197;ExpAA=87.77;First60=24.19;PredHel=4;Topology=i21-43o58-80i122-144o159-178i;len=273;ExpAA=109.47;First60=38.05;PredHel=4;Topology=i2-24o28-50i141-163o190-212i	NA	NA
comp4029_c0_g1_i1	Protein_EARLY-RESPONSIVE_TO_DEHYDRATION_7,_chloroplastic	ERD7_At2g17840_T13L16.14	Arabidopsis_thaliana_(Mouse-ear_cress)	circadian_rhythm_[GO:0007623];_response_to_abscisic_acid_[GO:0009737];_response_to_cold_[GO:0009409];_response_to_high_light_intensity_[GO:0009644];_response_to_salt_stress_[GO:0009651];_response_to_water_deprivation_[GO:0009414]	NA	chloroplast_[GO:0009507];_plasma_membrane_[GO:0005886]	NA	NA	NA	NA	PF06911.7;Senescence-associated_protein;1.4e-38	NA	NA	len=414;ExpAA=1.60;First60=0.03;PredHel=0;Topology=o	NA	NA
comp99_c0_g1_i2	Light-regulated_protein	LIR1_Os01g0102900_LOC_Os01g01340_OsJ_00023_P0436E04.2_P0455C04.23_P0672D08.50	Oryza_sativa_subsp._japonica_(Rice)	NA	NA	chloroplast_[GO:0009507]	NA	NA	NA	NA	PF01496.14;V-type_ATPase_116kDa_subunit_family;0.11;PF02403.17;Seryl-tRNA_synthetase_N-terminal_domain;0.064;PF04048.9;Sec8_exocyst_complex_component_specific_domain;0.021;PF04849.8;HAP1_N-terminal_conserved_region;0.028;PF05400.8;Flagellar_protein_FliT;0.0073;PF05615.8;Tho_complex_subunit_7;0.01;PF06009.7;Laminin_Domain_II;0.022;PF06013.7;Proteins_of_100_residues_with_WXG;0.0095;PF06785.6;Unchar…	NA	NA	len=153;ExpAA=0.08;First60=0.00;PredHel=0;Topology=o;len=162;ExpAA=0.00;First60=0.00;PredHel=0;Topology=o;len=205;ExpAA=0.02;First60=0.00;PredHel=0;Topology=o	NA	NA
comp2758_c0_g1_i5	NA	NA	NA	NA	NA	NA	NA	NA	NA	NA	NA	NA	NA	len=218;ExpAA=62.84;First60=0.00;PredHel=3;Topology=i110-129o139-161i198-217o	NA	NA
Contig3238_c0_g1_i1	NA	NA	NA	NA	NA	NA	NA	NA	NA	NA	NA	NA	NA	len=131;ExpAA=81.10;First60=38.24;PredHel=4;Topology=i12-31o41-58i78-97o101-123i	NA	NA
comp465_c0_g1_i4	Putative_vacuolar_protein_sorting-associated_protein_13A	vps13A_DDB_G0286725	Dictyostelium_discoideum_(Slime_mold)	protein_transport_[GO:0015031]	NA	Golgi_apparatus_[GO:0005794]	NA	NA	NA	NA	PF00168.25;C2_domain;0.016;PF00169.24;PH_domain;0.00036;PF06101.6;Plant_protein_of_unknown_function_(DUF946);1.6e-22;PF06650.7;Protein_of_unknown_function_(DUF1162);2.6e-16;PF09333.6;ATG_C_terminal_domain;0.011;PF12624.2;N-terminal_region_of_Chorein,_a_TM_vesicle-mediated_sorter;3.8e-39	NA	NA	len=143;ExpAA=35.76;First60=13.93;PredHel=2;Topology=i21-43o71-93i;len=3570;ExpAA=0.01;First60=0.00;PredHel=0;Topology=o;len=667;ExpAA=0.01;First60=0.00;PredHel=0;Topology=o	NA	K19525
comp6405_c0_g1_i1	Laccase-21_(EC_1.10.3.2)_(Benzenediol:oxygen_oxidoreductase_21)_(Diphenol_oxidase_21)_(Urishiol_oxidase_21)	LAC21_Os11g0696900_LOC_Os11g47390	Oryza_sativa_subsp._japonica_(Rice)	lignin_catabolic_process_[GO:0046274]	copper_ion_binding_[GO:0005507];_hydroquinone:oxygen_oxidoreductase_activity_[GO:0052716];_oxidoreductase_activity,_oxidizing_metal_ions_[GO:0016722]	apoplast_[GO:0048046]	NA	NA	NA	NA	PF00394.17;Multicopper_oxidase;3e-19;PF07731.9;Multicopper_oxidase;3.3e-24	NA	NA	len=299;ExpAA=0.01;First60=0.00;PredHel=0;Topology=o	1.10.3.2	NA
comp5353_c0_g1_i2	Probable_xyloglucan_endotransglucosylase/hydrolase_protein_28_(At-XTH28)_(XTH-28)_(EC_2.4.1.207)	XTH28_EXGT-A2_XTR2_At1g14720_F10B6.12_F10B6.29	Arabidopsis_thaliana_(Mouse-ear_cress)	cell_wall_biogenesis_[GO:0042546];_cell_wall_organization_[GO:0071555];_fruit_development_[GO:0010154];_stamen_filament_development_[GO:0080086];_xyloglucan_metabolic_process_[GO:0010411]	hydrolase_activity,_hydrolyzing_O-glycosyl_compounds_[GO:0004553];_xyloglucan:xyloglucosyl_transferase_activity_[GO:0016762]	apoplast_[GO:0048046];_cell_wall_[GO:0005618]	NA	NA	NA	NA	PF00722.16;Glycosyl_hydrolases_family_16;4.2e-56;PF06955.7;Xyloglucan_endo-transglycosylase_(XET)_C-terminus;2.4e-13	NA	1;21;0.887	len=335;ExpAA=13.17;First60=13.16;PredHel=0;Topology=o	2.4.1.207	K08235
comp16398_c0_g1_i1	NA	NA	NA	NA	NA	NA	NA	NA	NA	NA	NA	NA	NA	len=412;ExpAA=0.00;First60=0.00;PredHel=0;Topology=o	NA	NA
comp10576_c0_g1_i2	Oxysterol-binding_protein-related_protein_4C_(OSBP-related_protein_4C)	ORP4C_At5g57240_MJB24.5	Arabidopsis_thaliana_(Mouse-ear_cress)	lipid_transport_[GO:0006869]	lipid_binding_[GO:0008289]	NA	NA	NA	NA	NA	PF01237.13;Oxysterol-binding_protein;1.6e-58	NA	NA	len=386;ExpAA=0.02;First60=0.01;PredHel=0;Topology=o	NA	K22285
comp2976_c0_g1_i2	Protein_EARLY-RESPONSIVE_TO_DEHYDRATION_7,_chloroplastic	ERD7_At2g17840_T13L16.14	Arabidopsis_thaliana_(Mouse-ear_cress)	circadian_rhythm_[GO:0007623];_response_to_abscisic_acid_[GO:0009737];_response_to_cold_[GO:0009409];_response_to_high_light_intensity_[GO:0009644];_response_to_salt_stress_[GO:0009651];_response_to_water_deprivation_[GO:0009414]	NA	chloroplast_[GO:0009507];_plasma_membrane_[GO:0005886]	NA	NA	NA	NA	PF06911.7;Senescence-associated_protein;2.2e-55	NA	NA	len=405;ExpAA=1.54;First60=0.00;PredHel=0;Topology=o	NA	K19366
comp12544_c0_g1_i2	NA	NA	NA	NA	NA	NA	NA	NA	NA	NA	NA	NA	NA	NA	NA	NA
comp2145_c0_g1_i1	NDR1/HIN1-like_protein_2	NHL2_At3g11650_T19F11.5	Arabidopsis_thaliana_(Mouse-ear_cress)	defense_response_to_virus_[GO:0051607]	signal_transducer_activity_[GO:0004871]	anchored_component_of_plasma_membrane_[GO:0046658];_chloroplast_[GO:0009507];_integral_component_of_membrane_[GO:0016021];_plasmodesma_[GO:0009506]	NA	NA	NA	NA	NA	NA	NA	NA	NA	NA
comp7395_c0_g1_i2	Putative_F-box_protein_At4g22660	At4g22660_T12H17.50	Arabidopsis_thaliana_(Mouse-ear_cress)	NA	NA	NA	NA	NA	NA	NA	PF00646.28;F-box_domain;1.6e-07;PF03478.13;Protein_of_unknown_function_(DUF295);2.2e-12;PF12937.2;F-box-like;2.4e-05	NA	NA	len=111;ExpAA=0.00;First60=0.00;PredHel=0;Topology=i;len=177;ExpAA=0.03;First60=0.00;PredHel=0;Topology=o;len=207;ExpAA=2.52;First60=0.00;PredHel=0;Topology=o;len=241;ExpAA=0.02;First60=0.00;PredHel=0;Topology=o	NA	NA
comp767_c0_g1_i4	1,4-alpha-glucan-branching_enzyme_2,_chloroplastic/amyloplastic_(EC_2.4.1.18)_(Q-enzyme)_(Starch-branching_enzyme_IIB)	SBE1	Zea_mays_(Maize)	glycogen_biosynthetic_process_[GO:0005978];_starch_biosynthetic_process_[GO:0019252]	1,4-alpha-glucan_branching_enzyme_activity_[GO:0003844];_cation_binding_[GO:0043169];_hydrolase_activity,_hydrolyzing_O-glycosyl_compounds_[GO:0004553]	amyloplast_[GO:0009501];_chloroplast_[GO:0009507]	NA	NA	NA	NA	PF00128.19;Alpha_amylase,_catalytic_domain;4e-18;PF00144.19;Beta-lactamase;0.083;PF00155.16;Aminotransferase_class_I_and_II;0.14;PF00933.16;Glycosyl_hydrolase_family_3_N_terminal_domain;4e-88;PF01915.17;Glycosyl_hydrolase_family_3_C-terminal_domain;1.2e-40;PF02806.13;Alpha_amylase,_C-terminal_all-beta_domain;6.3e-25;PF11721.3;Di-glucose_binding_within_endoplasmic_reticulum;0.011;PF14701.1;glucano…	NA	1;23;0.904;1;24;0.754	len=120;ExpAA=0.01;First60=0.01;PredHel=0;Topology=o;len=171;ExpAA=0.53;First60=0.38;PredHel=0;Topology=o;len=196;ExpAA=0.63;First60=0.08;PredHel=0;Topology=o;len=355;ExpAA=0.00;First60=0.00;PredHel=0;Topology=o;len=627;ExpAA=11.83;First60=11.76;PredHel=0;Topology=o	2.4.1.18	K05349
comp4691_c0_g1_i1	NA	NA	NA	NA	NA	NA	NA	NA	NA	NA	NA	NA	NA	len=111;ExpAA=0.03;First60=0.03;PredHel=0;Topology=o	NA	NA
Contig3768_c0_g1_i1	Protein_NEN2_(NAC45/NAC86-dependent_exonuclease-domain_protein_2)_(EC_3.1.11.-)	NEN2_At5g61390_MFB13.17	Arabidopsis_thaliana_(Mouse-ear_cress)	NA	3'-5'_exonuclease_activity_[GO:0008408];_metal_ion_binding_[GO:0046872];_nucleic_acid_binding_[GO:0003676]	cytoplasm_[GO:0005737];_nucleus_[GO:0005634]	NA	NA	NA	NA	NA	NA	NA	NA	3.1.11.-	NA
comp10181_c0_g1_i1	Putative_pre-16S_rRNA_nuclease_(EC_3.1.-.-)	yqgF_RCAP_rcc02318	Rhodobacter_capsulatus_(strain_ATCC_BAA-309_/_NBRC_16581_/_SB1003)	rRNA_processing_[GO:0006364]	nuclease_activity_[GO:0004518];_nucleic_acid_binding_[GO:0003676]	cytoplasm_[GO:0005737]	NA	NA	NA	NA	PF00696.23;Amino_acid_kinase_family;3.2e-30;PF03652.10;Uncharacterised_protein_family_(UPF0081);6.5e-31;PF06057.6;Bacterial_virulence_protein_(VirJ);0.031	NA	NA	len=179;ExpAA=0.03;First60=0.00;PredHel=0;Topology=o;len=195;ExpAA=0.07;First60=0.00;PredHel=0;Topology=o	3.1.-.-	K07447
Contig3901_c0_g1_i1	NA	NA	NA	NA	NA	NA	NA	NA	NA	NA	PF14009.1;Domain_of_unknown_function_(DUF4228);2.6e-26	NA	NA	len=216;ExpAA=0.13;First60=0.10;PredHel=0;Topology=o	NA	NA
comp36551_c0_g1_i1	Heat_shock_cognate_70_kDa_protein	HSP70	Petunia_hybrida_(Petunia)	NA	ATP_binding_[GO:0005524]	NA	NA	NA	NA	NA	NA	NA	NA	NA	NA	NA
comp8298_c0_g1_i2	NA	NA	NA	NA	NA	NA	NA	NA	NA	NA	PF05078.7;Protein_of_unknown_function_(DUF679);8.6e-62;PF14046.1;Nuclear_receptor_repeat;1.2	NA	NA	len=221;ExpAA=79.18;First60=6.81;PredHel=4;Topology=o52-74i86-108o144-166i187-206o	NA	NA
comp1431_c0_g1_i1	WRKY_transcription_factor_WRKY71_(OsWRKY71)	WRKY71_wrky38_Os02g0181300_OJ1297_C09.15	Oryza_sativa_subsp._japonica_(Rice)	defense_response_[GO:0006952];_gibberellic_acid_mediated_signaling_pathway_[GO:0009740];_negative_regulation_of_gibberellic_acid_mediated_signaling_pathway_[GO:0009938];_negative_regulation_of_transcription,_DNA-templated_[GO:0045892];_regulation_of_defense_response_[GO:0031347];_response_to_abscisic_acid_[GO:0009737];_response_to_bacterium_[GO:0009617];_response_to_chitin_[GO:0010200];_response_…	promoter-specific_chromatin_binding_[GO:1990841];_sequence-specific_DNA_binding_[GO:0043565];_transcription_factor_activity,_sequence-specific_DNA_binding_[GO:0003700]	nucleus_[GO:0005634]	NA	NA	NA	NA	NA	NA	NA	len=178;ExpAA=0.11;First60=0.11;PredHel=0;Topology=o	NA	NA
comp1500_c0_g1_i2	Arginine_decarboxylase_1_(ARGDC1)_(OsADC1)_(EC_4.1.1.19)	ADC1_Os06g0131300_LOC_Os06g04070_P0493C11.18	Oryza_sativa_subsp._japonica_(Rice)	arginine_catabolic_process_[GO:0006527];_putrescine_biosynthetic_process_[GO:0009446];_response_to_cold_[GO:0009409];_spermidine_biosynthetic_process_[GO:0008295]	arginine_decarboxylase_activity_[GO:0008792]	NA	NA	NA	NA	NA	PF00107.21;Zinc-binding_dehydrogenase;8.1e-24;PF00278.17;Pyridoxal-dependent_decarboxylase,_C-terminal_sheet_domain;8.4e-29;PF01262.16;Alanine_dehydrogenase/PNT,_C-terminal_domain;0.015;PF01529.15;DHHC_palmitoyltransferase;0.26;PF02629.14;CoA_binding_domain;0.011;PF02737.13;3-hydroxyacyl-CoA_dehydrogenase,_NAD_binding_domain;0.025;PF02784.11;Pyridoxal-dependent_decarboxylase,_pyridoxal_binding_do…	NA	NA	len=268;ExpAA=3.14;First60=0.01;PredHel=0;Topology=o;len=326;ExpAA=19.70;First60=0.46;PredHel=1;Topology=o303-325i;len=383;ExpAA=0.05;First60=0.01;PredHel=0;Topology=o;len=575;ExpAA=15.41;First60=0.00;PredHel=1;Topology=o555-574i;len=575;ExpAA=18.96;First60=0.00;PredHel=1;Topology=o552-574i;len=698;ExpAA=0.06;First60=0.00;PredHel=0;Topology=o	4.1.1.19	K01583
comp7195_c0_g1_i2	F-box/kelch-repeat_protein_SKIP11_(SKP1-interacting_partner_11)	SKIP11_At2g02870_T17M13.4	Arabidopsis_thaliana_(Mouse-ear_cress)	proteasome-mediated_ubiquitin-dependent_protein_catabolic_process_[GO:0043161];_protein_ubiquitination_involved_in_ubiquitin-dependent_protein_catabolic_process_[GO:0042787];_regulation_of_proteolysis_[GO:0030162]	ubiquitin_protein_ligase_binding_[GO:0031625]	cytoplasm_[GO:0005737];_nucleus_[GO:0005634];_SCF_ubiquitin_ligase_complex_[GO:0019005]	NA	NA	NA	NA	PF00646.28;F-box_domain;0.021;PF01344.20;Kelch_motif;6.9e-24;PF07646.10;Kelch_motif;0.0022;PF13415.1;Galactose_oxidase,_central_domain;2.2e-08;PF13418.1;Galactose_oxidase,_central_domain;3.1e-15;PF13854.1;Kelch_motif;0.022;PF13964.1;Kelch_motif;7.9e-16	NA	NA	len=426;ExpAA=0.02;First60=0.00;PredHel=0;Topology=o	NA	NA
comp4006_c0_g1_i1	NA	NA	NA	NA	NA	NA	NA	NA	NA	NA	NA	NA	NA	NA	NA	NA
comp1122_c0_g1_i1	Putative_aminoacrylate_hydrolase_RutD_(EC_3.5.1.-)_(Aminohydrolase)	rutD_Mchl_2054	Methylobacterium_extorquens_(strain_CM4_/_NCIMB_13688)_(Methylobacterium_chloromethanicum)	uracil_catabolic_process_[GO:0006212]	hydrolase_activity,_acting_on_carbon-nitrogen_(but_not_peptide)_bonds,_in_linear_amides_[GO:0016811]	NA	NA	NA	NA	NA	PF00561.15;alpha/beta_hydrolase_fold;5.3e-19;PF00975.15;Thioesterase_domain;0.02;PF03096.9;Ndr_family;0.0038;PF12146.3;Putative_lysophospholipase;0.03;PF12695.2;Alpha/beta_hydrolase_family;0.087;PF12697.2;Alpha/beta_hydrolase_family;1.9e-06	NA	NA	len=141;ExpAA=0.01;First60=0.00;PredHel=0;Topology=o;len=218;ExpAA=0.46;First60=0.06;PredHel=0;Topology=o	3.5.1.-	NA
comp32151_c0_g1_i1	Protein_GAMETE_EXPRESSED_1	GEX1_At5g55490_MTE17.20	Arabidopsis_thaliana_(Mouse-ear_cress)	embryo_development_ending_in_seed_dormancy_[GO:0009793];_embryo_sac_development_[GO:0009553];_pollen_development_[GO:0009555]	identical_protein_binding_[GO:0042802]	integral_component_of_plasma_membrane_[GO:0005887];_plasma_membrane_[GO:0005886]	NA	NA	NA	NA	PF00015.16;Methyl-accepting_chemotaxis_protein_(MCP)_signalling_domain;0.25;PF00769.14;Ezrin/radixin/moesin_family;1.4;PF00804.20;Syntaxin;0.28;PF01920.15;Prefoldin_subunit;0.11;PF04582.7;Reovirus_sigma_C_capsid_protein;0.47;PF06103.6;Bacterial_protein_of_unknown_function_(DUF948);0.28;PF07889.7;Protein_of_unknown_function_(DUF1664);7.4;PF08317.6;Spc7_kinetochore_protein;7.7	NA	1;24;0.750	len=619;ExpAA=61.51;First60=0.14;PredHel=3;Topology=o431-448i461-478o493-515i	NA	NA
comp2389_c0_g1_i1	Protein_TIFY_10c_(OsTIFY10c)_(Jasmonate_ZIM_domain-containing_protein_8)_(OsJAZ8)_(OsJAZ7)	TIFY10C_JAZ9_Os09g0439200_LOC_Os09g26780_OJ1344_B01.13_OsJ_29511_P0556H01.29	Oryza_sativa_subsp._japonica_(Rice)	defense_response_[GO:0006952];_negative_regulation_of_nucleic_acid-templated_transcription_[GO:1903507];_regulation_of_defense_response_[GO:0031347];_regulation_of_jasmonic_acid_mediated_signaling_pathway_[GO:2000022];_regulation_of_transcription,_DNA-templated_[GO:0006355];_response_to_wounding_[GO:0009611];_transcription,_DNA-templated_[GO:0006351]	transcription_corepressor_activity_[GO:0003714]	cytosol_[GO:0005829];_nucleus_[GO:0005634]	NA	NA	NA	NA	PF06200.9;tify_domain;7.7e-14;PF09425.5;Divergent_CCT_motif;1.8e-15	NA	NA	len=240;ExpAA=0.01;First60=0.00;PredHel=0;Topology=o	NA	K13464
comp6811_c0_g1_i1	5-methyltetrahydropteroyltriglutamate--homocysteine_methyltransferase_(EC_2.1.1.14)_(Cobalamin-independent_methionine_synthase_isozyme)_(Vitamin-B12-independent_methionine_synthase_isozyme)	MET	Plectranthus_scutellarioides_(Coleus)_(Solenostemon_scutellarioides)	methionine_biosynthetic_process_[GO:0009086]	5-methyltetrahydropteroyltriglutamate-homocysteine_S-methyltransferase_activity_[GO:0003871];_zinc_ion_binding_[GO:0008270]	cytoplasm_[GO:0005737]	NA	NA	NA	NA	NA	NA	NA	NA	2.1.1.14	NA
comp2981_c0_g1_i2	Metacaspase-4_(AtMC4)_(EC_3.4.22.-)_(Metacaspase_2d)_(AtMCP2d)_(Metacaspase-7)_[Cleaved_into:_Metacaspase-4_subunit_p20;_Metacaspase-4_subunit_p10]	AMC4_AMC7_MCP2D_At1g79340_YUP8H12R.4	Arabidopsis_thaliana_(Mouse-ear_cress)	defense_response_[GO:0006952];_positive_regulation_of_programmed_cell_death_[GO:0043068];_protein_autoprocessing_[GO:0016540]	cysteine-type_endopeptidase_activity_[GO:0004197];_cysteine-type_peptidase_activity_[GO:0008234];_identical_protein_binding_[GO:0042802]	cytoplasm_[GO:0005737];_cytosol_[GO:0005829];_plasma_membrane_[GO:0005886];_plasmodesma_[GO:0009506]	NA	NA	NA	NA	PF00656.17;Caspase_domain;3.7e-81;PF14538.1;Raptor_N-terminal_CASPase_like_domain;0.0049	NA	NA	len=121;ExpAA=0.48;First60=0.36;PredHel=0;Topology=o;len=427;ExpAA=0.10;First60=0.09;PredHel=0;Topology=o	3.4.22.-	NA
comp1324_c0_g1_i7	Heavy_metal-associated_isoprenylated_plant_protein_6_(AtHIP06)_(Cadmium_induced_protein_CdI19)	HIPP06_CDI19_At5g03380_F12E4_120	Arabidopsis_thaliana_(Mouse-ear_cress)	cellular_transition_metal_ion_homeostasis_[GO:0046916];_metal_ion_transport_[GO:0030001]	transition_metal_ion_binding_[GO:0046914]	cytoplasm_[GO:0005737];_plasma_membrane_[GO:0005886]	NA	NA	NA	NA	PF00383.17;Cytidine_and_deoxycytidylate_deaminase_zinc-binding_region;2.9;PF00403.21;Heavy-metal-associated_domain;7.8e-24;PF00527.13;E7_protein,_Early_protein;0.0089;PF08395.7;7tm_Chemosensory_receptor;0.24;PF11837.3;Domain_of_unknown_function_(DUF3357);0.19;PF12698.2;ABC-2_family_transporter_protein;0.23;PF13203.1;Putative_metallopeptidase_domain;0.57;PF13903.1;PMP-22/EMP/MP20/Claudin_tight_jun…	NA	NA	len=174;ExpAA=0.00;First60=0.00;PredHel=0;Topology=o;len=254;ExpAA=0.01;First60=0.01;PredHel=0;Topology=o;len=414;ExpAA=0.16;First60=0.00;PredHel=0;Topology=o;len=441;ExpAA=100.06;First60=22.22;PredHel=4;Topology=o13-35i116-138o220-242i254-276o	NA	NA
comp11428_c0_g1_i1	NADP-dependent_malic_enzyme_(NADP-ME)_(EC_1.1.1.40)	ME1	Phaseolus_vulgaris_(Kidney_bean)_(French_bean)	malate_metabolic_process_[GO:0006108]	malate_dehydrogenase_(decarboxylating)_(NAD+)_activity_[GO:0004471];_malate_dehydrogenase_(decarboxylating)_(NADP+)_activity_[GO:0004473];_metal_ion_binding_[GO:0046872];_NAD_binding_[GO:0051287];_oxaloacetate_decarboxylase_activity_[GO:0008948]	cytoplasm_[GO:0005737]	NA	NA	NA	NA	PF00390.14;Malic_enzyme,_N-terminal_domain;8.3e-80;PF02190.11;ATP-dependent_protease_La_(LON)_domain;3.1e-26;PF03226.9;Yippee_zinc-binding/DNA-binding_/Mis18,_centromere_assembly;0.00083;PF03949.10;Malic_enzyme,_NAD_binding_domain;2.2e-87	NA	NA	len=567;ExpAA=0.92;First60=0.00;PredHel=0;Topology=o;len=657;ExpAA=14.36;First60=0.04;PredHel=0;Topology=o	1.1.1.40	K00029
comp12544_c0_g1_i1	NA	NA	NA	NA	NA	NA	NA	NA	NA	NA	NA	NA	NA	NA	NA	NA
comp8344_c0_g1_i1	Flowering-promoting_factor_1-like_protein_1_(FPF1-like_protein_1)_(Protein_ROOT_ARCHITECTURE_ASSOCIATED_1)_(OsRAA1)	RAA1_Os01g0257300_LOC_Os01g15340_OsJ_01159_P0462H08.5	Oryza_sativa_subsp._japonica_(Rice)	negative_regulation_of_mitotic_metaphase/anaphase_transition_[GO:0045841];_regulation_of_root_development_[GO:2000280];_response_to_auxin_[GO:0009733]	GTP_binding_[GO:0005525]	cytoplasm_[GO:0005737];_nucleus_[GO:0005634]	NA	NA	NA	NA	NA	NA	NA	NA	NA	NA
comp12823_c0_g1_i1	Ethylene-overproduction_protein_1_(Protein_ETHYLENE_OVERPRODUCER_1)_(Protein_ETO1)	ETO1_At3g51770_ATEM1.2	Arabidopsis_thaliana_(Mouse-ear_cress)	ethylene-activated_signaling_pathway_[GO:0009873];_protein_ubiquitination_[GO:0016567]	NA	intracellular_[GO:0005622]	NA	NA	NA	NA	PF00515.23;Tetratricopeptide_repeat;8.6e-12;PF00651.26;BTB/POZ_domain;0.0002;PF07719.12;Tetratricopeptide_repeat;8.6e-18;PF10938.3;YfdX_protein;0.63;PF13176.1;Tetratricopeptide_repeat;0.00037;PF13181.1;Tetratricopeptide_repeat;8.9e-06;PF13371.1;Tetratricopeptide_repeat;0.23;PF13374.1;Tetratricopeptide_repeat;0.052;PF13414.1;TPR_repeat;3.7e-17;PF13424.1;Tetratricopeptide_repeat;0.0029;PF13428.1;Te…	NA	NA	len=346;ExpAA=0.00;First60=0.00;PredHel=0;Topology=o;len=964;ExpAA=0.09;First60=0.09;PredHel=0;Topology=o	NA	NA
comp1035_c0_g1_i1	UDP-glycosyltransferase_73C5_(EC_2.4.1.-)_(Cytokinin-O-glucosyltransferase_3)_(Deoxynivalenol-glucosyl-transferase_1)_(Zeatin_O-glucosyltransferase_3)_(AtZOG3)	UGT73C5_DOGT1_ZOG3_At2g36800_F13K3.20	Arabidopsis_thaliana_(Mouse-ear_cress)	brassinosteroid_metabolic_process_[GO:0016131]	cis-zeatin_O-beta-D-glucosyltransferase_activity_[GO:0050502];_glucosyltransferase_activity_[GO:0046527];_quercetin_3-O-glucosyltransferase_activity_[GO:0080043];_quercetin_4'-O-glucosyltransferase_activity_[GO:0080046];_quercetin_7-O-glucosyltransferase_activity_[GO:0080044];_trans-zeatin_O-beta-D-glucosyltransferase_activity_[GO:0050403]	integral_component_of_membrane_[GO:0016021];_intracellular_membrane-bounded_organelle_[GO:0043231]	NA	NA	NA	NA	PF00201.13;UDP-glucoronosyl_and_UDP-glucosyl_transferase;6.2e-23;PF03033.15;Glycosyltransferase_family_28_N-terminal_domain;0.00016;PF13439.1;Glycosyltransferase_Family_4;0.03;PF13579.1;Glycosyl_transferase_4-like_domain;2.9e-05;PF13607.1;Succinyl-CoA_ligase_like_flavodoxin_domain;0.096	NA	NA	len=484;ExpAA=0.00;First60=0.00;PredHel=0;Topology=o;len=512;ExpAA=0.13;First60=0.13;PredHel=0;Topology=o	2.4.1.-	K13496
Contig2125_c0_g1_i1	Low_molecular_mass_early_light-inducible_protein_HV90,_chloroplastic_(ELIP)	NA	Hordeum_vulgare_(Barley)	NA	NA	chloroplast_membrane_[GO:0031969];_integral_component_of_membrane_[GO:0016021]	NA	NA	NA	NA	PF00504.16;Chlorophyll_A-B_binding_protein;4.7e-13	NA	NA	len=184;ExpAA=26.75;First60=0.29;PredHel=0;Topology=o	NA	NA
comp1659_c0_g1_i2	Probable_2-oxoglutarate-dependent_dioxygenase_At3g111800_(EC_1.14.11.-)	At3g11180_F11B9.11_F9F8.3	Arabidopsis_thaliana_(Mouse-ear_cress)	flavonoid_biosynthetic_process_[GO:0009813]	dioxygenase_activity_[GO:0051213];_metal_ion_binding_[GO:0046872]	NA	NA	NA	NA	NA	PF03171.15;2OG-Fe(II)_oxygenase_superfamily;2.7e-23;PF06820.7;Putative_prophage_tail_fibre_C-terminus;0.03;PF14226.1;non-haem_dioxygenase_in_morphine_synthesis_N-terminal;1.2e-28;PF14479.1;Prion-inhibition_and_propagation;0.15	NA	NA	len=301;ExpAA=0.00;First60=0.00;PredHel=0;Topology=o;len=380;ExpAA=0.00;First60=0.00;PredHel=0;Topology=o	1.14.11.-	NA
comp1648_c0_g1_i2	Mitogen-activated_protein_kinase_7_(MAP_kinase_7)_(EC_2.7.11.24)_(MAP_kinase_6)_(OsMAPK6)	MPK7_MAPK6_Os05g0566400_LOC_Os05g49140_OJ1781_H11.5_OJ1781_H11.6	Oryza_sativa_subsp._japonica_(Rice)	intracellular_signal_transduction_[GO:0035556];_regulation_of_gene_expression_[GO:0010468]	ATP_binding_[GO:0005524];_MAP_kinase_activity_[GO:0004707]	cytoplasm_[GO:0005737];_nucleus_[GO:0005634]	NA	NA	NA	NA	PF00069.20;Protein_kinase_domain;1.9e-69;PF06293.9;Lipopolysaccharide_kinase_(Kdo/WaaP)_family;4.5e-05;PF07714.12;Protein_tyrosine_kinase;8e-34;PF14531.1;Kinase-like;0.01	NA	NA	len=590;ExpAA=0.16;First60=0.00;PredHel=0;Topology=o	2.7.11.24	K04371
comp8779_c0_g1_i1	Dihydroflavonol_4-reductase_(DFR)_(EC_1.1.1.219)_(Dihydrokaempferol_4-reductase)_(Flavanone_4-reductase)_(FNR)_(EC_1.1.1.234)	F	Callistephus_chinensis_(China_aster)_(Callistemma_chinense)	anthocyanin-containing_compound_biosynthetic_process_[GO:0009718]	coenzyme_binding_[GO:0050662];_dihydrokaempferol_4-reductase_activity_[GO:0045552];_flavanone_4-reductase_activity_[GO:0047890]	NA	NA	NA	NA	NA	PF00106.20;short_chain_dehydrogenase;0.008;PF01073.14;3-beta_hydroxysteroid_dehydrogenase/isomerase_family;3.7e-06;PF01370.16;NAD_dependent_epimerase/dehydratase_family;4.3e-09;PF02719.10;Polysaccharide_biosynthesis_protein;0.025;PF05368.8;NmrA-like_family;0.00097;PF07993.7;Male_sterility_protein;1.5e-09;PF13460.1;NADH(P)-binding;4.8e-05	NA	1;17;0.503	len=112;ExpAA=0.00;First60=0.00;PredHel=0;Topology=o;len=236;ExpAA=0.07;First60=0.00;PredHel=0;Topology=o	1.1.1.219;_1.1.1.234	NA
Contig1248_c0_g1_i1	Ethylene-responsive_transcription_factor_ERF054_(Transcription_factor_QRAP2)	ERF054_QRAP2_At4g28140_F26K10.20	Arabidopsis_thaliana_(Mouse-ear_cress)	ethylene-activated_signaling_pathway_[GO:0009873];_response_to_chitin_[GO:0010200];_transcription,_DNA-templated_[GO:0006351]	DNA_binding_[GO:0003677];_transcription_factor_activity,_sequence-specific_DNA_binding_[GO:0003700]	nucleus_[GO:0005634]	NA	NA	NA	NA	PF00847.15;AP2_domain;3.4e-15;PF09770.4;Topoisomerase_II-associated_protein_PAT1;7.1	NA	NA	len=326;ExpAA=0.00;First60=0.00;PredHel=0;Topology=o	NA	NA
comp11409_c0_g1_i2	NA	NA	NA	NA	NA	NA	NA	NA	NA	NA	PF01698.11;Floricaula_/_Leafy_protein;3.6;PF02455.11;Hexon-associated_protein_(IIIa);1.9;PF02535.17;ZIP_Zinc_transporter;1.1;PF02724.9;CDC45-like_protein;0.073;PF02862.12;DDHD_domain;0.38;PF03286.9;Pox_virus_Ag35_surface_protein;0.55;PF04499.10;SIT4_phosphatase-associated_protein;0.73;PF05262.6;Borrelia_P83/100_protein;1.1;PF05758.7;Ycf1;0.015;PF06217.7;GAGA_binding_protein-like_family;6.8;PF0722…	NA	NA	len=367;ExpAA=0.00;First60=0.00;PredHel=0;Topology=o	NA	NA
comp5984_c0_g1_i1	NA	NA	NA	NA	NA	NA	NA	NA	NA	NA	NA	NA	NA	NA	NA	NA
comp19839_c0_g1_i1	Protein_trichome_birefringence-like_8	TBL8_At3g11570_Q9CAX1	Arabidopsis_thaliana_(Mouse-ear_cress)	cell_wall_organization_or_biogenesis_[GO:0071554]	O-acetyltransferase_activity_[GO:0016413]	Golgi_apparatus_[GO:0005794];_integral_component_of_membrane_[GO:0016021]	NA	NA	NA	NA	PF13839.1;GDSL/SGNH-like_Acyl-Esterase_family_found_in_Pmr5_and_Cas1p;9.2e-66;PF14416.1;PMR5_N_terminal_Domain;2.3e-17	NA	NA	len=444;ExpAA=21.33;First60=21.33;PredHel=1;Topology=i37-56o	NA	NA
comp3309_c0_g1_i1	Protein_TIFY_11c_(OsTIFY11c)_(Jasmonate_ZIM_domain-containing_protein_11)_(OsJAZ11)_(OsJAZ2)	TIFY11C_JAZ11_Os03g0180900_LOC_Os03g08320_OsJ_09657_OSJNBa0050H14.23_OSJNBb0076N15.9	Oryza_sativa_subsp._japonica_(Rice)	negative_regulation_of_nucleic_acid-templated_transcription_[GO:1903507];_regulation_of_defense_response_[GO:0031347];_regulation_of_jasmonic_acid_mediated_signaling_pathway_[GO:2000022];_regulation_of_transcription,_DNA-templated_[GO:0006355];_response_to_wounding_[GO:0009611];_transcription,_DNA-templated_[GO:0006351]	transcription_corepressor_activity_[GO:0003714]	nucleus_[GO:0005634]	NA	NA	NA	NA	PF06200.9;tify_domain;8.3e-18;PF09425.5;Divergent_CCT_motif;1.9e-10	NA	NA	len=165;ExpAA=0.16;First60=0.16;PredHel=0;Topology=i	NA	K13464
Contig2078_c0_g1_i1	Cytochrome_P450_709B2_(EC_1.14.-.-)	CYP709B2_At2g46950	Arabidopsis_thaliana_(Mouse-ear_cress)	NA	heme_binding_[GO:0020037];_iron_ion_binding_[GO:0005506];_monooxygenase_activity_[GO:0004497];_oxidoreductase_activity,_acting_on_paired_donors,_with_incorporation_or_reduction_of_molecular_oxygen_[GO:0016705]	integral_component_of_membrane_[GO:0016021]	NA	NA	NA	NA	NA	NA	NA	NA	1.14.-.-	NA
comp418_c0_g1_i2	Probable_polyamine_oxidase_2_(AtPAO2)_(EC_1.5.3.-)_(Amine_oxidase_1)	PAO2_At2g43020_MFL8.12	Arabidopsis_thaliana_(Mouse-ear_cress)	polyamine_catabolic_process_[GO:0006598]	polyamine_oxidase_activity_[GO:0046592]	peroxisome_[GO:0005777]	NA	NA	sof-MIR167b	6.99e-09	PF00428.14;60s_Acidic_ribosomal_protein;0.34;PF03487.8;Interleukin-13;0.077;PF07259.7;ProSAAS_precursor;0.021	NA	1;28;0.840	len=120;ExpAA=21.56;First60=21.56;PredHel=1;Topology=i7-29o	1.5.3.-	NA
comp17765_c0_g1_i2	Protein_C2-DOMAIN_ABA-RELATED_9	CAR9_At1g70790_F15H11.4_F5A18.3	Arabidopsis_thaliana_(Mouse-ear_cress)	abscisic_acid-activated_signaling_pathway_[GO:0009738];_positive_regulation_of_abscisic_acid-activated_signaling_pathway_[GO:0009789];_positive_regulation_of_GTPase_activity_[GO:0043547]	GTPase_activator_activity_[GO:0005096];_metal_ion_binding_[GO:0046872];_phospholipid_binding_[GO:0005543]	nucleus_[GO:0005634];_plasma_membrane_[GO:0005886]	NA	NA	NA	NA	PF00168.25;C2_domain;5.1e-19	NA	NA	len=163;ExpAA=0.00;First60=0.00;PredHel=0;Topology=o	NA	NA
comp8811_c0_g1_i1	Zinc_finger_protein_ZAT8	ZAT8_At3g46080_F12M12.50	Arabidopsis_thaliana_(Mouse-ear_cress)	regulation_of_transcription,_DNA-templated_[GO:0006355];_response_to_chitin_[GO:0010200];_transcription,_DNA-templated_[GO:0006351]	metal_ion_binding_[GO:0046872];_transcription_factor_activity,_sequence-specific_DNA_binding_[GO:0003700]	nucleus_[GO:0005634]	NA	NA	NA	NA	NA	NA	NA	NA	NA	NA
comp21142_c0_g1_i2	NA	NA	NA	NA	NA	NA	NA	NA	NA	NA	NA	NA	NA	NA	NA	NA
comp20766_c0_g1_i1	NA	NA	NA	NA	NA	NA	NA	NA	NA	NA	PF02992.9;Transposase_family_tnp2;1.5e-90;PF04736.7;Eclosion_hormone;0.031;PF13960.1;Domain_of_unknown_function_(DUF4218);3.1e-22;PF13963.1;Transposase-associated_domain;9.5e-21	NA	NA	len=730;ExpAA=0.12;First60=0.00;PredHel=0;Topology=o	NA	NA
comp3693_c0_g1_i1	NA	NA	NA	NA	NA	NA	NA	NA	NA	NA	NA	NA	NA	NA	NA	NA
comp18877_c0_g1_i1	S-type_anion_channel_SLAH3_(SLAC1-homolog_protein_3)	SLAH3_At5g24030_MZF18.9	Arabidopsis_thaliana_(Mouse-ear_cress)	cellular_ion_homeostasis_[GO:0006873];_chloride_transport_[GO:0006821];_response_to_salt_stress_[GO:0009651];_response_to_water_deprivation_[GO:0009414]	voltage-gated_anion_channel_activity_[GO:0008308]	integral_component_of_membrane_[GO:0016021];_plasma_membrane_[GO:0005886]	NA	NA	NA	NA	PF00787.19;PX_domain;0.14;PF03595.12;Voltage-dependent_anion_channel;2.7e-55	NA	NA	len=586;ExpAA=207.01;First60=0.00;PredHel=10;Topology=i207-229o252-274i287-309o313-332i352-369o373-392i405-426o436-455i460-482o492-514i	NA	NA
comp2039_c0_g1_i5	Polypyrimidine_tract-binding_protein_homolog_2	At5g53180_MFH8.12	Arabidopsis_thaliana_(Mouse-ear_cress)	mRNA_processing_[GO:0006397];_regulation_of_alternative_mRNA_splicing,_via_spliceosome_[GO:0000381];_regulation_of_RNA_splicing_[GO:0043484];_regulation_of_translation_[GO:0006417];_RNA_splicing_[GO:0008380];_seed_germination_[GO:0009845]	mRNA_binding_[GO:0003729];_nucleotide_binding_[GO:0000166];_RNA_binding_[GO:0003723]	cytoplasm_[GO:0005737];_nucleus_[GO:0005634];_P-body_[GO:0000932]	NA	NA	NA	NA	PF00076.17;RNA_recognition_motif._(a.k.a._RRM,_RBD,_or_RNP_domain);2.9e-10;PF00704.23;Glycosyl_hydrolases_family_18;3.1e-13;PF13893.1;RNA_recognition_motif._(a.k.a._RRM,_RBD,_or_RNP_domain);4e-07;PF14259.1;RNA_recognition_motif_(a.k.a._RRM,_RBD,_or_RNP_domain);3.3e-10	NA	NA	len=108;ExpAA=21.52;First60=2.34;PredHel=0;Topology=o;len=114;ExpAA=0.05;First60=0.01;PredHel=0;Topology=o;len=116;ExpAA=1.29;First60=1.27;PredHel=0;Topology=o;len=143;ExpAA=0.01;First60=0.00;PredHel=0;Topology=o;len=200;ExpAA=0.02;First60=0.00;PredHel=0;Topology=o	NA	K17525
comp11074_c0_g1_i1	Ribosome-inactivating_protein_9_(EC_3.2.2.22)_(B-32_protein)_(rRNA_N-glycosidase)	CRIP9	Zea_mays_(Maize)	defense_response_[GO:0006952];_negative_regulation_of_translation_[GO:0017148]	rRNA_N-glycosylase_activity_[GO:0030598]	cytoplasm_[GO:0005737]	NA	NA	NA	NA	PF00161.14;Ribosome_inactivating_protein;2.8e-53	NA	NA	len=262;ExpAA=0.03;First60=0.00;PredHel=0;Topology=o	3.2.2.22	NA
Contig1234_c0_g1_i1	Mitochondrial_phosphate_carrier_protein_2,_mitochondrial_(Mitochondrial_phosphate_transporter_2)_(MPT2)_(Phosphate_transporter_3;2)	MPT2_AT3_PHT3;2_At3g48850_T21J18_120	Arabidopsis_thaliana_(Mouse-ear_cress)	mitochondrial_transport_[GO:0006839];_response_to_salt_stress_[GO:0009651]	phosphate_ion_transmembrane_transporter_activity_[GO:0015114]	integral_component_of_membrane_[GO:0016021];_mitochondrial_inner_membrane_[GO:0005743]	NA	NA	NA	NA	PF00153.22;Mitochondrial_carrier_protein;7.1e-44;PF00464.14;Serine_hydroxymethyltransferase;3.3e-37	NA	NA	len=293;ExpAA=0.00;First60=0.00;PredHel=0;Topology=o;len=342;ExpAA=5.40;First60=1.69;PredHel=0;Topology=o	NA	K15102
comp16852_c0_g1_i3	Lysine-specific_demethylase_JMJ705_(EC_1.14.11.-)_(Jumonji_domain-containing_protein_705)_(Lysine-specific_histone_demethylase_JMJ705)_(Protein_JUMONJI_705)	JMJ705_Os01g0907400_LOC_Os01g67970_B1417F08.20_OsJ_04472_P0497A05.7	Oryza_sativa_subsp._japonica_(Rice)	defense_response_[GO:0006952];_positive_regulation_of_gene_expression,_epigenetic_[GO:0045815];_positive_regulation_of_growth_rate_[GO:0040010];_regulation_of_transcription,_DNA-templated_[GO:0006355];_transcription,_DNA-templated_[GO:0006351]	dioxygenase_activity_[GO:0051213];_histone_demethylase_activity_(H3-K27_specific)_[GO:0071558];_metal_ion_binding_[GO:0046872];_nucleic_acid_binding_[GO:0003676]	nucleus_[GO:0005634]	NA	NA	NA	NA	PF00096.21;Zinc_finger,_C2H2_type;5.2e-05;PF02373.17;JmjC_domain,_hydroxylase;1.8e-39;PF02375.12;jmjN_domain;2.5e-13;PF13465.1;Zinc-finger_double_domain;0.00091;PF13894.1;C2H2-type_zinc_finger;0.00062	NA	NA	len=1342;ExpAA=0.02;First60=0.00;PredHel=0;Topology=o;len=309;ExpAA=0.00;First60=0.00;PredHel=0;Topology=o;len=379;ExpAA=0.01;First60=0.00;PredHel=0;Topology=o	1.14.11.-	NA
comp15337_c0_g1_i2	ABC_transporter_G_family_member_36_(OsABCG36)_(Pleiotropic_drug_resistance_protein_9)_(OsPDR9)	ABCG36_PDR3_PDR9_Os01g0609300_LOC_Os01g42380_P0410E03.7	Oryza_sativa_subsp._japonica_(Rice)	NA	ATPase_activity,_coupled_to_transmembrane_movement_of_substances_[GO:0042626];_ATP_binding_[GO:0005524]	integral_component_of_membrane_[GO:0016021];_plasma_membrane_[GO:0005886]	NA	NA	NA	NA	PF00004.24;ATPase_family_associated_with_various_cellular_activities_(AAA);0.00055;PF00005.22;ABC_transporter;3.9e-16;PF01061.19;ABC-2_type_transporter;3.3e-14;PF01443.13;Viral_(Superfamily_1)_RNA_helicase;0.1;PF01637.13;Archaeal_ATPase;0.054;PF02463.14;RecF/RecN/SMC_N_terminal_domain;0.083;PF02492.14;CobW/HypB/UreG,_nucleotide-binding_domain;0.01;PF03193.11;Protein_of_unknown_function,_DUF258;0.…	NA	NA	len=157;ExpAA=0.00;First60=0.00;PredHel=0;Topology=o;len=162;ExpAA=63.01;First60=0.01;PredHel=3;Topology=i62-84o99-121i134-156o;len=450;ExpAA=0.01;First60=0.00;PredHel=0;Topology=o	NA	NA
comp2452_c0_g1_i1	Jacalin-related_lectin_3_(Mannose-binding_lectin_superfamily_protein)	JAL3_At1g19715_F6F9.23	Arabidopsis_thaliana_(Mouse-ear_cress)	NA	carbohydrate_binding_[GO:0030246]	NA	NA	NA	NA	NA	PF01419.12;Jacalin-like_lectin_domain;4e-55	NA	NA	len=309;ExpAA=8.50;First60=8.49;PredHel=0;Topology=o	NA	NA
comp3421_c0_g1_i4	Plastidal_glycolate/glycerate_translocator_1,_chloroplastic_(Bacterial_membrane_protein_LrgB-like_protein)_(AtLrgB)	PLGG1_At1g32080_F3C3.12_T12O21.2	Arabidopsis_thaliana_(Mouse-ear_cress)	chloroplast_organization_[GO:0009658];_glycerate_transmembrane_transport_[GO:1901975];_glycolate_transmembrane_transport_[GO:0097339];_photorespiration_[GO:0009853]	glycerate_transmembrane_transporter_activity_[GO:1901974];_glycolate_transmembrane_transporter_activity_[GO:0043879]	chloroplast_[GO:0009507];_chloroplast_envelope_[GO:0009941];_chloroplast_inner_membrane_[GO:0009706];_integral_component_of_membrane_[GO:0016021];_membrane_[GO:0016020]	NA	NA	NA	NA	PF04172.11;LrgB-like_family;1.1e-32;PF14150.1;YesK-like_protein;2.7	NA	NA	len=172;ExpAA=85.89;First60=25.79;PredHel=4;Topology=i29-51o56-78i83-105o141-163i;len=343;ExpAA=136.43;First60=0.00;PredHel=5;Topology=i142-164o179-198i211-233o257-279i286-308o	NA	NA
comp13252_c0_g1_i1	DNA-directed_primase/polymerase_protein_(EC_2.7.7.-)_(Coiled-coil_domain-containing_protein_111_homolog)	primpol_ccdc111_zgc:123274	Danio_rerio_(Zebrafish)_(Brachydanio_rerio)	mitochondrial_DNA_replication_[GO:0006264];_response_to_UV_[GO:0009411];_translesion_synthesis_[GO:0019985]	chromatin_binding_[GO:0003682];_DNA-directed_DNA_polymerase_activity_[GO:0003887];_DNA_primase_activity_[GO:0003896]	mitochondrial_matrix_[GO:0005759];_nucleus_[GO:0005634]	NA	NA	NA	NA	PF01529.15;DHHC_palmitoyltransferase;2.4e-46;PF03121.10;Herpesviridae_UL52/UL70_DNA_primase;1e-20;PF07466.6;Protein_of_unknown_function_(DUF1517);0.075	NA	NA	len=329;ExpAA=91.26;First60=0.00;PredHel=4;Topology=i109-131o141-163i251-273o288-310i;len=590;ExpAA=0.01;First60=0.00;PredHel=0;Topology=o	2.7.7.-	K22761
comp23663_c0_g1_i1	Pentatricopeptide_repeat-containing_protein_At1g09410	PCMP-H18_At1g09410_F14J9.7	Arabidopsis_thaliana_(Mouse-ear_cress)	RNA_modification_[GO:0009451]	endonuclease_activity_[GO:0004519];_RNA_binding_[GO:0003723];_zinc_ion_binding_[GO:0008270]	intracellular_membrane-bounded_organelle_[GO:0043231]	NA	NA	NA	NA	PF01535.15;PPR_repeat;2.6e-75;PF01946.12;Thi4_family;0.0079;PF03704.12;Bacterial_transcriptional_activator_domain;0.53;PF07719.12;Tetratricopeptide_repeat;2.9;PF07721.9;Tetratricopeptide_repeat;8.4;PF12854.2;PPR_repeat;8.4e-53;PF12921.2;Mitochondrial_ATPase_expression;0.021;PF13041.1;PPR_repeat_family;3.6e-72;PF13428.1;Tetratricopeptide_repeat;1e-05;PF13432.1;Tetratricopeptide_repeat;2.5;PF13812.…	NA	NA	len=552;ExpAA=0.38;First60=0.01;PredHel=0;Topology=o	NA	NA
comp10150_c0_g1_i1	Probable_carboxylesterase_15_(AtCXE15)_(EC_3.1.1.1)	CXE15_At5g06570_F15M7.10	Arabidopsis_thaliana_(Mouse-ear_cress)	catabolic_process_[GO:0009056]	carboxylic_ester_hydrolase_activity_[GO:0052689];_hydrolase_activity_[GO:0016787]	NA	NA	NA	NA	NA	PF00135.23;Carboxylesterase_family;0.00017;PF00326.16;Prolyl_oligopeptidase_family;0.016;PF07859.8;alpha/beta_hydrolase_fold;1.5e-54;PF12695.2;Alpha/beta_hydrolase_family;8.2e-05	NA	NA	len=326;ExpAA=0.49;First60=0.00;PredHel=0;Topology=o	3.1.1.1	NA
comp1685_c0_g1_i1	AAA-ATPase_At2g46620_(EC_3.6.1.3)	At2g46620_F13A10.15	Arabidopsis_thaliana_(Mouse-ear_cress)	NA	ATPase_activity_[GO:0016887];_ATP_binding_[GO:0005524]	integral_component_of_membrane_[GO:0016021]	NA	NA	NA	NA	PF00004.24;ATPase_family_associated_with_various_cellular_activities_(AAA);9.9e-13;PF00519.12;Papillomavirus_helicase;0.041;PF00910.17;RNA_helicase;0.037;PF01078.16;Magnesium_chelatase,_subunit_ChlI;0.069;PF01202.17;Shikimate_kinase;0.0015;PF01695.12;IstB-like_ATP_binding_protein;0.027;PF01745.11;Isopentenyl_transferase;0.2;PF05496.7;Holliday_junction_DNA_helicase_ruvB_N-terminus;0.039;PF06068.8;…	NA	NA	len=521;ExpAA=25.20;First60=22.00;PredHel=1;Topology=i7-29o	3.6.1.3	NA
comp5376_c0_g1_i1	Magnesium_transporter_MRS2-E	MRS2-E_OsI_04582	Oryza_sativa_subsp._indica_(Rice)	magnesium_ion_transport_[GO:0015693]	NA	integral_component_of_membrane_[GO:0016021]	NA	NA	NA	NA	PF01544.13;CorA-like_Mg2+_transporter_protein;3.9e-05;PF05817.9;Oligosaccharyltransferase_subunit_Ribophorin_II;0.019	NA	NA	len=359;ExpAA=42.86;First60=0.00;PredHel=2;Topology=o287-309i330-352o	NA	NA
comp14395_c0_g1_i1	Crocetin_glucosyltransferase_2_(EC_2.4.1.271)	GLT2	Crocus_sativus_(Saffron)	carotenoid_biosynthetic_process_[GO:0016117]	transferase_activity,_transferring_hexosyl_groups_[GO:0016758]	NA	NA	NA	NA	NA	PF00201.13;UDP-glucoronosyl_and_UDP-glucosyl_transferase;2.5e-33;PF04101.11;Glycosyltransferase_family_28_C-terminal_domain;0.037;PF13528.1;Glycosyl_transferase_family_1;0.028	NA	NA	len=461;ExpAA=0.55;First60=0.15;PredHel=0;Topology=o	2.4.1.271	K13691
comp2679_c0_g1_i2	Coronatine-insensitive_protein_homolog_1b_(OsCOI1b)_(COI1_protein_homolog)_(OsCOI1H)	COI1B_Os05g0449500_B1122D01.5_OsJ_18742	Oryza_sativa_subsp._japonica_(Rice)	defense_response_[GO:0006952];_regulation_of_jasmonic_acid_mediated_signaling_pathway_[GO:2000022]	NA	NA	NA	NA	NA	NA	PF00646.28;F-box_domain;0.011;PF12799.2;Leucine_Rich_repeats_(2_copies);0.0044;PF12937.2;F-box-like;1.8e-05	NA	NA	len=173;ExpAA=0.24;First60=0.08;PredHel=0;Topology=o;len=211;ExpAA=21.45;First60=0.00;PredHel=1;Topology=o174-196i	NA	K13463
comp8841_c0_g1_i7	Probable_LRR_receptor-like_serine/threonine-protein_kinase_At5g10290_(EC_2.7.11.1)	At5g10290_F18D22.60	Arabidopsis_thaliana_(Mouse-ear_cress)	cell_surface_receptor_signaling_pathway_[GO:0007166];_protein_phosphorylation_[GO:0006468]	ATP_binding_[GO:0005524];_transmembrane_receptor_protein_serine/threonine_kinase_activity_[GO:0004675]	integral_component_of_membrane_[GO:0016021];_plasma_membrane_[GO:0005886]	NA	NA	NA	NA	PF00069.20;Protein_kinase_domain;5.3e-41;PF00560.28;Leucine_Rich_Repeat;1.1e-08;PF01636.18;Phosphotransferase_enzyme_family;4.2e-05;PF05725.7;FNIP_Repeat;0.074;PF07714.12;Protein_tyrosine_kinase;9.1e-41;PF08263.7;Leucine_rich_repeat_N-terminal_domain;4.5e-06;PF12799.2;Leucine_Rich_repeats_(2_copies);6.7e-13;PF13504.1;Leucine_rich_repeat;0.018;PF13516.1;Leucine_Rich_repeat;3.4e-05;PF13855.1;Leucin…	NA	1;20;0.883	len=210;ExpAA=5.00;First60=4.97;PredHel=0;Topology=o;len=369;ExpAA=0.02;First60=0.00;PredHel=0;Topology=o	2.7.11.1	NA
comp13035_c0_g1_i1	Ribonuclease_1_(EC_3.1.27.1)	RNS1_At2g02990_T17M13.16	Arabidopsis_thaliana_(Mouse-ear_cress)	anthocyanin-containing_compound_biosynthetic_process_[GO:0009718];_cellular_response_to_phosphate_starvation_[GO:0016036];_response_to_wounding_[GO:0009611]	ribonuclease_activity_[GO:0004540];_ribonuclease_T2_activity_[GO:0033897];_RNA_binding_[GO:0003723]	cell_wall_[GO:0005618];_extracellular_region_[GO:0005576];_plasma_membrane_[GO:0005886]	NA	NA	NA	NA	PF00445.13;Ribonuclease_T2_family;1.1e-54;PF07205.6;Domain_of_unknown_function_(DUF1413);0.062;PF09011.5;HMG-box_domain;0.0013	NA	1;21;0.887	len=252;ExpAA=1.79;First60=1.78;PredHel=0;Topology=o	3.1.27.1	K01166
Contig5499_c0_g1_i1	Red_chlorophyll_catabolite_reductase_(RCC_reductase)_(EC_1.3.7.12)_(HvRCCR)_(Fragment)	rccR	Hordeum_vulgare_(Barley)	chlorophyll_catabolic_process_[GO:0015996]	oxidoreductase_activity_[GO:0016491]	chloroplast_stroma_[GO:0009570]	NA	NA	NA	NA	PF06405.6;Red_chlorophyll_catabolite_reductase_(RCC_reductase);1.6e-103	NA	NA	len=320;ExpAA=0.46;First60=0.00;PredHel=0;Topology=o	1.3.7.12	K13545
comp4303_c0_g1_i2	AAA-ATPase_At3g28580_(EC_3.6.1.3)	At3g28580_MZN14.5	Arabidopsis_thaliana_(Mouse-ear_cress)	response_to_abscisic_acid_[GO:0009737];_response_to_singlet_oxygen_[GO:0000304]	ATPase_activity_[GO:0016887];_ATP_binding_[GO:0005524]	endoplasmic_reticulum_[GO:0005783];_integral_component_of_membrane_[GO:0016021]	NA	NA	NA	NA	PF00004.24;ATPase_family_associated_with_various_cellular_activities_(AAA);1.6e-17;PF00910.17;RNA_helicase;0.0018;PF01637.13;Archaeal_ATPase;0.022;PF05496.7;Holliday_junction_DNA_helicase_ruvB_N-terminus;0.0021;PF05673.8;Protein_of_unknown_function_(DUF815);0.0076;PF07110.6;EthD_domain;0.0055;PF07728.9;AAA_domain_(dynein-related_subfamily);0.0014;PF13086.1;AAA_domain;0.022;PF13191.1;AAA_ATPase_do…	NA	NA	len=514;ExpAA=21.69;First60=21.30;PredHel=1;Topology=i7-29o	3.6.1.3	K08900
comp1917_c0_g1_i1	Protein_FREE1_(FYVE_domain_protein_required_for_endosomal_sorting_1)_(FYVE_domain-containing_protein_1)	FREE1_FYVE1_At1g20110_T20H2.10	Arabidopsis_thaliana_(Mouse-ear_cress)	intralumenal_vesicle_formation_[GO:0070676];_iron_ion_homeostasis_[GO:0055072];_multivesicular_body_assembly_[GO:0036258];_protein_transport_[GO:0015031]	metal_ion_binding_[GO:0046872];_mRNA_binding_[GO:0003729];_ubiquitin_binding_[GO:0043130]	ESCRT_I_complex_[GO:0000813];_late_endosome_membrane_[GO:0031902];_nucleus_[GO:0005634]	NA	NA	NA	NA	PF01363.16;FYVE_zinc_finger;2.2e-21;PF02318.11;FYVE-type_zinc_finger;2.7;PF07191.7;zinc-ribbons;0.031;PF08416.8;Phosphotyrosine-binding_domain;0.057;PF13248.1;zinc-ribbon_domain;1.2;PF14634.1;zinc-RING_finger_domain;0.13	NA	NA	len=160;ExpAA=0.00;First60=0.00;PredHel=0;Topology=o;len=323;ExpAA=0.64;First60=0.00;PredHel=0;Topology=o;len=360;ExpAA=0.00;First60=0.00;PredHel=0;Topology=o;len=99;ExpAA=0.08;First60=0.06;PredHel=0;Topology=o	NA	NA
comp19820_c0_g1_i2	Mitochondrial_import_inner_membrane_translocase_subunit_PAM16_like_2_(AtPAM16)_(AtPAM16L2)_(Presequence_translocated-associated_motor_subunit_PAM16)_(Protein_MUTANT_SNC1-ENHANCING_5)_(Protein_THAXTOMIN_A_RESISTANT_1)	PAM16L2_MUSE5_PAM16_TXR1_At3g59280_F25L23.140	Arabidopsis_thaliana_(Mouse-ear_cress)	auxin-activated_signaling_pathway_[GO:0009734];_defense_response_[GO:0006952];_negative_regulation_of_defense_response_[GO:0031348];_negative_regulation_of_defense_response_to_bacterium_[GO:1900425];_negative_regulation_of_defense_response_to_oomycetes_[GO:1902289];_negative_regulation_of_reactive_oxygen_species_metabolic_process_[GO:2000378];_positive_regulation_of_toxin_transport_[GO:1902009];_…	NA	cytoplasm_[GO:0005737];_mitochondrial_inner_membrane_[GO:0005743];_mitochondrial_inner_membrane_presequence_translocase_complex_[GO:0005744];_mitochondrion_[GO:0005739]	NA	NA	NA	NA	PF00067.17;Cytochrome_P450;4.2e-14	NA	NA	len=117;ExpAA=0.59;First60=0.01;PredHel=0;Topology=o	NA	K17805
Contig2493_c0_g1_i1	Probable_WRKY_transcription_factor_70_(WRKY_DNA-binding_protein_70)	WRKY70_At3g56400_T5P19.50	Arabidopsis_thaliana_(Mouse-ear_cress)	defense_response_to_bacterium_[GO:0042742];_defense_response_to_fungus_[GO:0050832];_induced_systemic_resistance,_jasmonic_acid_mediated_signaling_pathway_[GO:0009864];_negative_regulation_of_leaf_senescence_[GO:1900056];_negative_regulation_of_transcription,_DNA-templated_[GO:0045892];_regulation_of_defense_response_[GO:0031347];_response_to_chitin_[GO:0010200];_response_to_jasmonic_acid_[GO:000…	sequence-specific_DNA_binding_[GO:0043565];_transcription_factor_activity,_sequence-specific_DNA_binding_[GO:0003700]	nucleus_[GO:0005634]	NA	NA	NA	NA	PF03106.10;WRKY_DNA_-binding_domain;3.7e-18	NA	NA	len=301;ExpAA=0.00;First60=0.00;PredHel=0;Topology=o	NA	NA
Contig5016_c0_g1_i1	VAN3-binding_protein_(Protein_FORKED_1)	VAB_FKD1_At3g63300_F16M2_150	Arabidopsis_thaliana_(Mouse-ear_cress)	auxin-activated_signaling_pathway_[GO:0009734];_leaf_vascular_tissue_pattern_formation_[GO:0010305];_phloem_or_xylem_histogenesis_[GO:0010087];_response_to_auxin_[GO:0009733]	NA	NA	NA	NA	NA	NA	PF00169.24;PH_domain;2.1e-05;PF04684.8;BAF1_/_ABF1_chromatin_reorganising_factor;0.0038;PF05638.7;Protein_of_unknown_function_(DUF796);0.2;PF05703.6;Auxin_canalisation;1.5e-07;PF08458.5;Plant_pleckstrin_homology-like_region;8.4e-41	NA	NA	len=181;ExpAA=0.00;First60=0.00;PredHel=0;Topology=o;len=226;ExpAA=7.91;First60=0.00;PredHel=0;Topology=o	NA	NA
comp912_c0_g1_i3	Protein_TIFY_11b_(OsTIFY11b)_(Jasmonate_ZIM_domain-containing_protein_10)_(OsJAZ10)_(OsJAZ4)	TIFY11B_JAZ10_Os03g0181100_LOC_Os03g08330_OSJNBa0050H14.24_OSJNBb0076N15.10	Oryza_sativa_subsp._japonica_(Rice)	negative_regulation_of_nucleic_acid-templated_transcription_[GO:1903507];_regulation_of_defense_response_[GO:0031347];_regulation_of_jasmonic_acid_mediated_signaling_pathway_[GO:2000022];_regulation_of_transcription,_DNA-templated_[GO:0006355];_response_to_wounding_[GO:0009611];_transcription,_DNA-templated_[GO:0006351]	transcription_corepressor_activity_[GO:0003714]	nucleus_[GO:0005634]	NA	NA	NA	NA	PF05705.9;Eukaryotic_protein_of_unknown_function_(DUF829);7.1e-40;PF06200.9;tify_domain;1.6e-18;PF09425.5;Divergent_CCT_motif;1.8e-12;PF12695.2;Alpha/beta_hydrolase_family;0.001	NA	NA	len=177;ExpAA=0.08;First60=0.00;PredHel=0;Topology=o;len=377;ExpAA=0.89;First60=0.61;PredHel=0;Topology=o	NA	NA
Contig3959_c0_g1_i1	NA	NA	NA	NA	NA	NA	NA	NA	NA	NA	PF07491.6;Protein_phosphatase_inhibitor;0.15	NA	NA	len=182;ExpAA=20.23;First60=16.28;PredHel=1;Topology=o41-63i	NA	NA
comp12848_c0_g1_i3	Protein_ENHANCED_DISEASE_RESISTANCE_4	EDR4_Y-1_At5g05190_K2A11.6	Arabidopsis_thaliana_(Mouse-ear_cress)	defense_response_[GO:0006952];_endocytosis_[GO:0006897];_regulation_of_defense_response_to_fungus_[GO:1900150];_regulation_of_endocytosis_[GO:0030100];_response_to_fungus_[GO:0009620];_salicylic_acid_mediated_signaling_pathway_[GO:0009863]	NA	endosome_[GO:0005768];_plasma_membrane_[GO:0005886]	NA	NA	NA	NA	NA	NA	NA	len=557;ExpAA=0.00;First60=0.00;PredHel=0;Topology=o	NA	NA
Contig655_c0_g1_i1	Adenylate_isopentenyltransferase_1,_chloroplastic_(AtIPT1)_(EC_2.5.1.112)_(EC_2.5.1.27)_(Adenylate_dimethylallyltransferase_1)_(Cytokinin_synthase_1)	IPT1_At1g68460_T26J14.3	Arabidopsis_thaliana_(Mouse-ear_cress)	cytokinin_biosynthetic_process_[GO:0009691];_tRNA_processing_[GO:0008033]	ADP_dimethylallyltransferase_activity_[GO:0052623];_AMP_dimethylallyltransferase_activity_[GO:0009824];_ATP_binding_[GO:0005524];_ATP_dimethylallyltransferase_activity_[GO:0052622]	chloroplast_[GO:0009507];_plastid_[GO:0009536]	NA	NA	NA	NA	PF01293.15;Phosphoenolpyruvate_carboxykinase;0.015;PF01715.12;IPP_transferase;3e-24;PF01745.11;Isopentenyl_transferase;1.4e-07;PF06414.7;Zeta_toxin;0.0074;PF13191.1;AAA_ATPase_domain;0.0024;PF13207.1;AAA_domain;0.0035;PF13245.1;Part_of_AAA_domain;2;PF13481.1;AAA_domain;0.028;PF13671.1;AAA_domain;1.2e-06	NA	NA	len=149;ExpAA=0.01;First60=0.00;PredHel=0;Topology=o;len=341;ExpAA=0.03;First60=0.01;PredHel=0;Topology=o	2.5.1.112;_2.5.1.27	K10760
comp17213_c0_g1_i1	2,3-bisphosphoglycerate-independent_phosphoglycerate_mutase_(BPG-independent_PGAM)_(Phosphoglyceromutase)_(EC_5.4.2.12)_(PGAM-I)	NA	Ricinus_communis_(Castor_bean)	glucose_catabolic_process_[GO:0006007];_glycolytic_process_[GO:0006096]	manganese_ion_binding_[GO:0030145];_phosphoglycerate_mutase_activity_[GO:0004619]	cytoplasm_[GO:0005737]	NA	NA	NA	NA	PF00245.15;Alkaline_phosphatase;0.092;PF01676.13;Metalloenzyme_superfamily;2.8e-85;PF06415.8;BPG-independent_PGAM_N-terminus_(iPGM_N);1.3e-69	NA	NA	len=563;ExpAA=0.01;First60=0.00;PredHel=0;Topology=o	5.4.2.12	K15633
comp1320_c0_g1_i3	Splicing_factor_3B_subunit_4_(Pre-mRNA-splicing_factor_SF3b_49_kDa_subunit)_(SF3b50)_(Spliceosome-associated_protein_49)_(SAP_49)	SF3B4_SAP49	Homo_sapiens_(Human)	mRNA_processing_[GO:0006397];_mRNA_splicing,_via_spliceosome_[GO:0000398];_positive_regulation_of_mRNA_splicing,_via_spliceosome_[GO:0048026];_RNA_splicing_[GO:0008380];_RNA_splicing,_via_transesterification_reactions_[GO:0000375]	nucleotide_binding_[GO:0000166];_RNA_binding_[GO:0003723]	nucleoplasm_[GO:0005654];_spliceosomal_complex_[GO:0005681];_U12-type_spliceosomal_complex_[GO:0005689]	NA	NA	NA	NA	NA	NA	NA	len=152;ExpAA=0.00;First60=0.00;PredHel=0;Topology=o	NA	K12831
comp7801_c0_g1_i1	Heat_stress_transcription_factor_B-2b_(Heat_stress_transcription_factor_2)_(rHsf2)_(Heat_stress_transcription_factor_21)_(OsHsf-21)	HSFB2B_HSF2_HSF21_Os08g0546800_LOC_Os08g43334_OJ1323_A06.29_P0544G09.1	Oryza_sativa_subsp._japonica_(Rice)	transcription,_DNA-templated_[GO:0006351]	sequence-specific_DNA_binding_[GO:0043565];_transcription_factor_activity,_sequence-specific_DNA_binding_[GO:0003700]	nucleus_[GO:0005634]	NA	NA	NA	NA	PF14833.1;NAD-binding_of_NADP-dependent_3-hydroxyisobutyrate_dehydrogenase;0.076	NA	NA	len=294;ExpAA=9.93;First60=9.93;PredHel=0;Topology=o	NA	K09419
comp8318_c0_g1_i1	Transcription_factor_BIM2_(BES1-interacting_Myc-like_protein_2)_(Basic_helix-loop-helix_protein_102)_(AtbHLH102)_(bHLH_102)_(Transcription_factor_EN_125)_(bHLH_transcription_factor_bHLH102)	BIM2_BHLH102_EN125_At1g69010_T6L1.19	Arabidopsis_thaliana_(Mouse-ear_cress)	transcription,_DNA-templated_[GO:0006351]	sequence-specific_DNA_binding_[GO:0043565];_transcription_factor_activity,_sequence-specific_DNA_binding_[GO:0003700]	nucleus_[GO:0005634]	NA	NA	NA	NA	PF00010.21;Helix-loop-helix_DNA-binding_domain;2e-15	NA	NA	len=489;ExpAA=0.00;First60=0.00;PredHel=0;Topology=o	NA	NA
comp26033_c0_g1_i2	Nucleosome_assembly_protein_1;2_(OsNAP1;2)_(Nucleosome_assembly_protein_1-like_2)_(OsNAP1_L2)	NAP1;2_NAP1_L2_OsI_20803	Oryza_sativa_subsp._indica_(Rice)	nucleosome_assembly_[GO:0006334]	NA	cytoplasm_[GO:0005737];_nucleus_[GO:0005634]	NA	NA	NA	NA	NA	NA	NA	NA	NA	K11279
comp4671_c0_g1_i2	NA	NA	NA	NA	NA	NA	NA	NA	NA	NA	NA	NA	NA	len=297;ExpAA=0.05;First60=0.05;PredHel=0;Topology=o;len=340;ExpAA=0.23;First60=0.00;PredHel=0;Topology=o	NA	NA
comp20067_c0_g1_i2	Pentatricopeptide_repeat-containing_protein_At1g73710	At1g73710_F25P22.13	Arabidopsis_thaliana_(Mouse-ear_cress)	RNA_modification_[GO:0009451]	endonuclease_activity_[GO:0004519];_RNA_binding_[GO:0003723]	intracellular_membrane-bounded_organelle_[GO:0043231]	NA	NA	NA	NA	PF01535.15;PPR_repeat;1.3e-60;PF06239.6;Evolutionarily_conserved_signalling_intermediate_in_Toll_pathway;0.00047;PF12854.2;PPR_repeat;4.7e-39;PF13041.1;PPR_repeat_family;1.5e-78;PF13374.1;Tetratricopeptide_repeat;0.14;PF13424.1;Tetratricopeptide_repeat;0.00016;PF13432.1;Tetratricopeptide_repeat;0.38;PF13812.1;Pentatricopeptide_repeat_domain;2.3e-45;PF14559.1;Tetratricopeptide_repeat;0.046	NA	NA	len=835;ExpAA=0.29;First60=0.01;PredHel=0;Topology=o	NA	NA
comp277_c0_g1_i4	Aspartokinase_1,_chloroplastic_(EC_2.7.2.4)_(Aspartate_kinase_1)	AK1_AK_AK-LYS1_At5g13280_T31B5.100	Arabidopsis_thaliana_(Mouse-ear_cress)	cellular_amino_acid_biosynthetic_process_[GO:0008652];_lysine_biosynthetic_process_via_diaminopimelate_[GO:0009089];_threonine_biosynthetic_process_[GO:0009088]	amino_acid_binding_[GO:0016597];_aspartate_kinase_activity_[GO:0004072];_ATP_binding_[GO:0005524]	chloroplast_stroma_[GO:0009570]	NA	NA	NA	NA	PF00400.27;WD_domain,_G-beta_repeat;2.5e-21;PF00696.23;Amino_acid_kinase_family;1.7e-37;PF01842.20;ACT_domain;5.6e-08;PF02239.11;Cytochrome_D1_heme_domain;0.068;PF06908.6;Protein_of_unknown_function_(DUF1273);0.0032;PF07676.7;WD40-like_Beta_Propeller_Repeat;0.0075;PF08662.6;Eukaryotic_translation_initiation_factor_eIF2A;0.0064;PF13570.1;PQQ-like_domain;1.2;PF13840.1;ACT_domain;0.00012;PF14326.1;D…	NA	NA	len=168;ExpAA=0.28;First60=0.25;PredHel=0;Topology=o;len=383;ExpAA=0.10;First60=0.02;PredHel=0;Topology=o;len=628;ExpAA=0.11;First60=0.00;PredHel=0;Topology=o	2.7.2.4	NA
comp2389_c0_g1_i3	Protein_TIFY_10c	TIFY10C_JAZ8_OsI_31517	Oryza_sativa_subsp._indica_(Rice)	defense_response_[GO:0006952];_regulation_of_transcription,_DNA-templated_[GO:0006355];_transcription,_DNA-templated_[GO:0006351]	NA	cytosol_[GO:0005829];_nucleus_[GO:0005634]	NA	NA	NA	NA	PF06200.9;tify_domain;3.2e-14;PF09425.5;Divergent_CCT_motif;9.1e-16	NA	NA	len=131;ExpAA=0.01;First60=0.01;PredHel=0;Topology=o;len=137;ExpAA=0.01;First60=0.01;PredHel=0;Topology=o	NA	NA
comp4831_c0_g1_i1	Eukaryotic_peptide_chain_release_factor_subunit_1-3_(Eukaryotic_release_factor_1-3)_(eRF1-3)_(Omnipotent_suppressor_protein_1_homolog_3)_(SUP1_homolog_3)	ERF1-3_At3g26618_MFE16.17	Arabidopsis_thaliana_(Mouse-ear_cress)	regulation_of_growth_[GO:0040008];_translational_termination_[GO:0006415]	translation_release_factor_activity_[GO:0003747];_translation_release_factor_activity,_codon_specific_[GO:0016149]	cytoplasm_[GO:0005737]	NA	NA	NA	NA	PF01248.21;Ribosomal_protein_L7Ae/L30e/S12e/Gadd45_family;0.094;PF03463.10;eRF1_domain_1;1.1e-27;PF03464.10;eRF1_domain_2;5.6e-42;PF03465.10;eRF1_domain_3;2.1e-36;PF06486.6;Protein_of_unknown_function_(DUF1093);0.041	NA	NA	len=108;ExpAA=48.01;First60=29.94;PredHel=2;Topology=i5-24o60-82i;len=438;ExpAA=0.01;First60=0.00;PredHel=0;Topology=o	NA	K03265
comp1026_c0_g1_i5	60S_ribosomal_protein_L10-1_(Protein_QM)_(Putative_tumor_suppressor_SC34)	SC34_OsI_034350	Oryza_sativa_subsp._indica_(Rice)	translation_[GO:0006412]	structural_constituent_of_ribosome_[GO:0003735]	ribosome_[GO:0005840]	NA	NA	NA	NA	PF03650.8;Uncharacterised_protein_family_(UPF0041);3.3e-39	NA	NA	len=107;ExpAA=22.99;First60=19.45;PredHel=0;Topology=o	NA	K02866
comp22737_c0_g1_i1	Putative_homeobox-leucine_zipper_protein_HOX26_(HD-ZIP_protein_HOX26)_(Homeodomain_transcription_factor_HOX26)_(OsHox26)	HOX26_Os02g0149900_LOC_Os02g05640_OsJ_005235_OSJNBa0050G13.4	Oryza_sativa_subsp._japonica_(Rice)	transcription,_DNA-templated_[GO:0006351]	sequence-specific_DNA_binding_[GO:0043565];_transcription_factor_activity,_sequence-specific_DNA_binding_[GO:0003700]	nucleus_[GO:0005634]	NA	NA	NA	NA	PF00046.24;Homeobox_domain;6.9e-16;PF02183.13;Homeobox_associated_leucine_zipper;3.9e-14;PF05920.6;Homeobox_KN_domain;0.00044;PF11569.3;Homeodomain_leucine-zipper_encoding,_Homez;0.0013	NA	NA	len=258;ExpAA=0.00;First60=0.00;PredHel=0;Topology=o	NA	NA
comp15706_c0_g1_i2	NA	NA	NA	NA	NA	NA	NA	NA	NA	NA	PF06253.6;Trimethylamine_methyltransferase_(MTTB);0.56;PF07754.6;Domain_of_unknown_function_(DUF1610);2.2;PF10551.4;MULE_transposase_domain;0.025;PF13248.1;zinc-ribbon_domain;0.19;PF13717.1;zinc-ribbon_domain;0.053;PF13719.1;zinc-ribbon_domain;0.045;PF14577.1;Sieve_element_occlusion_C-terminus;0.064	NA	NA	len=105;ExpAA=19.80;First60=14.22;PredHel=0;Topology=o;len=135;ExpAA=6.48;First60=0.06;PredHel=0;Topology=o;len=138;ExpAA=1.65;First60=1.65;PredHel=0;Topology=o;len=140;ExpAA=0.01;First60=0.00;PredHel=0;Topology=o	NA	NA
comp8566_c0_g1_i2	Putative_serine/threonine-protein_kinase-like_protein_CCR3_(EC_2.7.11.1)_(Protein_CRINKLY_4_RELATED_3)_(AtCRR3)	CCR3_CRR3_At3g55950_F27K19.130	Arabidopsis_thaliana_(Mouse-ear_cress)	NA	ATP_binding_[GO:0005524];_protein_homodimerization_activity_[GO:0042803];_protein_serine/threonine_kinase_activity_[GO:0004674]	integral_component_of_membrane_[GO:0016021]	NA	NA	NA	NA	PF00069.20;Protein_kinase_domain;4.2e-44;PF01636.18;Phosphotransferase_enzyme_family;0.019;PF03109.11;ABC1_family;0.00026;PF07714.12;Protein_tyrosine_kinase;1e-40;PF13540.1;Regulator_of_chromosome_condensation_(RCC1)_repeat;5.4e-07;PF15520.1;Putative_toxin_40;0.047	NA	NA	len=881;ExpAA=40.76;First60=0.05;PredHel=1;Topology=o467-489i	2.7.11.1	NA
comp19864_c0_g1_i1	Basic_7S_globulin_2_(SBg7S)_(Bg)_[Cleaved_into:_Basic_7S_globulin_2_high_kDa_subunit;_Basic_7S_globulin_2_low_kDa_subunit]	NA	Glycine_max_(Soybean)_(Glycine_hispida)	protein_catabolic_process_[GO:0030163];_proteolysis_[GO:0006508]	aspartic-type_endopeptidase_activity_[GO:0004190];_nutrient_reservoir_activity_[GO:0045735]	NA	NA	NA	NA	NA	PF14541.1;Xylanase_inhibitor_C-terminal;7.2e-45;PF14543.1;Xylanase_inhibitor_N-terminal;1e-29;PF15555.1;Domain_of_unknown_function_(DUF4658);0.15	NA	NA	len=465;ExpAA=5.73;First60=4.82;PredHel=0;Topology=o	NA	NA
comp19_c0_g1_i3	Glucan_endo-1,3-beta-glucosidase_7_(EC_3.2.1.39)_((1->3)-beta-glucan_endohydrolase_7)_((1->3)-beta-glucanase_7)_(Beta-1,3-endoglucanase_7)_(Beta-1,3-glucanase_7)	At4g34480_T4L20.60	Arabidopsis_thaliana_(Mouse-ear_cress)	carbohydrate_metabolic_process_[GO:0005975];_cell_wall_organization_[GO:0071555]	glucan_endo-1,3-beta-D-glucosidase_activity_[GO:0042973];_hydrolase_activity,_hydrolyzing_O-glycosyl_compounds_[GO:0004553];_polysaccharide_binding_[GO:0030247]	anchored_component_of_plasma_membrane_[GO:0046658];_cell_wall_[GO:0005618];_extracellular_region_[GO:0005576]	NA	NA	NA	NA	PF00332.13;Glycosyl_hydrolases_family_17;2.9e-88;PF07983.8;X8_domain;1.6e-16	NA	1;28;0.887	len=466;ExpAA=31.00;First60=19.76;PredHel=1;Topology=i12-34o	3.2.1.39	NA
comp11067_c0_g1_i1	Heat_shock_cognate_70_kDa_protein	HSP70	Petunia_hybrida_(Petunia)	NA	ATP_binding_[GO:0005524]	NA	NA	NA	NA	NA	PF00012.15;Hsp70_protein;4.7e-12;PF14113.1;Domain_of_unknown_function_(DUF4285);0.047	NA	NA	len=124;ExpAA=0.00;First60=0.00;PredHel=0;Topology=o	NA	K03283
comp1158_c0_g1_i4	Probable_inositol_oxygenase_(EC_1.13.99.1)_(Myo-inositol_oxygenase)_(MI_oxygenase)	Os06g0561000_LOC_Os06g36560_P0456F09.5_P0528E12.30	Oryza_sativa_subsp._japonica_(Rice)	inositol_catabolic_process_[GO:0019310];_L-ascorbic_acid_biosynthetic_process_[GO:0019853]	inositol_oxygenase_activity_[GO:0050113];_iron_ion_binding_[GO:0005506]	cytoplasm_[GO:0005737]	NA	NA	NA	NA	PF01966.17;HD_domain;0.0059;PF05153.10;Family_of_unknown_function_(DUF706);6.9e-106	NA	NA	len=269;ExpAA=0.02;First60=0.00;PredHel=0;Topology=o	1.13.99.1	K00469
comp4025_c0_g1_i2	NA	NA	NA	NA	NA	NA	NA	NA	NA	NA	PF04520.8;Senescence_regulator;1.9e-35	NA	NA	len=234;ExpAA=0.00;First60=0.00;PredHel=0;Topology=o	NA	NA
Contig651_c0_g1_i1	Cytochrome_P450_94C1_(EC_1.14.-.-)	CYP94C1_At2g27690_F15K20.21	Arabidopsis_thaliana_(Mouse-ear_cress)	response_to_wounding_[GO:0009611]	alkane_1-monooxygenase_activity_[GO:0018685];_heme_binding_[GO:0020037];_iron_ion_binding_[GO:0005506]	integral_component_of_membrane_[GO:0016021];_intracellular_membrane-bounded_organelle_[GO:0043231]	NA	NA	NA	NA	PF00067.17;Cytochrome_P450;8.9e-51	NA	NA	len=507;ExpAA=22.93;First60=21.17;PredHel=1;Topology=i12-31o	1.14.-.-	K20624
comp8228_c0_g1_i1	NA	NA	NA	NA	NA	NA	NA	NA	NA	NA	NA	NA	NA	NA	NA	NA
comp4602_c0_g1_i1	CBL-interacting_protein_kinase_16_(EC_2.7.11.1)_(OsCIPK16)	CIPK16_Os09g0418000_LOC_Os09g25090_P0701F11.5-1	Oryza_sativa_subsp._japonica_(Rice)	intracellular_signal_transduction_[GO:0035556];_peptidyl-serine_phosphorylation_[GO:0018105];_peptidyl-threonine_phosphorylation_[GO:0018107]	ATP_binding_[GO:0005524];_protein_serine/threonine_kinase_activity_[GO:0004674]	intracellular_[GO:0005622]	NA	NA	NA	NA	PF00069.20;Protein_kinase_domain;5.5e-69;PF01636.18;Phosphotransferase_enzyme_family;6.1e-05;PF03822.9;NAF_domain;8.3e-22;PF06293.9;Lipopolysaccharide_kinase_(Kdo/WaaP)_family;0.0025;PF07714.12;Protein_tyrosine_kinase;5e-34;PF14531.1;Kinase-like;1e-09	NA	NA	len=457;ExpAA=7.54;First60=0.01;PredHel=0;Topology=o	2.7.11.1	K07198
comp5146_c0_g1_i2	NA	NA	NA	NA	NA	NA	NA	NA	NA	NA	NA	NA	NA	NA	NA	NA
comp9746_c0_g1_i2	NA	NA	NA	NA	NA	NA	NA	NA	NA	NA	NA	NA	NA	len=194;ExpAA=22.32;First60=0.35;PredHel=1;Topology=o160-182i	NA	NA
comp2213_c0_g1_i2	Mechanosensitive_ion_channel_protein_8_(Mechanosensitive_channel_of_small_conductance-like_8)_(MscS-Like_protein_8)	MSL8_At2g17010_F6P23.17	Arabidopsis_thaliana_(Mouse-ear_cress)	anion_transport_[GO:0006820];_transmembrane_transport_[GO:0055085]	NA	endomembrane_system_[GO:0012505];_integral_component_of_membrane_[GO:0016021];_plasma_membrane_[GO:0005886]	NA	NA	NA	NA	PF00924.13;Mechanosensitive_ion_channel;1.4e-16;PF01471.13;Putative_peptidoglycan_binding_domain;4e-08;PF08823.6;Putative_peptidoglycan_binding_domain;0.0052;PF13251.1;Domain_of_unknown_function_(DUF4042);0.067;PF14613.1;Protein_of_unknown_function_(DUF4449);1.2	NA	NA	len=191;ExpAA=0.00;First60=0.00;PredHel=0;Topology=o;len=309;ExpAA=0.04;First60=0.01;PredHel=0;Topology=o;len=879;ExpAA=137.88;First60=0.00;PredHel=6;Topology=i363-385o400-422i434-456o471-493i737-759o769-791i	NA	K22048
comp2693_c0_g1_i2	GDSL_esterase/lipase_At1g28590_(EC_3.1.1.-)_(Extracellular_lipase_At1g28590)	At1g28590_F1K23.17	Arabidopsis_thaliana_(Mouse-ear_cress)	lipid_catabolic_process_[GO:0016042]	hydrolase_activity,_acting_on_ester_bonds_[GO:0016788]	extracellular_region_[GO:0005576]	NA	NA	NA	NA	PF00657.17;GDSL-like_Lipase/Acylhydrolase;3.9e-25;PF01903.12;CbiX;0.11	NA	1;23;0.808	len=399;ExpAA=21.92;First60=21.53;PredHel=1;Topology=i7-29o	3.1.1.-	NA
comp16015_c0_g1_i1	Cytokinin_riboside_5'-monophosphate_phosphoribohydrolase_LOG_(EC_3.2.2.n1)_(Protein_LONELY_GUY)	LOG_Os01g0588900_LOC_Os01g40630_OsJ_02411_P0415C01.3	Oryza_sativa_subsp._japonica_(Rice)	cytokinin_biosynthetic_process_[GO:0009691];_regulation_of_meristem_development_[GO:0048509]	hydrolase_activity_[GO:0016787]	cytoplasm_[GO:0005737];_nucleus_[GO:0005634]	NA	NA	NA	NA	PF03641.9;Possible_lysine_decarboxylase;8.8e-46	NA	NA	len=247;ExpAA=4.58;First60=4.29;PredHel=0;Topology=o	3.2.2.n1	K22522
comp4602_c0_g1_i3	CBL-interacting_protein_kinase_16_(EC_2.7.11.1)_(OsCIPK16)	CIPK16_Os09g0418000_LOC_Os09g25090_P0701F11.5-1	Oryza_sativa_subsp._japonica_(Rice)	intracellular_signal_transduction_[GO:0035556];_peptidyl-serine_phosphorylation_[GO:0018105];_peptidyl-threonine_phosphorylation_[GO:0018107]	ATP_binding_[GO:0005524];_protein_serine/threonine_kinase_activity_[GO:0004674]	intracellular_[GO:0005622]	NA	NA	NA	NA	PF00069.20;Protein_kinase_domain;8.1e-68;PF01636.18;Phosphotransferase_enzyme_family;1.4e-05;PF03822.9;NAF_domain;1.6e-22;PF06293.9;Lipopolysaccharide_kinase_(Kdo/WaaP)_family;0.0011;PF07714.12;Protein_tyrosine_kinase;1.1e-34;PF14531.1;Kinase-like;2.4e-10	NA	NA	len=170;ExpAA=0.03;First60=0.00;PredHel=0;Topology=o;len=275;ExpAA=13.57;First60=0.02;PredHel=0;Topology=o	2.7.11.1	NA
Contig376_c0_g1_i1	NA	NA	NA	NA	NA	NA	NA	NA	NA	NA	NA	NA	NA	NA	NA	NA
comp17930_c0_g1_i1	Zinc_finger_AN1_domain-containing_stress-associated_protein_17_(OsSAP17)	SAP17_Os09g0385700_LOC_Os09g21710_OSJNBa0048A13.10	Oryza_sativa_subsp._japonica_(Rice)	response_to_abscisic_acid_[GO:0009737];_response_to_chitin_[GO:0010200]	zinc_ion_binding_[GO:0008270]	NA	NA	NA	NA	NA	PF01363.16;FYVE_zinc_finger;1.9;PF01428.11;AN1-like_Zinc_finger;1.6e-24;PF04236.10;Tc5_transposase_C-terminal_domain;1.1	NA	NA	len=201;ExpAA=0.00;First60=0.00;PredHel=0;Topology=o	NA	NA
comp77_c0_g1_i2	Protein_LUTEIN_DEFICIENT_5,_chloroplastic_(EC_1.14.-.-)_(Cytochrome_P450_97A3)	CYP97A3_LUT5_At1g31800_F5M6.19	Arabidopsis_thaliana_(Mouse-ear_cress)	carotenoid_biosynthetic_process_[GO:0016117];_xanthophyll_biosynthetic_process_[GO:0016123]	carotene_beta-ring_hydroxylase_activity_[GO:0010291];_heme_binding_[GO:0020037];_iron_ion_binding_[GO:0005506];_oxidoreductase_activity,_acting_on_paired_donors,_with_incorporation_or_reduction_of_molecular_oxygen_[GO:0016705]	chloroplast_[GO:0009507];_chloroplast_envelope_[GO:0009941];_chloroplast_membrane_[GO:0031969]	NA	NA	NA	NA	PF00067.17;Cytochrome_P450;1.5e-44;PF00108.18;Thiolase,_N-terminal_domain;7e-81;PF00571.23;CBS_domain;4.2e-23;PF01884.12;PcrB_family;0.079;PF02803.13;Thiolase,_C-terminal_domain;7.2e-49;PF08541.5;3-Oxoacyl-[acyl-carrier-protein_(ACP)]_synthase_III_C_terminal;0.0073;PF10662.4;Ethanolamine_utilisation_-_propanediol_utilisation;0.038;PF14827.1;Sensory_domain_of_two-component_sensor_kinase;0.016	NA	NA	len=127;ExpAA=0.01;First60=0.01;PredHel=0;Topology=o;len=350;ExpAA=1.42;First60=0.01;PredHel=0;Topology=o;len=458;ExpAA=11.21;First60=0.00;PredHel=0;Topology=o	1.14.-.-	K07513
comp4190_c0_g1_i2	Probable_mediator_of_RNA_polymerase_II_transcription_subunit_37c_(Heat_shock_70_kDa_protein_4)_(Heat_shock_cognate_70_kDa_protein_4)_(Heat_shock_cognate_protein_70-4)_(AtHsc70-4)_(Heat_shock_protein_70-4)_(AtHsp70-4)	MED37C_HSC70-4_HSP70_HSP70-4_MED37_2_At3g12580_T16H11.7_T2E22.11	Arabidopsis_thaliana_(Mouse-ear_cress)	protein_ubiquitination_[GO:0016567];_regulation_of_transcription,_DNA-templated_[GO:0006355];_response_to_bacterium_[GO:0009617];_response_to_cadmium_ion_[GO:0046686];_response_to_heat_[GO:0009408];_response_to_high_light_intensity_[GO:0009644];_response_to_hydrogen_peroxide_[GO:0042542];_response_to_temperature_stimulus_[GO:0009266];_response_to_virus_[GO:0009615];_transcription,_DNA-templated_[…	ATP_binding_[GO:0005524];_ubiquitin_protein_ligase_binding_[GO:0031625]	apoplast_[GO:0048046];_cell_wall_[GO:0005618];_cytosol_[GO:0005829];_Golgi_apparatus_[GO:0005794];_mitochondrion_[GO:0005739];_nucleus_[GO:0005634];_plasma_membrane_[GO:0005886];_vacuolar_membrane_[GO:0005774]	NA	NA	NA	NA	PF00012.15;Hsp70_protein;5.8e-58	NA	NA	len=227;ExpAA=0.00;First60=0.00;PredHel=0;Topology=o	NA	K03283
Contig132_c0_g1_i1	1,4-alpha-glucan-branching_enzyme_2,_chloroplastic/amyloplastic_(EC_2.4.1.18)_(Q-enzyme)_(Starch-branching_enzyme_IIB)	SBE1	Zea_mays_(Maize)	glycogen_biosynthetic_process_[GO:0005978];_starch_biosynthetic_process_[GO:0019252]	1,4-alpha-glucan_branching_enzyme_activity_[GO:0003844];_cation_binding_[GO:0043169];_hydrolase_activity,_hydrolyzing_O-glycosyl_compounds_[GO:0004553]	amyloplast_[GO:0009501];_chloroplast_[GO:0009507]	NA	NA	NA	NA	NA	NA	NA	len=117;ExpAA=0.00;First60=0.00;PredHel=0;Topology=o	2.4.1.18	NA
comp15302_c0_g1_i2	NA	NA	NA	NA	NA	NA	NA	NA	NA	NA	NA	NA	NA	NA	NA	NA
Contig2898_c0_g1_i1	NA	NA	NA	NA	NA	NA	NA	NA	NA	NA	NA	NA	NA	len=131;ExpAA=0.05;First60=0.05;PredHel=0;Topology=o	NA	NA
comp5216_c0_g1_i2	Probable_NAD(P)H-dependent_oxidoreductase_1_(EC_1.1.1.-)	Os10g0113000_LOC_Os10g02380_OJ1014H12.13_OSJNBb0012A20.18	Oryza_sativa_subsp._japonica_(Rice)	NA	oxidoreductase_activity_[GO:0016491]	NA	NA	NA	NA	NA	PF00248.16;Aldo/keto_reductase_family;3.9e-56	NA	NA	len=383;ExpAA=0.00;First60=0.00;PredHel=0;Topology=o	1.1.1.-	K22374
comp17405_c0_g1_i1	NA	NA	NA	NA	NA	NA	NA	NA	NA	NA	NA	NA	NA	NA	NA	NA
comp84_c0_g1_i4	Methylsterol_monooxygenase_1-1_(EC_1.14.13.72)_(Sterol_4-alpha-methyl-oxidase_1-1)_(AtSMO1-1)	SMO1-1_At4g12110_F16J13.180	Arabidopsis_thaliana_(Mouse-ear_cress)	4,4-dimethyl-9beta,19-cyclopropylsterol_oxidation_[GO:0080064];_fatty_acid_biosynthetic_process_[GO:0006633];_sterol_biosynthetic_process_[GO:0016126]	C-4_methylsterol_oxidase_activity_[GO:0000254];_iron_ion_binding_[GO:0005506]	endoplasmic_reticulum_membrane_[GO:0005789];_integral_component_of_membrane_[GO:0016021];_membrane_[GO:0016020]	NA	NA	NA	NA	PF04000.10;Sas10/Utp3/C1D_family;5.8e-14;PF04116.8;Fatty_acid_hydroxylase_superfamily;1.8e-16;PF09368.5;Sas10_C-terminal_domain;3.4e-26	NA	NA	len=302;ExpAA=50.04;First60=19.76;PredHel=2;Topology=i45-67o87-109i;len=645;ExpAA=0.02;First60=0.00;PredHel=0;Topology=o	1.14.13.72	K14767
comp212_c0_g1_i2	Iron-sulfur_cluster_assembly_protein_1_(AtISU1)_(Protein_ISCU-LIKE_1)_(NifU-like_N-terminal_domain-containing_protein_ISU1)_(NifU-like_protein_ISU1)	ISU1_At4g22220_T10I14.50	Arabidopsis_thaliana_(Mouse-ear_cress)	cellular_iron_ion_homeostasis_[GO:0006879];_iron-sulfur_cluster_assembly_[GO:0016226];_protein_maturation_by_iron-sulfur_cluster_transfer_[GO:0097428]	2_iron,_2_sulfur_cluster_binding_[GO:0051537];_4_iron,_4_sulfur_cluster_binding_[GO:0051539];_ferrous_iron_binding_[GO:0008198];_iron-sulfur_transferase_activity_[GO:0036455];_structural_molecule_activity_[GO:0005198]	mitochondrial_matrix_[GO:0005759];_mitochondrion_[GO:0005739]	NA	NA	NA	NA	PF01592.11;NifU-like_N_terminal_domain;1.2e-52	NA	NA	len=170;ExpAA=0.13;First60=0.13;PredHel=0;Topology=o	NA	NA
Contig5140_c0_g1_i1	NA	NA	NA	NA	NA	NA	NA	NA	NA	NA	NA	NA	NA	NA	NA	NA
comp15302_c0_g1_i1	NA	NA	NA	NA	NA	NA	NA	NA	NA	NA	NA	NA	NA	NA	NA	NA
comp14549_c0_g1_i3	Ureide_permease_2_(AtUPS2)	UPS2_At2g03530_T4M8.3	Arabidopsis_thaliana_(Mouse-ear_cress)	allantoin_transport_[GO:0015720];_pyrimidine_nucleobase_salvage_[GO:0043100];_uracil_transport_[GO:0015857]	allantoin_uptake_transmembrane_transporter_activity_[GO:0005274];_ATP_binding_[GO:0005524];_uracil_transmembrane_transporter_activity_[GO:0015210]	integral_component_of_membrane_[GO:0016021];_plasma_membrane_[GO:0005886]	NA	NA	NA	NA	PF07168.6;Ureide_permease;0.00049	NA	1;24;0.733	len=113;ExpAA=19.89;First60=18.64;PredHel=1;Topology=o5-24i;len=216;ExpAA=65.58;First60=32.54;PredHel=3;Topology=i9-31o51-73i94-116o	NA	NA
comp12419_c0_g1_i4	Histone-lysine_N-methyltransferase_setd3_(EC_2.1.1.43)_(SET_domain-containing_protein_3)	SETD3	Rhinolophus_ferrumequinum_(Greater_horseshoe_bat)	histone_H3-K36_methylation_[GO:0010452];_peptidyl-lysine_dimethylation_[GO:0018027];_peptidyl-lysine_monomethylation_[GO:0018026];_peptidyl-lysine_trimethylation_[GO:0018023];_positive_regulation_of_transcription,_DNA-templated_[GO:0045893];_transcription,_DNA-templated_[GO:0006351]	histone_methyltransferase_activity_(H3-K36_specific)_[GO:0046975];_transcription_coactivator_activity_[GO:0003713]	nucleus_[GO:0005634]	NA	NA	NA	NA	PF09273.6;Rubisco_LSMT_substrate-binding;5.5e-05	NA	NA	len=108;ExpAA=0.01;First60=0.01;PredHel=0;Topology=o;len=118;ExpAA=4.95;First60=1.09;PredHel=0;Topology=i;len=251;ExpAA=0.01;First60=0.01;PredHel=0;Topology=o	2.1.1.43	K19199
comp6009_c0_g1_i2	Cytokinin_dehydrogenase_5_(EC_1.5.99.12)_(Cytokinin_oxidase_5)_(OsCKX5)	CKX5_Os01g0775400_LOC_Os01g56810_P0413G02.1_P0490D09.33	Oryza_sativa_subsp._japonica_(Rice)	cytokinin_metabolic_process_[GO:0009690]	cytokinin_dehydrogenase_activity_[GO:0019139];_flavin_adenine_dinucleotide_binding_[GO:0050660];_oxidoreductase_activity,_acting_on_CH-OH_group_of_donors_[GO:0016614]	extracellular_space_[GO:0005615]	NA	NA	NA	NA	PF01565.18;FAD_binding_domain;1.4e-18;PF08031.7;Berberine_and_berberine_like;0.071;PF09265.5;Cytokinin_dehydrogenase_1,_FAD_and_cytokinin_binding;1.8e-117	NA	1;23;0.699	len=207;ExpAA=9.99;First60=9.94;PredHel=0;Topology=o;len=362;ExpAA=0.00;First60=0.00;PredHel=0;Topology=o;len=370;ExpAA=1.09;First60=0.54;PredHel=0;Topology=o	1.5.99.12	K00279
comp6172_c0_g1_i1	Probable_LRR_receptor-like_serine/threonine-protein_kinase_At1g74360_(EC_2.7.11.1)	At1g74360_F1M20.4	Arabidopsis_thaliana_(Mouse-ear_cress)	NA	ATP_binding_[GO:0005524];_protein_serine/threonine_kinase_activity_[GO:0004674]	integral_component_of_membrane_[GO:0016021];_mitochondrial_membrane_[GO:0031966];_mitochondrion_[GO:0005739]	NA	NA	NA	NA	PF00069.20;Protein_kinase_domain;2.2e-42;PF00560.28;Leucine_Rich_Repeat;2.3e-35;PF01636.18;Phosphotransferase_enzyme_family;0.00099;PF07714.12;Protein_tyrosine_kinase;2.2e-39;PF08263.7;Leucine_rich_repeat_N-terminal_domain;6e-05;PF12799.2;Leucine_Rich_repeats_(2_copies);1.7e-55;PF13504.1;Leucine_rich_repeat;1e-11;PF13516.1;Leucine_Rich_repeat;9.1e-24;PF13855.1;Leucine_rich_repeat;5.2e-46	NA	1;24;0.778	len=1096;ExpAA=39.01;First60=10.22;PredHel=1;Topology=o713-735i	2.7.11.1	NA
comp2521_c0_g1_i3	Heat_shock_cognate_70_kDa_protein	HSP70	Petunia_hybrida_(Petunia)	NA	ATP_binding_[GO:0005524]	NA	NA	NA	NA	NA	PF00012.15;Hsp70_protein;1.1e-29;PF00463.16;Isocitrate_lyase_family;0.00079	NA	NA	len=130;ExpAA=0.13;First60=0.08;PredHel=0;Topology=o	NA	NA
comp17033_c0_g1_i1	Ethylene-responsive_transcription_factor_ERF109	ERF109_At4g34410_F10M10.180	Arabidopsis_thaliana_(Mouse-ear_cress)	cell_division_[GO:0051301];_defense_response_to_fungus_[GO:0050832];_ethylene-activated_signaling_pathway_[GO:0009873];_response_to_chitin_[GO:0010200];_transcription,_DNA-templated_[GO:0006351];_vasculature_development_[GO:0001944]	DNA_binding_[GO:0003677];_transcription_factor_activity,_sequence-specific_DNA_binding_[GO:0003700]	nucleus_[GO:0005634]	NA	NA	NA	NA	NA	NA	NA	NA	NA	NA
Contig3_c0_g1_i1	5-methyltetrahydropteroyltriglutamate--homocysteine_methyltransferase_1_(EC_2.1.1.14)_(Cobalamin-independent_methionine_synthase_1)	Os12g0623900_LOC_Os12g42876_OsJ_36926	Oryza_sativa_subsp._japonica_(Rice)	homocysteine_metabolic_process_[GO:0050667]	5-methyltetrahydropteroyltriglutamate-homocysteine_S-methyltransferase_activity_[GO:0003871];_methionine_synthase_activity_[GO:0008705];_zinc_ion_binding_[GO:0008270]	cytosol_[GO:0005829];_extracellular_region_[GO:0005576]	NA	NA	NA	NA	PF00011.16;Hsp20/alpha_crystallin_family;1.8e-07;PF01717.13;Cobalamin-independent_synthase,_Catalytic_domain;3.8e-127;PF03477.11;ATP_cone_domain;0.046;PF08267.7;Cobalamin-independent_synthase,_N-terminal_domain;3.1e-08	NA	NA	len=312;ExpAA=0.01;First60=0.00;PredHel=0;Topology=o;len=396;ExpAA=1.67;First60=0.00;PredHel=0;Topology=o;len=595;ExpAA=22.23;First60=0.00;PredHel=1;Topology=o571-593i	2.1.1.14	K00549
comp21665_c0_g1_i1	NA	NA	NA	NA	NA	NA	NA	NA	NA	NA	NA	NA	NA	NA	NA	NA
comp3063_c0_g1_i1	NA	NA	NA	NA	NA	NA	NA	NA	NA	NA	NA	NA	NA	NA	NA	NA
comp3941_c0_g1_i4	Mannan_endo-1,4-beta-mannosidase_4_(EC_3.2.1.78)_(Beta-mannanase_4)_(Endo-beta-1,4-mannanase_4)_(OsMAN4)	MAN4_Os03g0828500_LOC_Os03g61280_OSJNBa0010E04.2	Oryza_sativa_subsp._japonica_(Rice)	mannan_catabolic_process_[GO:0046355]	mannan_endo-1,4-beta-mannosidase_activity_[GO:0016985]	NA	NA	NA	NA	NA	PF00150.13;Cellulase_(glycosyl_hydrolase_family_5);5.1e-16;PF02449.10;Beta-galactosidase;0.029;PF12876.2;Sugar-binding_cellulase-like;0.00026	NA	NA	len=545;ExpAA=61.53;First60=0.52;PredHel=1;Topology=i73-95o	3.2.1.78	K19355
comp933_c0_g1_i2	Jacalin-related_lectin_3_(Mannose-binding_lectin_superfamily_protein)	JAL3_At1g19715_F6F9.23	Arabidopsis_thaliana_(Mouse-ear_cress)	NA	carbohydrate_binding_[GO:0030246]	NA	NA	NA	NA	NA	PF00652.17;Ricin-type_beta-trefoil_lectin_domain;0.063;PF01419.12;Jacalin-like_lectin_domain;0.00089;PF14200.1;Ricin-type_beta-trefoil_lectin_domain-like;8.4e-05	NA	NA	len=135;ExpAA=0.00;First60=0.00;PredHel=0;Topology=o;len=158;ExpAA=0.03;First60=0.00;PredHel=0;Topology=o	NA	NA
Contig5403_c0_g1_i1	NA	NA	NA	NA	NA	NA	NA	NA	NA	NA	NA	NA	NA	NA	NA	NA
comp3453_c0_g1_i1	3-ketoacyl-CoA_synthase_11_(KCS-11)_(EC_2.3.1.199)_(Very_long-chain_fatty_acid_condensing_enzyme_11)_(VLCFA_condensing_enzyme_11)	KCS11_At2g26640_F18A8.1	Arabidopsis_thaliana_(Mouse-ear_cress)	fatty_acid_biosynthetic_process_[GO:0006633];_response_to_cold_[GO:0009409];_response_to_light_stimulus_[GO:0009416]	3-oxo-arachidoyl-CoA_synthase_activity_[GO:0102336];_3-oxo-cerotoyl-CoA_synthase_activity_[GO:0102337];_3-oxo-lignoceronyl-CoA_synthase_activity_[GO:0102338]	integral_component_of_membrane_[GO:0016021]	NA	NA	NA	NA	PF00195.14;Chalcone_and_stilbene_synthases,_N-terminal_domain;1.7e-07;PF03788.9;LrgA_family;0.35;PF08392.7;FAE1/Type_III_polyketide_synthase-like_protein;3.1e-133;PF08545.5;3-Oxoacyl-[acyl-carrier-protein_(ACP)]_synthase_III;9.6e-05	NA	NA	len=416;ExpAA=0.92;First60=0.01;PredHel=0;Topology=o;len=430;ExpAA=90.65;First60=21.06;PredHel=4;Topology=o24-46i101-123o143-165i294-316o	2.3.1.199	K15397
comp4524_c0_g1_i1	NA	NA	NA	NA	NA	NA	NA	NA	NA	NA	PF02987.11;Late_embryogenesis_abundant_protein;0.52	NA	NA	len=540;ExpAA=0.00;First60=0.00;PredHel=0;Topology=o	NA	NA
comp1362_c0_g1_i2	Transcription_factor_RADIALIS	RAD	Antirrhinum_majus_(Garden_snapdragon)	determination_of_dorsal/ventral_asymmetry_[GO:0048262];_flower_development_[GO:0009908];_regulation_of_transcription,_DNA-templated_[GO:0006355];_transcription,_DNA-templated_[GO:0006351]	DNA_binding_[GO:0003677]	nucleus_[GO:0005634]	NA	NA	NA	NA	NA	NA	NA	NA	NA	NA
comp307_c0_g1_i6	Sucrose_synthase_2_(EC_2.4.1.13)_(Sucrose-UDP_glucosyltransferase_2)	SUS1	Zea_mays_(Maize)	sucrose_metabolic_process_[GO:0005985]	sucrose_synthase_activity_[GO:0016157]	NA	NA	NA	NA	NA	PF00534.15;Glycosyl_transferases_group_1;1.7e-37;PF00862.14;Sucrose_synthase;0;PF02518.21;Histidine_kinase-,_DNA_gyrase_B-,_and_HSP90-like_ATPase;1.2e-20;PF10436.4;Mitochondrial_branched-chain_alpha-ketoacid_dehydrogenase_kinase;7.5e-51;PF13115.1;YtkA-like;0.11;PF13442.1;Cytochrome_C_oxidase,_cbb3-type,_subunit_III;0.058;PF13589.1;Histidine_kinase-,_DNA_gyrase_B-,_and_HSP90-like_ATPase;2e-06;PF13…	NA	NA	len=119;ExpAA=0.02;First60=0.00;PredHel=0;Topology=o;len=128;ExpAA=0.02;First60=0.00;PredHel=0;Topology=o;len=180;ExpAA=15.35;First60=0.00;PredHel=1;Topology=o160-179i;len=758;ExpAA=0.06;First60=0.00;PredHel=0;Topology=o	2.4.1.13	K00695
Contig1521_c0_g1_i1	NA	NA	NA	NA	NA	NA	NA	NA	NA	NA	NA	NA	NA	NA	NA	NA
comp14347_c0_g1_i2	Pentatricopeptide_repeat-containing_protein_At1g05600	At1g05600_F3F20.5	Arabidopsis_thaliana_(Mouse-ear_cress)	RNA_modification_[GO:0009451]	endonuclease_activity_[GO:0004519];_RNA_binding_[GO:0003723]	intracellular_membrane-bounded_organelle_[GO:0043231]	NA	NA	NA	NA	PF01535.15;PPR_repeat;7.5e-35;PF12854.2;PPR_repeat;5.6e-41;PF13041.1;PPR_repeat_family;2.1e-40;PF13428.1;Tetratricopeptide_repeat;3e-05;PF13432.1;Tetratricopeptide_repeat;0.31;PF13812.1;Pentatricopeptide_repeat_domain;6.9e-23;PF14559.1;Tetratricopeptide_repeat;0.0012	NA	NA	len=583;ExpAA=0.05;First60=0.01;PredHel=0;Topology=o	NA	NA
comp1473_c0_g1_i2	Probable_serine/threonine-protein_kinase_WNK5_(OsWNK5)_(EC_2.7.11.1)_(Protein_kinase_with_no_lysine_5)	WNK5_Os07g0584100_LOC_Os07g39520_OJ1127_E01.120_OsJ_023934	Oryza_sativa_subsp._japonica_(Rice)	intracellular_signal_transduction_[GO:0035556];_protein_phosphorylation_[GO:0006468]	ATP_binding_[GO:0005524];_protein_serine/threonine_kinase_activity_[GO:0004674]	cytosol_[GO:0005829]	NA	NA	NA	NA	PF00069.20;Protein_kinase_domain;8.9e-23;PF01636.18;Phosphotransferase_enzyme_family;0.0011;PF07714.12;Protein_tyrosine_kinase;4.4e-17	NA	NA	len=129;ExpAA=0.00;First60=0.00;PredHel=0;Topology=o;len=192;ExpAA=0.07;First60=0.00;PredHel=0;Topology=o;len=336;ExpAA=2.05;First60=1.12;PredHel=0;Topology=o	2.7.11.1	K08867
comp9420_c0_g1_i1	NA	NA	NA	NA	NA	NA	NA	NA	NA	NA	NA	NA	NA	NA	NA	NA
comp21663_c0_g1_i2	NA	NA	NA	NA	NA	NA	NA	NA	NA	NA	PF03168.8;Late_embryogenesis_abundant_protein;3.5e-06;PF05957.8;Bacterial_protein_of_unknown_function_(DUF883);0.094	NA	NA	len=225;ExpAA=23.48;First60=22.97;PredHel=1;Topology=i34-56o	NA	NA
comp8267_c0_g1_i3	Protein_yippee-like_At4g27745	At4g27745_T29A15.230	Arabidopsis_thaliana_(Mouse-ear_cress)	NA	metal_ion_binding_[GO:0046872]	NA	NA	NA	NA	NA	PF00560.28;Leucine_Rich_Repeat;0.051;PF00931.17;NB-ARC_domain;6.5e-13;PF12799.2;Leucine_Rich_repeats_(2_copies);2e-09;PF13504.1;Leucine_rich_repeat;0.035;PF13855.1;Leucine_rich_repeat;0.00015	NA	NA	len=543;ExpAA=0.01;First60=0.01;PredHel=0;Topology=o	NA	NA
comp7002_c0_g1_i2	Ribosome_maturation_protein_SBDS_(Shwachman-Bodian-Diamond_syndrome_protein_homolog)	SBDS	Bos_taurus_(Bovine)	bone_marrow_development_[GO:0048539];_bone_mineralization_[GO:0030282];_cell_proliferation_[GO:0008283];_inner_cell_mass_cell_proliferation_[GO:0001833];_leukocyte_chemotaxis_[GO:0030595];_mature_ribosome_assembly_[GO:0042256];_mitotic_spindle_organization_[GO:0007052];_rRNA_processing_[GO:0006364]	microtubule_binding_[GO:0008017];_ribosome_binding_[GO:0043022];_rRNA_binding_[GO:0019843]	cytoplasm_[GO:0005737];_cytosol_[GO:0005829];_nucleolus_[GO:0005730];_nucleoplasm_[GO:0005654];_spindle_pole_[GO:0000922]	NA	NA	NA	NA	PF09377.5;SBDS_protein_C-terminal_domain;1.3e-33	NA	NA	len=269;ExpAA=0.00;First60=0.00;PredHel=0;Topology=o	NA	NA
comp3920_c0_g1_i1	Probable_2-oxoglutarate-dependent_dioxygenase_At3g111800_(EC_1.14.11.-)	At3g11180_F11B9.11_F9F8.3	Arabidopsis_thaliana_(Mouse-ear_cress)	flavonoid_biosynthetic_process_[GO:0009813]	dioxygenase_activity_[GO:0051213];_metal_ion_binding_[GO:0046872]	NA	NA	NA	NA	NA	PF03171.15;2OG-Fe(II)_oxygenase_superfamily;9.9e-25;PF09675.5;Chlamydia-phage_Chp2_scaffold_(Chlamy_scaf);0.16;PF14226.1;non-haem_dioxygenase_in_morphine_synthesis_N-terminal;3.8e-27	NA	NA	len=368;ExpAA=0.00;First60=0.00;PredHel=0;Topology=o	1.14.11.-	NA
comp12509_c0_g1_i1	Ethylene-responsive_transcription_factor_ERF053_(AtERF53)	ERF053_At2g20880_F5H14.15	Arabidopsis_thaliana_(Mouse-ear_cress)	ethylene-activated_signaling_pathway_[GO:0009873];_regulation_of_response_to_water_deprivation_[GO:2000070];_response_to_salt_stress_[GO:0009651];_transcription,_DNA-templated_[GO:0006351]	sequence-specific_DNA_binding_[GO:0043565];_transcription_factor_activity,_sequence-specific_DNA_binding_[GO:0003700]	cytoplasm_[GO:0005737];_nucleus_[GO:0005634]	NA	NA	NA	NA	NA	NA	NA	len=104;ExpAA=37.07;First60=17.63;PredHel=0;Topology=o	NA	NA
Contig2762_c0_g1_i1	Sulfate_transporter_3.1_(AST12)_(AtST1)	SULTR3;1_ST1_At3g51895_ATEM1.15_F4F15.10	Arabidopsis_thaliana_(Mouse-ear_cress)	sulfate_transport_[GO:0008272]	secondary_active_sulfate_transmembrane_transporter_activity_[GO:0008271];_sulfate_transmembrane_transporter_activity_[GO:0015116];_symporter_activity_[GO:0015293]	chloroplast_[GO:0009507];_integral_component_of_plasma_membrane_[GO:0005887]	NA	NA	NA	NA	PF00916.15;Sulfate_transporter_family;1.2e-36;PF01740.16;STAS_domain;6.7e-29;PF13466.1;STAS_domain;8e-08;PF13792.1;Sulfate_transporter_N-terminal_domain_with_GLY_motif;7.5e-19	NA	NA	len=121;ExpAA=3.89;First60=0.57;PredHel=0;Topology=o;len=288;ExpAA=77.45;First60=25.26;PredHel=3;Topology=i41-58o63-80i100-122o	NA	K17471
comp4375_c0_g1_i1	Glutamate_dehydrogenase_3,_mitochondrial_(OsGDH3)_(EC_1.4.1.3)	GDH3_LOC_Os02g43470_Os02g0650900_OsJ_07745_OSJNBb0012J10.18_OSNPB_020650900	Oryza_sativa_subsp._japonica_(Rice)	cellular_amino_acid_metabolic_process_[GO:0006520];_cellular_response_to_nitrogen_starvation_[GO:0006995];_response_to_alkaline_pH_[GO:0010446];_response_to_salt_stress_[GO:0009651]	glutamate_dehydrogenase_(NAD+)_activity_[GO:0004352];_glutamate_dehydrogenase_[NAD(P)+]_activity_[GO:0004353]	mitochondrion_[GO:0005739]	NA	NA	NA	NA	PF00208.16;Glutamate/Leucine/Phenylalanine/Valine_dehydrogenase;9.3e-67;PF00670.16;S-adenosyl-L-homocysteine_hydrolase,_NAD_binding_domain;0.076;PF02812.13;Glu/Leu/Phe/Val_dehydrogenase,_dimerisation_domain;6.8e-42;PF02826.14;D-isomer_specific_2-hydroxyacid_dehydrogenase,_NAD_binding_domain;0.01;PF02954.14;Bacterial_regulatory_protein,_Fis_family;0.079	NA	NA	len=157;ExpAA=0.01;First60=0.00;PredHel=0;Topology=o;len=222;ExpAA=0.92;First60=0.90;PredHel=0;Topology=o	1.4.1.3	NA
Contig1821_c0_g1_i1	NA	NA	NA	NA	NA	NA	NA	NA	NA	NA	NA	NA	NA	NA	NA	NA
comp5569_c0_g1_i4	Alpha-N-acetylglucosaminidase_(EC_3.2.1.50)_(N-acetyl-glucosaminidase)_(AtNAGLU)_(Protein_CYCLOPS_1)	NAGLU_CYL1_At5g13690	Arabidopsis_thaliana_(Mouse-ear_cress)	embryo_development_ending_in_seed_dormancy_[GO:0009793];_metabolic_process_[GO:0008152];_positive_regulation_of_cell_division_[GO:0051781]	alpha-N-acetylglucosaminidase_activity_[GO:0004561]	vacuole_[GO:0005773]	NA	NA	NA	NA	PF00616.14;GTPase-activator_protein_for_Ras-like_GTPase;0.047;PF00724.15;NADH:flavin_oxidoreductase_/_NADH_oxidase_family;1.6e-32;PF05089.7;Alpha-N-acetylglucosaminidase_(NAGLU)_tim-barrel_domain;1.1e-71;PF12971.2;Alpha-N-acetylglucosaminidase_(NAGLU)_N-terminal_domain;8e-26;PF12972.2;Alpha-N-acetylglucosaminidase_(NAGLU)_C-terminal_domain;5.8e-74	NA	1;29;0.820	len=172;ExpAA=0.79;First60=0.42;PredHel=0;Topology=o;len=187;ExpAA=0.02;First60=0.00;PredHel=0;Topology=o;len=235;ExpAA=0.00;First60=0.00;PredHel=0;Topology=o;len=347;ExpAA=13.11;First60=12.10;PredHel=0;Topology=o	3.2.1.50	K05894
comp114_c0_g1_i2	CBL-interacting_protein_kinase_29_(EC_2.7.11.1)_(OsCIPK29)	CIPK29_Os07g0678300_LOC_Os07g48090_OJ1409_C08.10_OsJ_024572	Oryza_sativa_subsp._japonica_(Rice)	intracellular_signal_transduction_[GO:0035556];_peptidyl-serine_phosphorylation_[GO:0018105];_peptidyl-threonine_phosphorylation_[GO:0018107]	ATP_binding_[GO:0005524];_protein_serine/threonine_kinase_activity_[GO:0004674]	intracellular_[GO:0005622]	NA	NA	NA	NA	PF00069.20;Protein_kinase_domain;2.4e-65;PF01636.18;Phosphotransferase_enzyme_family;0.0033;PF03822.9;NAF_domain;1.4e-10;PF06293.9;Lipopolysaccharide_kinase_(Kdo/WaaP)_family;0.01;PF07714.12;Protein_tyrosine_kinase;1e-29;PF14531.1;Kinase-like;1.1e-11	NA	NA	len=523;ExpAA=3.50;First60=0.00;PredHel=0;Topology=o	2.7.11.1	NA
Contig2741_c0_g1_i1	NA	NA	NA	NA	NA	NA	NA	NA	NA	NA	NA	NA	NA	NA	NA	NA
comp1229_c0_g1_i4	Pectin_acetylesterase_8_(EC_3.1.1.-)	PAE8_At4g19420	Arabidopsis_thaliana_(Mouse-ear_cress)	cell_wall_organization_[GO:0071555]	pectin_acetylesterase_activity_[GO:0052793]	extracellular_region_[GO:0005576];_plant-type_cell_wall_[GO:0009505]	NA	NA	NA	NA	PF00702.21;haloacid_dehalogenase-like_hydrolase;9e-05;PF03031.13;NLI_interacting_factor-like_phosphatase;0.028;PF03283.8;Pectinacetylesterase;8.2e-47;PF12689.2;Acid_Phosphatase;0.037;PF13242.1;HAD-hyrolase-like;0.0031;PF13419.1;Haloacid_dehalogenase-like_hydrolase;1.2e-19	NA	NA	len=156;ExpAA=0.00;First60=0.00;PredHel=0;Topology=o;len=276;ExpAA=1.20;First60=0.02;PredHel=0;Topology=o	3.1.1.-	K18551
comp77_c0_g1_i1	Protein_LUTEIN_DEFICIENT_5,_chloroplastic_(EC_1.14.-.-)_(Cytochrome_P450_97A3)	CYP97A3_LUT5_At1g31800_F5M6.19	Arabidopsis_thaliana_(Mouse-ear_cress)	carotenoid_biosynthetic_process_[GO:0016117];_xanthophyll_biosynthetic_process_[GO:0016123]	carotene_beta-ring_hydroxylase_activity_[GO:0010291];_heme_binding_[GO:0020037];_iron_ion_binding_[GO:0005506];_oxidoreductase_activity,_acting_on_paired_donors,_with_incorporation_or_reduction_of_molecular_oxygen_[GO:0016705]	chloroplast_[GO:0009507];_chloroplast_envelope_[GO:0009941];_chloroplast_membrane_[GO:0031969]	NA	NA	NA	NA	PF00067.17;Cytochrome_P450;1.2e-86;PF00108.18;Thiolase,_N-terminal_domain;7e-81;PF00571.23;CBS_domain;3.1e-22;PF02803.13;Thiolase,_C-terminal_domain;7.2e-49;PF08541.5;3-Oxoacyl-[acyl-carrier-protein_(ACP)]_synthase_III_C_terminal;0.0073;PF10281.4;Putative_stress-responsive_nuclear_envelope_protein;0.12;PF14827.1;Sensory_domain_of_two-component_sensor_kinase;0.046	NA	NA	len=212;ExpAA=0.00;First60=0.00;PredHel=0;Topology=o;len=458;ExpAA=11.21;First60=0.00;PredHel=0;Topology=o;len=712;ExpAA=0.80;First60=0.00;PredHel=0;Topology=o	1.14.-.-	K15747
comp3576_c0_g1_i1	Selenium-binding_protein_1	SBP1_At4g14030_dl3055c_FCAALL.79	Arabidopsis_thaliana_(Mouse-ear_cress)	cellular_response_to_selenium_ion_[GO:0071291];_response_to_cadmium_ion_[GO:0046686];_response_to_hydrogen_peroxide_[GO:0042542];_sulfate_assimilation_[GO:0000103]	selenium_binding_[GO:0008430]	cytosol_[GO:0005829];_plasmodesma_[GO:0009506]	NA	NA	NA	NA	PF05694.6;56kDa_selenium_binding_protein_(SBP56);8.5e-216;PF07781.6;Reovirus_minor_core_protein_Mu-2;0.21	NA	NA	len=493;ExpAA=0.01;First60=0.01;PredHel=0;Topology=o	NA	K17285
comp22690_c0_g1_i1	NA	NA	NA	NA	NA	NA	NA	NA	NA	NA	PF04086.8;Signal_recognition_particle,_alpha_subunit,_N-terminal;1.2;PF05553.6;Cotton_fibre_expressed_protein;1.2e-11;PF11593.3;Mediator_complex_subunit_3_fungal;0.38;PF14364.1;Domain_of_unknown_function_(DUF4408);0.0044	NA	NA	len=245;ExpAA=22.45;First60=22.45;PredHel=1;Topology=i13-35o	NA	NA
comp4054_c0_g1_i2	NA	NA	NA	NA	NA	NA	NA	NA	NA	NA	PF11081.3;Protein_of_unknown_function_(DUF2890);1.3	NA	NA	len=282;ExpAA=0.00;First60=0.00;PredHel=0;Topology=o	NA	NA
comp4087_c0_g1_i9	UPF0415_protein_C7orf25_homolog	zgc:55781	Danio_rerio_(Zebrafish)_(Brachydanio_rerio)	NA	NA	NA	NA	NA	NA	NA	PF07000.6;Protein_of_unknown_function_(DUF1308);1.1e-20	NA	NA	len=307;ExpAA=0.00;First60=0.00;PredHel=0;Topology=o;len=371;ExpAA=0.09;First60=0.00;PredHel=0;Topology=o	NA	NA
comp10976_c0_g1_i2	Glucan_endo-1,3-beta-glucosidase_14_(EC_3.2.1.39)_((1->3)-beta-glucan_endohydrolase_14)_((1->3)-beta-glucanase_14)_(Beta-1,3-endoglucanase_14)_(Beta-1,3-glucanase_14)	At2g27500_F10A12.18	Arabidopsis_thaliana_(Mouse-ear_cress)	carbohydrate_metabolic_process_[GO:0005975];_cell_wall_organization_[GO:0071555];_defense_response_[GO:0006952]	glucan_endo-1,3-beta-D-glucosidase_activity_[GO:0042973];_hydrolase_activity,_hydrolyzing_O-glycosyl_compounds_[GO:0004553];_polysaccharide_binding_[GO:0030247]	anchored_component_of_plasma_membrane_[GO:0046658];_cell_wall_[GO:0005618];_cytoplasm_[GO:0005737];_extracellular_region_[GO:0005576];_nucleus_[GO:0005634]	NA	NA	NA	NA	PF00332.13;Glycosyl_hydrolases_family_17;1.6e-94	NA	1;34;0.708	len=318;ExpAA=0.00;First60=0.00;PredHel=0;Topology=o;len=390;ExpAA=14.88;First60=12.34;PredHel=0;Topology=o	3.2.1.39	NA
comp1367_c0_g1_i4	NA	NA	NA	NA	NA	NA	NA	NA	NA	NA	PF15259.1;G-2_and_S-phase_expressed_1;0.13	NA	NA	len=160;ExpAA=5.26;First60=5.26;PredHel=0;Topology=o	NA	NA
Contig1818_c0_g1_i1	NA	NA	NA	NA	NA	NA	NA	NA	NA	NA	PF05003.7;Protein_of_unknown_function_(DUF668);2.2e-29;PF11961.3;Domain_of_unknown_function_(DUF3475);3.1e-21;PF15062.1;Haemopoietic_lineage_transmembrane_helix;0.05	NA	NA	len=315;ExpAA=0.53;First60=0.52;PredHel=0;Topology=o;len=480;ExpAA=1.01;First60=0.26;PredHel=0;Topology=o;len=617;ExpAA=0.00;First60=0.00;PredHel=0;Topology=o	NA	NA
comp1630_c0_g1_i2	UDP-glycosyltransferase_75D1_(EC_2.4.1.-)	UGT75D1_IAGLU_At4g15550_dl3815c_FCAALL.103	Arabidopsis_thaliana_(Mouse-ear_cress)	metabolic_process_[GO:0008152];_response_to_toxic_substance_[GO:0009636]	quercetin_3-O-glucosyltransferase_activity_[GO:0080043];_quercetin_7-O-glucosyltransferase_activity_[GO:0080044]	intracellular_membrane-bounded_organelle_[GO:0043231]	NA	NA	NA	NA	PF00201.13;UDP-glucoronosyl_and_UDP-glucosyl_transferase;2e-25;PF04101.11;Glycosyltransferase_family_28_C-terminal_domain;0.16;PF13528.1;Glycosyl_transferase_family_1;0.044	NA	NA	len=306;ExpAA=5.20;First60=0.01;PredHel=0;Topology=o;len=533;ExpAA=0.08;First60=0.08;PredHel=0;Topology=o	2.4.1.-	NA
comp1942_c0_g1_i5	Putative_ubiquitin-like-specific_protease_1B_(EC_3.4.22.68)	ULP1B_At4g00690_F6N23.7	Arabidopsis_thaliana_(Mouse-ear_cress)	protein_desumoylation_[GO:0016926]	endopeptidase_activity_[GO:0004175];_SUMO-specific_protease_activity_[GO:0016929]	nucleus_[GO:0005634]	NA	NA	NA	NA	PF02902.14;Ulp1_protease_family,_C-terminal_catalytic_domain;0.026;PF06361.6;Rice_tungro_bacilliform_virus_P12_protein;0.16;PF06495.6;Fruit_fly_transformer_protein;0.017;PF08432.5;AAA-ATPase_Vps4-associated_protein_1;0.18;PF13373.1;DUF2407_C-terminal_domain;0.064;PF13423.1;Ubiquitin_carboxyl-terminal_hydrolase;0.029	NA	NA	len=143;ExpAA=0.12;First60=0.00;PredHel=0;Topology=o;len=166;ExpAA=0.01;First60=0.00;PredHel=0;Topology=o;len=347;ExpAA=0.00;First60=0.00;PredHel=0;Topology=o	3.4.22.68	NA
comp4001_c0_g1_i3	Palmitoyl-acyl_carrier_protein_thioesterase,_chloroplastic_(EC_3.1.2.-)_(16:0-acyl-carrier_protein_thioesterase)_(16:0-ACP_thioesterase)_(Acyl-[acyl-carrier-protein]_hydrolase)_(PATE)	FATB1	Gossypium_hirsutum_(Upland_cotton)_(Gossypium_mexicanum)	fatty_acid_biosynthetic_process_[GO:0006633]	thiolester_hydrolase_activity_[GO:0016790]	chloroplast_[GO:0009507]	NA	NA	NA	NA	PF01643.12;Acyl-ACP_thioesterase;8.9e-107;PF12590.3;Acyl-ATP_thioesterase;1.1e-43;PF13279.1;Thioesterase-like_superfamily;0.067	NA	NA	len=460;ExpAA=3.59;First60=3.26;PredHel=0;Topology=o	3.1.2.-	K10781
Contig5462_c0_g1_i1	Pentatricopeptide_repeat-containing_protein_At3g05340	PCMP-E83_At3g05340_T12H1.31	Arabidopsis_thaliana_(Mouse-ear_cress)	RNA_modification_[GO:0009451]	endonuclease_activity_[GO:0004519];_RNA_binding_[GO:0003723]	intracellular_membrane-bounded_organelle_[GO:0043231]	NA	NA	NA	NA	PF01535.15;PPR_repeat;6.7e-49;PF08063.7;PADR1_(NUC008)_domain;0.063;PF12854.2;PPR_repeat;4.8e-32;PF13041.1;PPR_repeat_family;6.3e-47;PF13176.1;Tetratricopeptide_repeat;0.025;PF13812.1;Pentatricopeptide_repeat_domain;8.8e-34;PF14559.1;Tetratricopeptide_repeat;0.00026	NA	NA	len=615;ExpAA=0.18;First60=0.01;PredHel=0;Topology=o	NA	NA
comp1060_c0_g1_i1	Nematode_resistance_protein-like_HSPRO2_(AKINbetagamma-interacting_protein_2)_(Ortholog_of_sugar_beet_HS1_PRO-1_protein_2)_(Protein_Hs1pro-2)	HSPRO2_At2g40000_T28M21.16	Arabidopsis_thaliana_(Mouse-ear_cress)	defense_response_to_bacterium,_incompatible_interaction_[GO:0009816];_response_to_oxidative_stress_[GO:0006979];_response_to_salicylic_acid_[GO:0009751]	NA	cytoplasm_[GO:0005737]	NA	NA	NA	NA	PF07014.7;Hs1pro-1_protein_C-terminus;5.2e-132;PF07231.7;Hs1pro-1_N-terminus;3.3e-44	NA	NA	len=468;ExpAA=0.01;First60=0.00;PredHel=0;Topology=o	NA	NA
comp14120_c0_g1_i1	Pathogenesis-related_protein_1_(AOPR1)	PR1	Asparagus_officinalis_(Garden_asparagus)	defense_response_[GO:0006952];_response_to_biotic_stimulus_[GO:0009607]	NA	cytoplasm_[GO:0005737]	NA	NA	NA	NA	PF00407.14;Pathogenesis-related_protein_Bet_v_I_family;4.8e-20;PF11614.3;IG-like_fold_at_C-terminal_of_FixG,_putative_oxidoreductase;0.087;PF12117.3;Protein_of_unknown_function_(DUF3580);0.069	NA	NA	len=218;ExpAA=0.06;First60=0.06;PredHel=0;Topology=o	NA	NA
comp11514_c0_g1_i3	P-loop_NTPase_domain-containing_protein_LPA1_(Protein_LOW_PHYTIC_ACID_1)_(OsLpa1)	LPA1_Os02g0819400_LOC_Os02g57400_OsJ_08893	Oryza_sativa_subsp._japonica_(Rice)	myo-inositol_hexakisphosphate_biosynthetic_process_[GO:0010264]	NA	NA	NA	NA	NA	NA	PF01591.13;6-phosphofructo-2-kinase;0.051;PF09726.4;Transmembrane_protein;0.09	NA	NA	len=118;ExpAA=0.00;First60=0.00;PredHel=0;Topology=o;len=175;ExpAA=0.02;First60=0.00;PredHel=0;Topology=o;len=357;ExpAA=0.04;First60=0.01;PredHel=0;Topology=o	NA	NA
comp1278_c0_g1_i2	Tetraspanin-8	TET8_At2g23810_F27L4.1	Arabidopsis_thaliana_(Mouse-ear_cress)	defense_response_to_Gram-negative_bacterium_[GO:0050829]	NA	Golgi_apparatus_[GO:0005794];_integral_component_of_membrane_[GO:0016021];_membrane_[GO:0016020];_plasma_membrane_[GO:0005886];_plasmodesma_[GO:0009506]	NA	NA	NA	NA	PF00335.15;Tetraspanin_family;4.7e-40;PF00487.19;Fatty_acid_desaturase;0.016;PF01284.18;Membrane-associating_domain;0.0011;PF06024.7;Nucleopolyhedrovirus_protein_of_unknown_function_(DUF912);1.9;PF07280.6;Protein_of_unknown_function_(DUF1443);7.7;PF09972.4;Predicted_membrane_protein_(DUF2207);0.00034;PF11027.3;Protein_of_unknown_function_(DUF2615);0.13	NA	NA	len=401;ExpAA=90.78;First60=0.00;PredHel=4;Topology=o135-157i170-192o202-224i359-381o	NA	NA
comp18695_c0_g1_i1	NA	NA	NA	NA	NA	NA	NA	NA	NA	NA	NA	NA	NA	len=173;ExpAA=0.17;First60=0.00;PredHel=0;Topology=i	NA	NA
comp5011_c0_g1_i2	Serine/threonine-protein_kinase_HT1_(EC_2.7.11.1)_(High_leaf_temperature_protein_1)	HT1_At1g62400_F24O1.13	Arabidopsis_thaliana_(Mouse-ear_cress)	intracellular_signal_transduction_[GO:0035556]	ATP_binding_[GO:0005524];_protein_kinase_activity_[GO:0004672];_protein_serine/threonine_kinase_activity_[GO:0004674];_signal_transducer_activity_[GO:0004871]	cytoplasm_[GO:0005737]	NA	NA	NA	NA	PF00069.20;Protein_kinase_domain;1.1e-40;PF06293.9;Lipopolysaccharide_kinase_(Kdo/WaaP)_family;0.047;PF07714.12;Protein_tyrosine_kinase;1.2e-43;PF14531.1;Kinase-like;0.00038	NA	NA	len=163;ExpAA=0.15;First60=0.00;PredHel=0;Topology=o;len=182;ExpAA=0.01;First60=0.00;PredHel=0;Topology=o	2.7.11.1	NA
comp1659_c0_g1_i1	Probable_2-oxoglutarate-dependent_dioxygenase_At3g111800_(EC_1.14.11.-)	At3g11180_F11B9.11_F9F8.3	Arabidopsis_thaliana_(Mouse-ear_cress)	flavonoid_biosynthetic_process_[GO:0009813]	dioxygenase_activity_[GO:0051213];_metal_ion_binding_[GO:0046872]	NA	NA	NA	NA	NA	PF03171.15;2OG-Fe(II)_oxygenase_superfamily;4.4e-24;PF14226.1;non-haem_dioxygenase_in_morphine_synthesis_N-terminal;9.5e-29	NA	NA	len=364;ExpAA=0.00;First60=0.00;PredHel=0;Topology=o	1.14.11.-	NA
comp1570_c0_g1_i1	NA	NA	NA	NA	NA	NA	NA	NA	NA	NA	NA	NA	NA	NA	NA	NA
comp14593_c0_g1_i1	NA	NA	NA	NA	NA	NA	NA	NA	NA	NA	PF00036.27;EF_hand;1.3e-13;PF06627.6;Protein_of_unknown_function_(DUF1153);0.051;PF13202.1;EF_hand;6.6e-13;PF13405.1;EF-hand_domain;1.9e-10;PF13499.1;EF-hand_domain_pair;1.1e-07;PF13833.1;EF-hand_domain_pair;1.2e-05	NA	NA	len=99;ExpAA=0.00;First60=0.00;PredHel=0;Topology=o	NA	NA
comp27900_c0_g1_i1	Putative_disease_resistance_RPP13-like_protein_3	RPP13L3_At3g46730_T6H20.240	Arabidopsis_thaliana_(Mouse-ear_cress)	plant-type_hypersensitive_response_[GO:0009626];_signal_transduction_[GO:0007165]	ADP_binding_[GO:0043531];_ATP_binding_[GO:0005524]	plasma_membrane_[GO:0005886]	NA	NA	NA	NA	PF00560.28;Leucine_Rich_Repeat;0.0055;PF12799.2;Leucine_Rich_repeats_(2_copies);9e-13;PF13516.1;Leucine_Rich_repeat;0.44;PF13855.1;Leucine_rich_repeat;2.4e-13	NA	NA	len=512;ExpAA=0.25;First60=0.00;PredHel=0;Topology=o	NA	NA
comp812_c0_g1_i4	4-alpha-glucanotransferase_DPE2_(EC_2.4.1.25)_(Amylomaltase)_(Disproportionating_enzyme)_(D-enzyme)_(Protein_DISPROPORTIONATING_ENZYME_2)	DPE2_Os07g0662900_LOC_Os07g46790_P0453E03.120	Oryza_sativa_subsp._japonica_(Rice)	maltose_catabolic_process_[GO:0000025]	4-alpha-glucanotransferase_activity_[GO:0004134];_heteropolysaccharide_binding_[GO:0010297];_starch_binding_[GO:2001070]	cytosol_[GO:0005829]	NA	NA	NA	NA	PF00076.17;RNA_recognition_motif._(a.k.a._RRM,_RBD,_or_RNP_domain);9.9e-20;PF00112.18;Papain_family_cysteine_protease;2.8e-85;PF00198.18;2-oxoacid_dehydrogenases_acyltransferase_(catalytic_domain);3.9e-40;PF00398.15;Ribosomal_RNA_adenine_dimethylase;0.099;PF01135.14;Protein-L-isoaspartate(D-aspartate)_O-methyltransferase_(PCMT);1.4e-86;PF01209.13;ubiE/COQ5_methyltransferase_family;0.055;PF01596.1…	NA	1;28;0.822	len=129;ExpAA=0.01;First60=0.01;PredHel=0;Topology=o;len=231;ExpAA=0.04;First60=0.00;PredHel=0;Topology=o;len=260;ExpAA=0.01;First60=0.01;PredHel=0;Topology=o;len=372;ExpAA=18.48;First60=18.48;PredHel=1;Topology=i7-29o;len=433;ExpAA=0.01;First60=0.00;PredHel=0;Topology=o	2.4.1.25	NA
comp1742_c0_g1_i3	Probable_LRR_receptor-like_serine/threonine-protein_kinase_At1g06840_(EC_2.7.11.1)	At1g06840_F4H5.8	Arabidopsis_thaliana_(Mouse-ear_cress)	NA	ATP_binding_[GO:0005524];_protein_serine/threonine_kinase_activity_[GO:0004674]	integral_component_of_membrane_[GO:0016021];_plasma_membrane_[GO:0005886]	NA	NA	NA	NA	PF00069.20;Protein_kinase_domain;1.8e-12;PF00560.28;Leucine_Rich_Repeat;6.7e-13;PF07714.12;Protein_tyrosine_kinase;1.6e-15;PF08263.7;Leucine_rich_repeat_N-terminal_domain;1.2e-07;PF12799.2;Leucine_Rich_repeats_(2_copies);1.4e-17;PF13504.1;Leucine_rich_repeat;0.15;PF13516.1;Leucine_Rich_repeat;5e-05;PF13855.1;Leucine_rich_repeat;1.3e-12	NA	1;26;0.859	len=288;ExpAA=6.81;First60=0.46;PredHel=0;Topology=o;len=702;ExpAA=39.28;First60=17.20;PredHel=1;Topology=o554-576i	2.7.11.1	NA
comp21220_c0_g1_i1	Cytochrome_P450_716B1_(EC_1.14.-.-)_(Cytochrome_P450_CYPA1)	CYP716B1	Picea_sitchensis_(Sitka_spruce)_(Pinus_sitchensis)	NA	heme_binding_[GO:0020037];_iron_ion_binding_[GO:0005506];_monooxygenase_activity_[GO:0004497];_oxidoreductase_activity,_acting_on_paired_donors,_with_incorporation_or_reduction_of_molecular_oxygen_[GO:0016705]	integral_component_of_membrane_[GO:0016021]	NA	NA	NA	NA	PF00067.17;Cytochrome_P450;4.6e-62	NA	NA	len=494;ExpAA=25.20;First60=21.19;PredHel=1;Topology=i21-40o;len=498;ExpAA=0.00;First60=0.00;PredHel=0;Topology=o	1.14.-.-	NA
comp24283_c0_g1_i1	NA	NA	NA	NA	NA	NA	NA	NA	NA	NA	NA	NA	NA	len=165;ExpAA=4.54;First60=0.00;PredHel=0;Topology=o	NA	NA
comp7195_c0_g1_i3	F-box/kelch-repeat_protein_SKIP11_(SKP1-interacting_partner_11)	SKIP11_At2g02870_T17M13.4	Arabidopsis_thaliana_(Mouse-ear_cress)	proteasome-mediated_ubiquitin-dependent_protein_catabolic_process_[GO:0043161];_protein_ubiquitination_involved_in_ubiquitin-dependent_protein_catabolic_process_[GO:0042787];_regulation_of_proteolysis_[GO:0030162]	ubiquitin_protein_ligase_binding_[GO:0031625]	cytoplasm_[GO:0005737];_nucleus_[GO:0005634];_SCF_ubiquitin_ligase_complex_[GO:0019005]	NA	NA	NA	NA	PF00646.28;F-box_domain;0.023;PF01344.20;Kelch_motif;1.5e-23;PF07646.10;Kelch_motif;0.0049;PF13415.1;Galactose_oxidase,_central_domain;2.3e-07;PF13418.1;Galactose_oxidase,_central_domain;5.2e-15;PF13854.1;Kelch_motif;0.033;PF13964.1;Kelch_motif;1.4e-15	NA	NA	len=472;ExpAA=0.21;First60=0.00;PredHel=0;Topology=o	NA	NA
comp4554_c0_g1_i1	Beta-fructofuranosidase_1_(EC_3.2.1.26)_(Invertase_1)_(Sucrose_1)	IVR1	Zea_mays_(Maize)	carbohydrate_metabolic_process_[GO:0005975]	sucrose_alpha-glucosidase_activity_[GO:0004575]	integral_component_of_membrane_[GO:0016021];_vacuolar_lumen_[GO:0005775]	NA	NA	NA	NA	PF00251.15;Glycosyl_hydrolases_family_32_N-terminal_domain;9.1e-91;PF11837.3;Domain_of_unknown_function_(DUF3357);7e-16	NA	NA	len=379;ExpAA=21.58;First60=14.70;PredHel=1;Topology=i45-67o	3.2.1.26	K01193
comp14430_c0_g1_i1	G-type_lectin_S-receptor-like_serine/threonine-protein_kinase_At2g19130_(EC_2.7.11.1)	At2g19130_T20K24.15	Arabidopsis_thaliana_(Mouse-ear_cress)	protein_phosphorylation_[GO:0006468];_recognition_of_pollen_[GO:0048544]	ATP_binding_[GO:0005524];_calmodulin_binding_[GO:0005516];_carbohydrate_binding_[GO:0030246];_protein_serine/threonine_kinase_activity_[GO:0004674]	integral_component_of_membrane_[GO:0016021];_plasma_membrane_[GO:0005886]	NA	NA	NA	NA	PF00069.20;Protein_kinase_domain;2e-45;PF00954.15;S-locus_glycoprotein_family;5.5e-28;PF01453.19;D-mannose_binding_lectin;7.6e-29;PF01636.18;Phosphotransferase_enzyme_family;0.0077;PF05445.6;Poxvirus_serine/threonine_protein_kinase;0.19;PF07714.12;Protein_tyrosine_kinase;2.8e-42;PF08276.6;PAN-like_domain;5.1e-16;PF12565.3;Protein_of_unknown_function_(DUF3747);0.11	NA	1;27;0.777	len=797;ExpAA=28.68;First60=4.69;PredHel=1;Topology=o447-469i	2.7.11.1	NA
comp20348_c0_g1_i2	Receptor-like_serine/threonine-protein_kinase_SD1-8_(EC_2.7.11.1)_(Arabidopsis_thaliana_receptor_kinase_3)_(S-domain-1_(SD1)_receptor_kinase_8)_(SD1-8)	SD18_ARK3_At4g21380_T6K22.110	Arabidopsis_thaliana_(Mouse-ear_cress)	protein_phosphorylation_[GO:0006468];_recognition_of_pollen_[GO:0048544]	ATP_binding_[GO:0005524];_carbohydrate_binding_[GO:0030246];_protein_serine/threonine_kinase_activity_[GO:0004674];_transmembrane_receptor_protein_serine/threonine_kinase_activity_[GO:0004675];_ubiquitin_protein_ligase_binding_[GO:0031625]	integral_component_of_membrane_[GO:0016021];_plasma_membrane_[GO:0005886];_plasmodesma_[GO:0009506];_vacuole_[GO:0005773]	NA	NA	NA	NA	PF00954.15;S-locus_glycoprotein_family;1.4e-27;PF01453.19;D-mannose_binding_lectin;7.2e-32;PF08276.6;PAN-like_domain;7.4e-19;PF14295.1;PAN_domain;0.57	NA	1;24;0.726	len=441;ExpAA=0.00;First60=0.00;PredHel=0;Topology=o;len=481;ExpAA=25.11;First60=1.99;PredHel=1;Topology=o447-469i	2.7.11.1	NA
Contig5119_c0_g1_i1	Protein_NEN2_(NAC45/NAC86-dependent_exonuclease-domain_protein_2)_(EC_3.1.11.-)	NEN2_At5g61390_MFB13.17	Arabidopsis_thaliana_(Mouse-ear_cress)	NA	3'-5'_exonuclease_activity_[GO:0008408];_metal_ion_binding_[GO:0046872];_nucleic_acid_binding_[GO:0003676]	cytoplasm_[GO:0005737];_nucleus_[GO:0005634]	NA	NA	NA	NA	NA	NA	NA	NA	3.1.11.-	NA
comp4207_c0_g1_i3	Transcription_factor_BHLH148_(Basic_helix-loop-helix_protein_148)_(OsbHLH148)_(bHLH_transcription_factor_bHLH148)	BHLH148_Os03g0741100_LOC_Os03g53020_OJ1365_D05.18	Oryza_sativa_subsp._japonica_(Rice)	regulation_of_transcription,_DNA-templated_[GO:0006355];_response_to_water_deprivation_[GO:0009414];_transcription,_DNA-templated_[GO:0006351]	DNA_binding_[GO:0003677]	nucleus_[GO:0005634]	NA	NA	NA	NA	PF00010.21;Helix-loop-helix_DNA-binding_domain;0.0092	NA	NA	len=195;ExpAA=0.00;First60=0.00;PredHel=0;Topology=o	NA	NA
Contig2212_c0_g1_i1	Putative_lipoxygenase_5_(EC_1.13.11.12)	Os04g0447100_LOC_Os04g37430_OSJNBa0064H22.1	Oryza_sativa_subsp._japonica_(Rice)	oxylipin_biosynthetic_process_[GO:0031408]	linoleate_13S-lipoxygenase_activity_[GO:0016165];_metal_ion_binding_[GO:0046872]	NA	NA	NA	NA	NA	NA	NA	NA	len=116;ExpAA=0.00;First60=0.00;PredHel=0;Topology=i	1.13.11.12	NA
comp2362_c0_g1_i2	Mitochondrial_outer_membrane_protein_porin_1_(Voltage-dependent_anion-selective_channel_protein_1)_(OsVDAC1)	VDAC1_Os09g0361400_LOC_Os09g19734_P0711F01.56-1	Oryza_sativa_subsp._japonica_(Rice)	NA	porin_activity_[GO:0015288];_voltage-gated_anion_channel_activity_[GO:0008308]	mitochondrial_outer_membrane_[GO:0005741];_pore_complex_[GO:0046930]	NA	NA	NA	NA	PF01459.17;Eukaryotic_porin;6.4e-55	NA	NA	len=131;ExpAA=0.00;First60=0.00;PredHel=0;Topology=o;len=331;ExpAA=0.05;First60=0.03;PredHel=0;Topology=o	NA	NA
comp12694_c0_g1_i1	ABC_transporter_C_family_member_10_(ABC_transporter_ABCC.10)_(AtABCC10)_(EC_3.6.3.44)_(ATP-energized_glutathione_S-conjugate_pump_14)_(Glutathione_S-conjugate-transporting_ATPase_14)_(Multidrug_resistance-associated_protein_14)	ABCC10_MRP10_MRP14_At3g59140_F17J16.190	Arabidopsis_thaliana_(Mouse-ear_cress)	transmembrane_transport_[GO:0055085]	ATPase_activity,_coupled_to_transmembrane_movement_of_substances_[GO:0042626];_ATP_binding_[GO:0005524];_xenobiotic-transporting_ATPase_activity_[GO:0008559]	integral_component_of_membrane_[GO:0016021];_plant-type_vacuole_[GO:0000325];_vacuolar_membrane_[GO:0005774]	NA	NA	NA	NA	PF00664.18;ABC_transporter_transmembrane_region;4e-27;PF14584.1;Protein_of_unknown_function_(DUF4446);0.91	NA	NA	len=566;ExpAA=185.74;First60=20.13;PredHel=9;Topology=o42-61i82-104o119-138i151-173o183-200i310-332o347-366i442-464o537-559i	3.6.3.44	K05666
comp3372_c0_g1_i2	CRS2-associated_factor_2,_chloroplastic_(Chloroplastic_group_IIA_intron_splicing_facilitator_CRS2-associated_factor_2)	CAF2	Zea_mays_(Maize)	mRNA_processing_[GO:0006397];_RNA_splicing_[GO:0008380]	RNA_binding_[GO:0003723]	chloroplast_stroma_[GO:0009570];_intracellular_ribonucleoprotein_complex_[GO:0030529]	NA	NA	NA	NA	PF00293.23;NUDIX_domain;6e-16;PF01985.16;CRS1_/_YhbY_(CRM)_domain;5.1e-37;PF05026.8;Dcp2,_box_A_domain;1.1e-28	NA	NA	len=322;ExpAA=0.13;First60=0.00;PredHel=0;Topology=o;len=418;ExpAA=0.00;First60=0.00;PredHel=0;Topology=o	NA	NA
comp7684_c0_g1_i4	Preprotein_translocase_subunit_SECY,_chloroplastic_(CpSecY)	SECY_Os08g0254500_LOC_Os08g15460_OJ1112_D12.8_OJ1575_B01.20_OsJ_26630	Oryza_sativa_subsp._japonica_(Rice)	protein_transport_[GO:0015031]	NA	chloroplast_thylakoid_membrane_[GO:0009535];_integral_component_of_membrane_[GO:0016021]	NA	NA	NA	NA	PF00344.15;SecY_translocase;3.2e-88	NA	NA	len=124;ExpAA=1.48;First60=1.46;PredHel=0;Topology=o;len=581;ExpAA=178.31;First60=0.00;PredHel=7;Topology=o270-287i294-316o331-350i357-379o415-437i450-472o506-528i	NA	K10956
comp82_c0_g1_i6	Malonyl-CoA_decarboxylase,_mitochondrial_(MCD)_(EC_4.1.1.9)	MLYCD	Homo_sapiens_(Human)	acetyl-CoA_biosynthetic_process_[GO:0006085];_acyl-CoA_metabolic_process_[GO:0006637];_fatty_acid_biosynthetic_process_[GO:0006633];_malonyl-CoA_catabolic_process_[GO:2001294];_positive_regulation_of_fatty_acid_oxidation_[GO:0046321];_regulation_of_glucose_metabolic_process_[GO:0010906];_response_to_ischemia_[GO:0002931]	malonyl-CoA_decarboxylase_activity_[GO:0050080];_receptor_binding_[GO:0005102]	cytoplasm_[GO:0005737];_mitochondrial_matrix_[GO:0005759];_mitochondrion_[GO:0005739];_peroxisomal_matrix_[GO:0005782];_peroxisome_[GO:0005777]	NA	NA	NA	NA	PF00582.21;Universal_stress_protein_family;3e-22;PF05292.6;Malonyl-CoA_decarboxylase_(MCD);5.8e-108	NA	NA	len=218;ExpAA=0.01;First60=0.00;PredHel=0;Topology=o;len=609;ExpAA=0.05;First60=0.00;PredHel=0;Topology=o	4.1.1.9	K01578
comp10898_c0_g1_i1	E3_ubiquitin-protein_ligase_MBR1_(EC_2.3.2.27)_(MED25-binding_RING-H2_protein_1)_(RING-H2_finger_MBR1)_(RING-type_E3_ubiquitin_transferase_MBR1)	MBR1_At2g15530_F9O13	Arabidopsis_thaliana_(Mouse-ear_cress)	flower_development_[GO:0009908];_proteasome-mediated_ubiquitin-dependent_protein_catabolic_process_[GO:0043161];_vegetative_to_reproductive_phase_transition_of_meristem_[GO:0010228]	ubiquitin_protein_ligase_activity_[GO:0061630];_zinc_ion_binding_[GO:0008270]	NA	NA	NA	NA	NA	PF00097.20;Zinc_finger,_C3HC4_type_(RING_finger);1.3e-08;PF00628.24;PHD-finger;0.2;PF08746.6;RING-like_domain;5.7;PF11793.3;FANCL_C-terminal_domain;0.64;PF12661.2;Human_growth_factor-like_EGF;5.6;PF12662.2;Complement_Clr-like_EGF-like;0.12;PF12678.2;RING-H2_zinc_finger;2.9e-08;PF12861.2;Anaphase-promoting_complex_subunit_11_RING-H2_finger;3.2e-06;PF12906.2;RING-variant_domain;0.023;PF13639.1;Ring…	NA	NA	len=528;ExpAA=0.00;First60=0.00;PredHel=0;Topology=o	2.3.2.27	K19041
comp2834_c0_g1_i7	UBP1-associated_protein_2A_(UBP1-interacting_protein_2a)	UBA2A_At3g56860_T8M16.190	Arabidopsis_thaliana_(Mouse-ear_cress)	abscisic_acid-activated_signaling_pathway_[GO:0009738];_cell_death_[GO:0008219];_defense_response_[GO:0006952];_ethylene_biosynthetic_process_[GO:0009693];_leaf_senescence_[GO:0010150];_mRNA_stabilization_[GO:0048255]	AU-rich_element_binding_[GO:0017091];_mRNA_binding_[GO:0003729];_nucleotide_binding_[GO:0000166]	cytosol_[GO:0005829];_nucleus_[GO:0005634]	NA	NA	NA	NA	PF00076.17;RNA_recognition_motif._(a.k.a._RRM,_RBD,_or_RNP_domain);1.2e-30;PF01934.12;Protein_of_unknown_function_DUF86;0.12;PF02049.13;Flagellar_hook-basal_body_complex_protein_FliE;0.056;PF03344.10;Daxx_Family;0.34;PF05340.7;Protein_of_unknown_function_(DUF740);0.14;PF06705.6;SF-assemblin/beta_giardin;0.011;PF08385.7;Dynein_heavy_chain,_N-terminal_region_1;0.05;PF10234.4;Clusterin-associated_pr…	NA	NA	len=251;ExpAA=0.07;First60=0.06;PredHel=0;Topology=o;len=499;ExpAA=1.29;First60=0.00;PredHel=0;Topology=o	NA	K12741
comp14571_c0_g1_i1	CCAAT/enhancer-binding_protein_zeta_(CCAAT-box-binding_transcription_factor)_(CBF)_(CCAAT-binding_factor)	CEBPZ_CBF2	Homo_sapiens_(Human)	positive_regulation_of_transcription_from_RNA_polymerase_II_promoter_[GO:0045944];_transcription_from_RNA_polymerase_II_promoter_[GO:0006366]	DNA_binding_[GO:0003677];_RNA_binding_[GO:0003723];_RNA_polymerase_II_core_promoter_proximal_region_sequence-specific_DNA_binding_[GO:0000978];_transcriptional_activator_activity,_RNA_polymerase_II_core_promoter_proximal_region_sequence-specific_binding_[GO:0001077]	nucleus_[GO:0005634]	NA	NA	NA	NA	PF01602.15;Adaptin_N_terminal_region;0.00039;PF03914.12;CBF/Mak21_family;1.6e-38;PF09644.5;Mg296_protein;5.5	NA	NA	len=924;ExpAA=0.04;First60=0.04;PredHel=0;Topology=o	NA	K14832
comp5507_c0_g1_i2	Probable_calcium-binding_protein_CML15_(Calmodulin-like_protein_15)	CML15_Os05g0380900_LOC_Os05g31620_OSJNBa0088M05.6	Oryza_sativa_subsp._japonica_(Rice)	NA	calcium_ion_binding_[GO:0005509]	NA	NA	NA	NA	NA	NA	NA	NA	NA	NA	K13448
comp9115_c0_g1_i1	Glucan_endo-1,3-beta-glucosidase,_acidic_isoform_(EC_3.2.1.39)_((1->3)-beta-glucan_endohydrolase)_((1->3)-beta-glucanase)_(Beta-1,3-endoglucanase)	NA	Zea_mays_(Maize)	carbohydrate_metabolic_process_[GO:0005975];_defense_response_[GO:0006952]	glucan_endo-1,3-beta-D-glucosidase_activity_[GO:0042973]	extracellular_space_[GO:0005615]	NA	NA	NA	NA	PF00123.15;Peptide_hormone;0.1;PF00332.13;Glycosyl_hydrolases_family_17;3.3e-131	NA	1;29;0.737	len=335;ExpAA=24.37;First60=21.19;PredHel=1;Topology=i7-29o	3.2.1.39	NA
comp498_c0_g1_i2	Magnesium-chelatase_subunit_ChlI,_chloroplastic_(Mg-chelatase_subunit_I)_(EC_6.6.1.1)_(Mg-protoporphyrin_IX_chelatase_subunit_ChlI)_(Protein_CHLORINA_9)	CHLI_CHL9_Os03g0563300_LOC_Os03g36540_OsJ_11451	Oryza_sativa_subsp._japonica_(Rice)	chlorophyll_biosynthetic_process_[GO:0015995];_photosynthesis_[GO:0015979]	ATP_binding_[GO:0005524];_magnesium_chelatase_activity_[GO:0016851]	chloroplast_[GO:0009507]	NA	NA	NA	NA	PF00004.24;ATPase_family_associated_with_various_cellular_activities_(AAA);0.0077;PF00005.22;ABC_transporter;0.037;PF00158.21;Sigma-54_interaction_domain;0.00072;PF00493.18;MCM2/3/5_family;8.9e-08;PF01078.16;Magnesium_chelatase,_subunit_ChlI;3.9e-11;PF03205.9;Molybdopterin_guanine_dinucleotide_synthesis_protein_B;0.073;PF05673.8;Protein_of_unknown_function_(DUF815);0.017;PF07728.9;AAA_domain_(dyn…	NA	NA	len=465;ExpAA=0.69;First60=0.31;PredHel=0;Topology=o	6.6.1.1	K03405
comp17398_c0_g1_i1	Cleavage_stimulating_factor_64_(AtCstF-64)_(AtCstF64)_(CF-1_64_kDa_subunit)_(Cleavage_stimulation_factor_64_kDa_subunit)_(CSTF_64_kDa_subunit)_(Protein_ENHANCED_SILENCING_PHENOTYPE_1)_(Protein_SUPPRESSORS_OF_OVEREXPRESSED_FCA_19)_(SOF19)	CSTF64_ESP1_At1g71800_F14O23.18	Arabidopsis_thaliana_(Mouse-ear_cress)	antisense_RNA_metabolic_process_[GO:0042868];_developmental_growth_[GO:0048589];_gene_silencing_by_RNA_[GO:0031047];_negative_regulation_of_transcription,_DNA-templated_[GO:0045892];_pre-mRNA_cleavage_required_for_polyadenylation_[GO:0098789];_regulation_of_gene_silencing_[GO:0060968];_RNA_3'-end_processing_[GO:0031123]	mRNA_binding_[GO:0003729];_nucleotide_binding_[GO:0000166]	mRNA_cleavage_and_polyadenylation_specificity_factor_complex_[GO:0005847]	NA	NA	NA	NA	PF00076.17;RNA_recognition_motif._(a.k.a._RRM,_RBD,_or_RNP_domain);1.8e-19;PF13893.1;RNA_recognition_motif._(a.k.a._RRM,_RBD,_or_RNP_domain);1.4e-08;PF14259.1;RNA_recognition_motif_(a.k.a._RRM,_RBD,_or_RNP_domain);1.8e-14	NA	NA	len=227;ExpAA=0.00;First60=0.00;PredHel=0;Topology=o	NA	NA
comp5145_c0_g1_i3	Probable_peroxygenase_4_(AtPXG4)_(EC_1.11.2.3)_(Caleosin-4)	PXG4_CLO4_At1g70670_F5A18.15	Arabidopsis_thaliana_(Mouse-ear_cress)	drought_recovery_[GO:0009819];_response_to_abscisic_acid_[GO:0009737]	metal_ion_binding_[GO:0046872];_plant_seed_peroxidase_activity_[GO:1990137]	lipid_particle_[GO:0005811]	NA	NA	NA	NA	NA	NA	NA	NA	1.11.2.3	K17991
comp1099_c0_g1_i2	Beta-amylase_(EC_3.2.1.2)_(1,4-alpha-D-glucan_maltohydrolase)	BMY1	Zea_mays_(Maize)	polysaccharide_catabolic_process_[GO:0000272]	beta-amylase_activity_[GO:0016161]	NA	NA	NA	NA	NA	PF05553.6;Cotton_fibre_expressed_protein;4.5e-13;PF14364.1;Domain_of_unknown_function_(DUF4408);0.061	NA	1;17;0.837	len=119;ExpAA=5.52;First60=2.90;PredHel=0;Topology=o;len=198;ExpAA=18.53;First60=18.51;PredHel=1;Topology=i5-22o	3.2.1.2	NA
Contig677_c0_g1_i1	Probable_glucan_endo-1,3-beta-glucosidase_A6_(EC_3.2.1.39)_((1->3)-beta-glucan_endohydrolase)_((1->3)-beta-glucanase)_(Anther-specific_protein_A6)_(Beta-1,3-endoglucanase)_(Protein_MATERNAL_EFFECT_EMBRYO_ARREST_48)	A6_MEE48_At4g14080_dl3080c	Arabidopsis_thaliana_(Mouse-ear_cress)	carbohydrate_metabolic_process_[GO:0005975];_defense_response_[GO:0006952];_embryo_development_ending_in_seed_dormancy_[GO:0009793];_pollen_exine_formation_[GO:0010584]	glucan_endo-1,3-beta-D-glucosidase_activity_[GO:0042973];_hydrolase_activity,_hydrolyzing_O-glycosyl_compounds_[GO:0004553];_polysaccharide_binding_[GO:0030247]	anchored_component_of_plasma_membrane_[GO:0046658]	NA	NA	NA	NA	PF00332.13;Glycosyl_hydrolases_family_17;4.4e-05;PF07983.8;X8_domain;3.6e-14	NA	NA	len=117;ExpAA=18.90;First60=6.06;PredHel=0;Topology=o;len=367;ExpAA=0.00;First60=0.00;PredHel=0;Topology=o;len=525;ExpAA=3.73;First60=0.86;PredHel=0;Topology=o	3.2.1.39	NA
comp1847_c0_g1_i2	NA	NA	NA	NA	NA	NA	NA	NA	NA	NA	NA	NA	NA	len=323;ExpAA=0.09;First60=0.09;PredHel=0;Topology=o;len=464;ExpAA=135.51;First60=0.00;PredHel=6;Topology=i184-206o239-261i282-304o314-336i357-379o399-421i	NA	NA
comp5585_c0_g1_i2	Putative_1-phosphatidylinositol-3-phosphate_5-kinase_FAB1C_(Phosphatidylinositol_3-phosphate_5-kinase)_(EC_2.7.1.150)_(Phosphatidylinositol_3-phosphate_5-kinase_type_III)_(PIPkin-III)_(Type_III_PIP_kinase)_(Protein_FORMS_APLOID_AND_BINUCLEATE_CELLS_1C)	FAB1C_At1g71010_F15H11.20	Arabidopsis_thaliana_(Mouse-ear_cress)	retrograde_transport,_endosome_to_Golgi_[GO:0042147];_stomatal_closure_[GO:0090332]	1-phosphatidylinositol-3-phosphate_5-kinase_activity_[GO:0000285];_ATP_binding_[GO:0005524]	cytosol_[GO:0005829];_endosome_membrane_[GO:0010008]	NA	NA	NA	NA	PF00118.19;TCP-1/cpn60_chaperonin_family;1.5e-28;PF01504.13;Phosphatidylinositol-4-phosphate_5-Kinase;6.3e-65	NA	NA	len=1286;ExpAA=0.05;First60=0.00;PredHel=0;Topology=o;len=159;ExpAA=0.00;First60=0.00;PredHel=0;Topology=o	2.7.1.150	K00921
comp2067_c0_g1_i1	Probable_indole-3-pyruvate_monooxygenase_YUCCA9_(EC_1.14.13.168)_(Flavin-containing_monooxygenase_YUCCA9)	YUC9_YUCCA9_At1g04180_F20D22.5	Arabidopsis_thaliana_(Mouse-ear_cress)	auxin_biosynthetic_process_[GO:0009851]	flavin_adenine_dinucleotide_binding_[GO:0050660];_indole-3-pyruvate_monooxygenase_activity_[GO:0103075];_N,N-dimethylaniline_monooxygenase_activity_[GO:0004499];_NADP_binding_[GO:0050661]	NA	NA	NA	NA	NA	PF00070.22;Pyridine_nucleotide-disulphide_oxidoreductase;6.1e-06;PF00743.14;Flavin-binding_monooxygenase-like;4.1e-22;PF00890.19;FAD_binding_domain;0.0031;PF00899.16;ThiF_family;0.42;PF01134.17;Glucose_inhibited_division_protein_A;0.024;PF01266.19;FAD_dependent_oxidoreductase;1.2e-05;PF01488.15;Shikimate_/_quinate_5-dehydrogenase;0.029;PF01494.14;FAD_binding_domain;1.9e-06;PF01946.12;Thi4_family;…	NA	NA	len=121;ExpAA=1.16;First60=0.40;PredHel=0;Topology=o;len=401;ExpAA=23.83;First60=19.64;PredHel=1;Topology=i7-29o	1.14.13.168	K11816
Contig330_c0_g1_i1	Chitin-inducible_gibberellin-responsive_protein_2	CIGR2_Os07g0583600_LOC_Os07g39470_OJ1127_E01.113_OsJ_24900	Oryza_sativa_subsp._japonica_(Rice)	regulation_of_transcription,_DNA-templated_[GO:0006355];_transcription,_DNA-templated_[GO:0006351]	sequence-specific_DNA_binding_[GO:0043565];_transcription_factor_activity,_sequence-specific_DNA_binding_[GO:0003700]	nucleus_[GO:0005634]	NA	NA	NA	NA	PF03514.9;GRAS_domain_family;2e-72	NA	NA	len=405;ExpAA=0.01;First60=0.00;PredHel=0;Topology=o	NA	NA
comp1243_c0_g1_i3	Pentatricopeptide_repeat-containing_protein_At4g02750	PCMP-H24_At4g02750_T5J8.5	Arabidopsis_thaliana_(Mouse-ear_cress)	RNA_modification_[GO:0009451]	endonuclease_activity_[GO:0004519];_RNA_binding_[GO:0003723];_zinc_ion_binding_[GO:0008270]	intracellular_membrane-bounded_organelle_[GO:0043231]	NA	NA	NA	NA	PF00400.27;WD_domain,_G-beta_repeat;3.4e-06;PF00515.23;Tetratricopeptide_repeat;7.8e-05;PF01535.15;PPR_repeat;3e-68;PF02558.11;Ketopantoate_reductase_PanE/ApbA;0.00045;PF04053.9;Coatomer_WD_associated_region;0.0056;PF04733.9;Coatomer_epsilon_subunit;0.094;PF07719.12;Tetratricopeptide_repeat;6.1e-05;PF08801.6;Nup133_N_terminal_like;0.0036;PF12854.2;PPR_repeat;4.8e-42;PF12894.2;Anaphase-promoting_c…	NA	NA	len=329;ExpAA=0.00;First60=0.00;PredHel=0;Topology=o;len=418;ExpAA=15.27;First60=10.93;PredHel=0;Topology=o;len=604;ExpAA=0.15;First60=0.01;PredHel=0;Topology=o;len=783;ExpAA=19.41;First60=0.13;PredHel=1;Topology=o759-781i	NA	NA
comp2329_c0_g1_i2	Zeamatin	Zlp	Zea_mays_(Maize)	defense_response_to_fungus_[GO:0050832];_killing_of_cells_of_other_organism_[GO:0031640];_negative_regulation_of_growth_of_symbiont_in_host_[GO:0044130];_positive_regulation_by_host_of_cytolysis_of_symbiont_cells_[GO:0051841]	NA	NA	NA	NA	NA	NA	NA	NA	NA	NA	NA	NA
comp16001_c0_g1_i2	Thioredoxin_H1_(OsTrxh1)_(Phloem_sap_13_kDa_protein_1)	TRXH_RPP13-1_Os07g0186000_LOC_Os07g08840_OJ1339_B08.1_OsJ_022432_P0506C07.2	Oryza_sativa_subsp._japonica_(Rice)	cell_redox_homeostasis_[GO:0045454];_cellular_response_to_oxidative_stress_[GO:0034599];_glycerol_ether_metabolic_process_[GO:0006662];_negative_regulation_of_catalytic_activity_[GO:0043086];_plasmodesmata-mediated_intercellular_transport_[GO:0010497];_response_to_cold_[GO:0009409];_response_to_oxidative_stress_[GO:0006979]	enzyme_inhibitor_activity_[GO:0004857];_oxidoreductase_activity,_acting_on_a_sulfur_group_of_donors,_disulfide_as_acceptor_[GO:0016671];_protein_disulfide_oxidoreductase_activity_[GO:0015035];_protein-disulfide_reductase_activity_[GO:0047134];_thioredoxin-disulfide_reductase_activity_[GO:0004791]	cytoplasm_[GO:0005737]	NA	NA	NA	NA	NA	NA	NA	NA	NA	K03671
comp4671_c0_g1_i1	NA	NA	NA	NA	NA	NA	NA	NA	NA	NA	NA	NA	NA	len=371;ExpAA=1.05;First60=0.00;PredHel=0;Topology=o	NA	NA
comp2884_c0_g1_i4	Protein_NRT1/_PTR_FAMILY_8.1_(AtNPF8.1)_(Peptide_transporter_PTR1)	NPF8.1_PTR1_At3g54140_F24B22.100	Arabidopsis_thaliana_(Mouse-ear_cress)	dipeptide_transport_[GO:0042938];_nitrogen_compound_metabolic_process_[GO:0006807];_protein_transport_[GO:0015031];_tripeptide_transport_[GO:0042939]	dipeptide_transporter_activity_[GO:0042936];_tripeptide_transporter_activity_[GO:0042937]	integral_component_of_membrane_[GO:0016021];_plasma_membrane_[GO:0005886];_plasmodesma_[GO:0009506]	NA	NA	NA	NA	PF00854.16;POT_family;3.3e-21;PF07690.11;Major_Facilitator_Superfamily;2.9e-11	NA	NA	len=187;ExpAA=67.23;First60=21.73;PredHel=3;Topology=o29-51i116-138o158-180i;len=445;ExpAA=117.27;First60=22.37;PredHel=5;Topology=i27-49o97-119i126-148o161-183i190-212o	NA	K14638
Contig2926_c0_g1_i1	Protein_RADIALIS-like_6_(AtRL6)_(Protein_RAD-like_6)_(Protein_RADIALIS-LIKE_SANT/MYB_3)_(Protein_RSM3)	RL6_RSM3_At1g75250_F22H5.3	Arabidopsis_thaliana_(Mouse-ear_cress)	regulation_of_transcription,_DNA-templated_[GO:0006355];_transcription,_DNA-templated_[GO:0006351]	DNA_binding_[GO:0003677]	nucleus_[GO:0005634]	NA	NA	NA	NA	NA	NA	NA	NA	NA	NA
comp18761_c0_g1_i1	Probable_LRR_receptor-like_serine/threonine-protein_kinase_At1g56130_(EC_2.7.11.1)	At1g56130_F14G9.25_T6H22.8	Arabidopsis_thaliana_(Mouse-ear_cress)	NA	ATP_binding_[GO:0005524];_protein_serine/threonine_kinase_activity_[GO:0004674]	integral_component_of_membrane_[GO:0016021];_plasma_membrane_[GO:0005886]	NA	NA	NA	NA	PF00069.20;Protein_kinase_domain;1.6e-44;PF00560.28;Leucine_Rich_Repeat;3.7e-11;PF01636.18;Phosphotransferase_enzyme_family;0.11;PF06697.7;Protein_of_unknown_function_(DUF1191);0.074;PF07714.12;Protein_tyrosine_kinase;2e-43;PF11721.3;Di-glucose_binding_within_endoplasmic_reticulum;1.8e-53;PF12799.2;Leucine_Rich_repeats_(2_copies);3.2e-21;PF12819.2;Carbohydrate-binding_protein_of_the_ER;0.00061;PF…	NA	1;36;0.717	len=1036;ExpAA=32.86;First60=7.38;PredHel=1;Topology=o644-666i	2.7.11.1	NA
comp2685_c0_g1_i2	Alpha-amylase_isozyme_3D_(EC_3.2.1.1)_(1,4-alpha-D-glucan_glucanohydrolase)	AMY1.3_AMY3D_Os08g0473900_LOC_Os08g36910_P0013B04.36-1_P0451G12.5-1	Oryza_sativa_subsp._japonica_(Rice)	starch_catabolic_process_[GO:0005983];_sucrose_catabolic_process_[GO:0005987]	alpha-amylase_activity_[GO:0004556];_calcium_ion_binding_[GO:0005509]	NA	NA	NA	NA	NA	PF00128.19;Alpha_amylase,_catalytic_domain;1.4e-20;PF02324.11;Glycosyl_hydrolase_family_70;0.0011;PF07821.7;Alpha-amylase_C-terminal_beta-sheet_domain;2.2e-22;PF13971.1;Meiosis-specific_protein_Mei4;0.082	NA	NA	len=125;ExpAA=0.04;First60=0.03;PredHel=0;Topology=o;len=303;ExpAA=0.58;First60=0.00;PredHel=0;Topology=o;len=395;ExpAA=14.29;First60=0.01;PredHel=0;Topology=o	3.2.1.1	NA
comp2298_c0_g1_i4	Salutaridine_reductase_(EC_1.1.1.248)	SALR	Papaver_bracteatum_(Great_scarlet_poppy)	alkaloid_metabolic_process_[GO:0009820]	salutaridine_reductase_(NADPH)_activity_[GO:0047037]	NA	NA	NA	NA	NA	PF00106.20;short_chain_dehydrogenase;0.0054;PF01370.16;NAD_dependent_epimerase/dehydratase_family;7.4e-05;PF04127.10;DNA_/_pantothenate_metabolism_flavoprotein;0.091;PF04321.12;RmlD_substrate_binding_domain;0.019;PF04909.9;Amidohydrolase;0.019;PF07993.7;Male_sterility_protein;0.077;PF08659.5;KR_domain;3.7e-09;PF10232.4;Mediator_of_RNA_polymerase_II_transcription_complex_subunit_8;0.0027;PF10595.4…	NA	NA	len=127;ExpAA=0.00;First60=0.00;PredHel=0;Topology=o;len=182;ExpAA=0.00;First60=0.00;PredHel=0;Topology=o;len=188;ExpAA=0.08;First60=0.00;PredHel=0;Topology=o	1.1.1.248	K15095
comp22288_c0_g1_i2	Homeobox-leucine_zipper_protein_HOX7_(HD-ZIP_protein_HOX7)_(Homeodomain_transcription_factor_HOX7)_(OsHox7)	HOX7_OsI_07709	Oryza_sativa_subsp._indica_(Rice)	transcription,_DNA-templated_[GO:0006351]	sequence-specific_DNA_binding_[GO:0043565];_transcription_factor_activity,_sequence-specific_DNA_binding_[GO:0003700]	nucleus_[GO:0005634]	NA	NA	NA	NA	PF00046.24;Homeobox_domain;8.9e-16;PF02183.13;Homeobox_associated_leucine_zipper;8.7e-14;PF04218.8;CENP-B_N-terminal_DNA-binding_domain;0.052;PF04871.8;Uso1_/_p115_like_vesicle_tethering_protein,_C_terminal_region;0.22;PF05920.6;Homeobox_KN_domain;0.039	NA	NA	len=246;ExpAA=0.00;First60=0.00;PredHel=0;Topology=o	NA	K09338
comp8074_c0_g1_i1	Probable_protein_phosphatase_2C_32_(OsPP2C32)_(EC_3.1.3.16)	Os03g0292100_LOC_Os03g18150	Oryza_sativa_subsp._japonica_(Rice)	NA	metal_ion_binding_[GO:0046872];_protein_serine/threonine_phosphatase_activity_[GO:0004722]	integral_component_of_membrane_[GO:0016021]	NA	NA	NA	NA	PF00481.16;Protein_phosphatase_2C;1.4e-66;PF07228.7;Stage_II_sporulation_protein_E_(SpoIIE);3.4e-05;PF13672.1;Protein_phosphatase_2C;1.3e-07	NA	NA	len=383;ExpAA=1.25;First60=0.00;PredHel=0;Topology=o	3.1.3.16	K17506
comp27095_c0_g1_i1	Putative_ribonuclease_H_protein_At1g65750_(EC_3.1.26.4)	At1g65750_F1E22.12	Arabidopsis_thaliana_(Mouse-ear_cress)	NA	metal_ion_binding_[GO:0046872];_nucleic_acid_binding_[GO:0003676];_RNA-DNA_hybrid_ribonuclease_activity_[GO:0004523]	NA	NA	NA	NA	NA	PF00078.22;Reverse_transcriptase_(RNA-dependent_DNA_polymerase);4.7e-15;PF13966.1;zinc-binding_in_reverse_transcriptase;5.2e-24	NA	NA	len=512;ExpAA=0.52;First60=0.08;PredHel=0;Topology=o	3.1.26.4	NA
comp4542_c0_g1_i2	E3_ubiquitin-protein_ligase_RING1-like_(EC_2.3.2.27)_(RING_finger_protein_1)_(RING-type_E3_ubiquitin_transferase_RING1-like)	At3g19950_MPN9.19	Arabidopsis_thaliana_(Mouse-ear_cress)	proteasome-mediated_ubiquitin-dependent_protein_catabolic_process_[GO:0043161];_protein_polyubiquitination_[GO:0000209];_protein_ubiquitination_involved_in_ubiquitin-dependent_protein_catabolic_process_[GO:0042787]	ubiquitin_protein_ligase_activity_[GO:0061630];_zinc_ion_binding_[GO:0008270]	NA	NA	NA	NA	NA	PF00097.20;Zinc_finger,_C3HC4_type_(RING_finger);1.7e-08;PF04423.9;Rad50_zinc_hook_motif;0.012;PF11793.3;FANCL_C-terminal_domain;0.12;PF12678.2;RING-H2_zinc_finger;6.4e-07;PF12861.2;Anaphase-promoting_complex_subunit_11_RING-H2_finger;0.00035;PF12906.2;RING-variant_domain;0.053;PF13445.1;RING-type_zinc-finger;0.0063;PF13639.1;Ring_finger_domain;9.2e-15;PF13920.1;Zinc_finger,_C3HC4_type_(RING_fing…	NA	NA	len=188;ExpAA=13.33;First60=13.29;PredHel=0;Topology=o	2.3.2.27	K11982
comp8947_c0_g1_i1	Probable_galacturonosyltransferase-like_9_(EC_2.4.1.-)_(Like_glycosyl_transferase_8)	GATL9_LGT8_At1g70090_F20P5.18	Arabidopsis_thaliana_(Mouse-ear_cress)	cell_wall_organization_[GO:0071555];_pectin_biosynthetic_process_[GO:0045489];_polysaccharide_biosynthetic_process_[GO:0000271]	polygalacturonate_4-alpha-galacturonosyltransferase_activity_[GO:0047262];_transferase_activity,_transferring_glycosyl_groups_[GO:0016757]	Golgi_apparatus_[GO:0005794];_Golgi_membrane_[GO:0000139];_integral_component_of_membrane_[GO:0016021]	NA	NA	NA	NA	PF01501.15;Glycosyl_transferase_family_8;2.5e-31	NA	1;21;0.593	len=101;ExpAA=0.96;First60=0.72;PredHel=0;Topology=o;len=189;ExpAA=0.04;First60=0.01;PredHel=0;Topology=o	2.4.1.-	NA
Contig32_c0_g1_i1	Zinc_finger_protein_ZAT10_(Salt-tolerance_zinc_finger)	ZAT10_STZ_At1g27730_T22C5.18	Arabidopsis_thaliana_(Mouse-ear_cress)	multicellular_organism_growth_[GO:0035264];_negative_regulation_of_transcription,_DNA-templated_[GO:0045892];_photoprotection_[GO:0010117];_photosynthesis_[GO:0015979];_response_to_abscisic_acid_[GO:0009737];_response_to_chitin_[GO:0010200];_response_to_cold_[GO:0009409];_response_to_high_light_intensity_[GO:0009644];_response_to_oxidative_stress_[GO:0006979];_response_to_salt_stress_[GO:0009651]…	metal_ion_binding_[GO:0046872];_sequence-specific_DNA_binding_[GO:0043565];_transcription_factor_activity,_sequence-specific_DNA_binding_[GO:0003700]	nucleus_[GO:0005634]	NA	NA	NA	NA	PF00096.21;Zinc_finger,_C2H2_type;0.073;PF13894.1;C2H2-type_zinc_finger;0.0051;PF13912.1;C2H2-type_zinc_finger;2.4e-10	NA	NA	len=180;ExpAA=0.01;First60=0.00;PredHel=0;Topology=o	NA	NA
comp20011_c0_g1_i1	LINE-1_reverse_transcriptase_homolog_(EC_2.7.7.49)	NA	Nycticebus_coucang_(Slow_loris)	NA	metal_ion_binding_[GO:0046872];_RNA-directed_DNA_polymerase_activity_[GO:0003964]	NA	NA	NA	NA	NA	PF00078.22;Reverse_transcriptase_(RNA-dependent_DNA_polymerase);5.5e-44;PF00098.18;Zinc_knuckle;6.6e-05;PF03372.18;Endonuclease/Exonuclease/phosphatase_family;1.5e-16;PF07145.10;Ataxin-2_C-terminal_region;0.035;PF13917.1;Zinc_knuckle;0.13;PF13966.1;zinc-binding_in_reverse_transcriptase;1.6e-27;PF14111.1;Domain_of_unknown_function_(DUF4283);0.0016;PF14220.1;Domain_of_unknown_function_(DUF4329);0.0…	NA	NA	len=1183;ExpAA=25.68;First60=0.01;PredHel=0;Topology=o;len=872;ExpAA=0.01;First60=0.00;PredHel=0;Topology=o	2.7.7.49	NA
comp9023_c0_g1_i1	NA	NA	NA	NA	NA	NA	NA	NA	NA	NA	NA	NA	NA	NA	NA	NA
Contig11_c0_g1_i1	B2_protein	NA	Daucus_carota_(Wild_carrot)	NA	NA	NA	NA	NA	NA	NA	PF10539.4;Development_and_cell_death_domain;2.2e-48	NA	NA	len=358;ExpAA=0.01;First60=0.00;PredHel=0;Topology=o;len=424;ExpAA=102.20;First60=0.01;PredHel=5;Topology=i122-144o148-165i172-194o199-221i226-245o	NA	NA
Contig5208_c0_g1_i1	NA	NA	NA	NA	NA	NA	NA	NA	NA	NA	NA	NA	NA	NA	NA	NA
Contig2919_c0_g1_i1	BURP_domain-containing_protein_6_(OsBURP06)	BURP6_Os05g0215066_LOC_Os05g12410_OJ1076_H08.2_OSJNBb0067H15.19	Oryza_sativa_subsp._japonica_(Rice)	NA	NA	NA	NA	NA	NA	NA	PF03181.10;BURP_domain;2.9e-57	NA	1;32;0.711	len=264;ExpAA=6.12;First60=5.81;PredHel=0;Topology=o	NA	NA
comp9736_c0_g1_i3	Cytochrome_P450_94C1_(EC_1.14.-.-)	CYP94C1_At2g27690_F15K20.21	Arabidopsis_thaliana_(Mouse-ear_cress)	response_to_wounding_[GO:0009611]	alkane_1-monooxygenase_activity_[GO:0018685];_heme_binding_[GO:0020037];_iron_ion_binding_[GO:0005506]	integral_component_of_membrane_[GO:0016021];_intracellular_membrane-bounded_organelle_[GO:0043231]	NA	NA	osa-MIR2927	4.98e-38	PF00067.17;Cytochrome_P450;3.5e-58	NA	NA	len=340;ExpAA=0.00;First60=0.00;PredHel=0;Topology=o;len=522;ExpAA=25.14;First60=22.85;PredHel=1;Topology=i25-47o	1.14.-.-	K20624
comp9103_c0_g1_i1	E3_ubiquitin-protein_ligase_RNF181_(EC_2.3.2.27)_(RING_finger_protein_181)_(RING-type_E3_ubiquitin_transferase_RNF181)	Rnf181	Mus_musculus_(Mouse)	proteasome-mediated_ubiquitin-dependent_protein_catabolic_process_[GO:0043161];_protein_autoubiquitination_[GO:0051865];_protein_polyubiquitination_[GO:0000209];_protein_ubiquitination_involved_in_ubiquitin-dependent_protein_catabolic_process_[GO:0042787]	ubiquitin_protein_ligase_activity_[GO:0061630];_ubiquitin-protein_transferase_activity_[GO:0004842];_zinc_ion_binding_[GO:0008270]	NA	NA	NA	NA	NA	PF00097.20;Zinc_finger,_C3HC4_type_(RING_finger);1.7e-05;PF00628.24;PHD-finger;0.00022;PF07191.7;zinc-ribbons;0.47;PF08746.6;RING-like_domain;0.2;PF11793.3;FANCL_C-terminal_domain;1.2;PF12678.2;RING-H2_zinc_finger;1.1e-07;PF12861.2;Anaphase-promoting_complex_subunit_11_RING-H2_finger;0.00051;PF12906.2;RING-variant_domain;0.22;PF13639.1;Ring_finger_domain;8.9e-15;PF13920.1;Zinc_finger,_C3HC4_type_…	NA	1;22;0.569	len=153;ExpAA=10.19;First60=10.06;PredHel=0;Topology=o	2.3.2.27	NA
Contig2839_c0_g1_i1	Ethylene-responsive_transcription_factor_ERF110	ERF110_At5g50080_MPF21.9	Arabidopsis_thaliana_(Mouse-ear_cress)	ethylene-activated_signaling_pathway_[GO:0009873];_positive_regulation_of_transcription,_DNA-templated_[GO:0045893];_regulation_of_timing_of_transition_from_vegetative_to_reproductive_phase_[GO:0048510];_transcription,_DNA-templated_[GO:0006351]	DNA_binding_[GO:0003677];_transcription_factor_activity,_sequence-specific_DNA_binding_[GO:0003700]	nucleus_[GO:0005634]	NA	NA	NA	NA	PF00487.19;Fatty_acid_desaturase;0.21;PF00847.15;AP2_domain;3.6e-17	NA	NA	len=268;ExpAA=0.58;First60=0.00;PredHel=0;Topology=o	NA	NA
comp3941_c0_g1_i1	Mannan_endo-1,4-beta-mannosidase_4_(EC_3.2.1.78)_(Beta-mannanase_4)_(Endo-beta-1,4-mannanase_4)_(OsMAN4)	MAN4_Os03g0828500_LOC_Os03g61280_OSJNBa0010E04.2	Oryza_sativa_subsp._japonica_(Rice)	mannan_catabolic_process_[GO:0046355]	mannan_endo-1,4-beta-mannosidase_activity_[GO:0016985]	NA	NA	NA	NA	NA	PF00150.13;Cellulase_(glycosyl_hydrolase_family_5);1.4e-08;PF02449.10;Beta-galactosidase;0.012;PF11790.3;Glycosyl_hydrolase_catalytic_core;0.066	NA	1;32;0.894	len=244;ExpAA=40.07;First60=30.70;PredHel=2;Topology=i12-30o50-69i;len=360;ExpAA=6.46;First60=0.05;PredHel=0;Topology=o	3.2.1.78	NA
comp2521_c0_g1_i1	Heat_shock_70_kDa_protein_18_(Heat_shock_protein_70-18)_(AtHsp70-18)_(Heat-shock_protein_70T-1)	HSP70-18_HSP70T-1_At1g56410_F13N6.9	Arabidopsis_thaliana_(Mouse-ear_cress)	response_to_cadmium_ion_[GO:0046686];_response_to_heat_[GO:0009408]	ATP_binding_[GO:0005524]	chloroplast_[GO:0009507];_chloroplast_envelope_[GO:0009941]	NA	NA	NA	NA	PF00012.15;Hsp70_protein;2.8e-75;PF00463.16;Isocitrate_lyase_family;0.0019;PF14450.1;Cell_division_protein_FtsA;0.14	NA	NA	len=219;ExpAA=0.05;First60=0.02;PredHel=0;Topology=o	NA	NA
comp1761_c0_g1_i2	Plant-specific_TFIIB-related_protein_1_(Plant-specific_TFIIB-related_protein)_(AtPBRP)_(TFIIB-related_protein_PBRP1)	PBRP1_PBRP_At4g36650_C7A10.710	Arabidopsis_thaliana_(Mouse-ear_cress)	DNA-templated_transcription,_initiation_[GO:0006352];_regulation_of_transcription,_DNA-templated_[GO:0006355]	rDNA_binding_[GO:0000182];_zinc_ion_binding_[GO:0008270]	chloroplast_outer_membrane_[GO:0009707];_nucleus_[GO:0005634];_plastid_outer_membrane_[GO:0009527]	NA	NA	NA	NA	PF00382.14;Transcription_factor_TFIIB_repeat;6.5e-23;PF02984.14;Cyclin,_C-terminal_domain;0.0025;PF08280.6;M_protein_trans-acting_positive_regulator_(MGA)_HTH_domain;0.0064;PF13384.1;Homeodomain-like_domain;0.029;PF13412.1;Winged_helix-turn-helix_DNA-binding;0.015;PF13463.1;Winged_helix_DNA-binding_domain;0.029;PF13730.1;Helix-turn-helix_domain;0.17	NA	NA	len=143;ExpAA=0.12;First60=0.00;PredHel=0;Topology=o;len=534;ExpAA=0.00;First60=0.00;PredHel=0;Topology=o	NA	K03124
comp805_c0_g1_i1	Glucose-6-phosphate/phosphate_translocator_2,_chloroplastic	GPT2_At1g61800_F8K4.1	Arabidopsis_thaliana_(Mouse-ear_cress)	glucose-6-phosphate_transport_[GO:0015760];_phosphoenolpyruvate_transport_[GO:0015714];_phosphoglycerate_transport_[GO:0015713];_photosynthesis_[GO:0015979];_photosynthetic_acclimation_[GO:0009643];_regulation_of_photosynthesis_[GO:0010109];_response_to_glucose_[GO:0009749];_response_to_karrikin_[GO:0080167];_response_to_nematode_[GO:0009624];_response_to_sucrose_[GO:0009744];_triose_phosphate_tr…	glucose-6-phosphate_transmembrane_transporter_activity_[GO:0015152];_inorganic_phosphate_transmembrane_transporter_activity_[GO:0005315];_phosphoglycerate_transmembrane_transporter_activity_[GO:0015120];_triose-phosphate_transmembrane_transporter_activity_[GO:0071917]	chloroplast_membrane_[GO:0031969];_integral_component_of_membrane_[GO:0016021];_vacuolar_membrane_[GO:0005774]	NA	NA	NA	NA	PF00892.15;EamA-like_transporter_family;1.6e-13;PF03151.11;Triose-phosphate_Transporter_family;1.2e-36;PF08449.6;UAA_transporter_family;1.1e-09	NA	NA	len=240;ExpAA=0.03;First60=0.01;PredHel=0;Topology=o;len=382;ExpAA=154.41;First60=0.13;PredHel=6;Topology=i92-109o119-141i207-229o233-252i264-286o353-375i;len=441;ExpAA=0.01;First60=0.01;PredHel=0;Topology=o	NA	K15283
comp1099_c0_g1_i1	Beta-amylase_(EC_3.2.1.2)_(1,4-alpha-D-glucan_maltohydrolase)	BMY1	Zea_mays_(Maize)	polysaccharide_catabolic_process_[GO:0000272]	beta-amylase_activity_[GO:0016161]	NA	NA	NA	NA	NA	PF05553.6;Cotton_fibre_expressed_protein;4.5e-13;PF14364.1;Domain_of_unknown_function_(DUF4408);0.061	NA	1;17;0.837	len=119;ExpAA=5.52;First60=2.90;PredHel=0;Topology=o;len=198;ExpAA=18.53;First60=18.51;PredHel=1;Topology=i5-22o	3.2.1.2	NA
comp2459_c0_g1_i4	NA	NA	NA	NA	NA	NA	NA	NA	NA	NA	NA	NA	NA	len=276;ExpAA=0.00;First60=0.00;PredHel=0;Topology=o	NA	NA
comp626_c0_g1_i4	Homogentisate_1,2-dioxygenase_(EC_1.13.11.5)_(Homogentisate_oxygenase)_(Homogentisic_acid_oxidase)_(Homogentisicase)	HGO_Os06g0103300_LOC_Os06g01360_OsJ_19811_OSJNBa0075G19.26	Oryza_sativa_subsp._japonica_(Rice)	L-phenylalanine_catabolic_process_[GO:0006559];_tyrosine_catabolic_process_[GO:0006572]	homogentisate_1,2-dioxygenase_activity_[GO:0004411];_metal_ion_binding_[GO:0046872]	NA	NA	NA	NA	NA	PF00657.17;GDSL-like_Lipase/Acylhydrolase;5.1e-06;PF02458.10;Transferase_family;3.9e-34;PF02896.13;PEP-utilising_enzyme,_TIM_barrel_domain;0.13;PF04209.8;homogentisate_1,2-dioxygenase;2.4e-28;PF10152.4;Predicted_coiled-coil_domain-containing_protein_(DUF2360);8.3;PF13472.1;GDSL-like_Lipase/Acylhydrolase_family;0.0098	NA	1;23;0.661	len=105;ExpAA=11.90;First60=0.26;PredHel=0;Topology=o;len=138;ExpAA=0.00;First60=0.00;PredHel=0;Topology=o;len=161;ExpAA=0.01;First60=0.01;PredHel=0;Topology=o;len=165;ExpAA=0.00;First60=0.00;PredHel=0;Topology=o;len=211;ExpAA=1.24;First60=1.22;PredHel=0;Topology=o;len=223;ExpAA=2.69;First60=0.11;PredHel=0;Topology=o;len=272;ExpAA=0.06;First60=0.02;PredHel=0;Topology=o	1.13.11.5	NA
comp7122_c0_g1_i1	NA	NA	NA	NA	NA	NA	NA	NA	NA	NA	NA	NA	NA	NA	NA	NA
comp1431_c0_g1_i2	WRKY_transcription_factor_WRKY71_(OsWRKY71)	WRKY71_wrky38_Os02g0181300_OJ1297_C09.15	Oryza_sativa_subsp._japonica_(Rice)	defense_response_[GO:0006952];_gibberellic_acid_mediated_signaling_pathway_[GO:0009740];_negative_regulation_of_gibberellic_acid_mediated_signaling_pathway_[GO:0009938];_negative_regulation_of_transcription,_DNA-templated_[GO:0045892];_regulation_of_defense_response_[GO:0031347];_response_to_abscisic_acid_[GO:0009737];_response_to_bacterium_[GO:0009617];_response_to_chitin_[GO:0010200];_response_…	promoter-specific_chromatin_binding_[GO:1990841];_sequence-specific_DNA_binding_[GO:0043565];_transcription_factor_activity,_sequence-specific_DNA_binding_[GO:0003700]	nucleus_[GO:0005634]	NA	NA	NA	NA	NA	NA	NA	len=177;ExpAA=0.11;First60=0.11;PredHel=0;Topology=o	NA	NA
comp9853_c0_g1_i1	Elicitor-responsive_protein_1_(OsERG1)_(17_kDa_phloem_protein)_(Fungal_elicitor_immediate_early-responsive_gene_1_protein)_(FIERG1)_(RPP17)	ERG1_Os01g0841700_LOC_Os01g62430_OsJ_04036_P0406G08	Oryza_sativa_subsp._japonica_(Rice)	defense_response_[GO:0006952]	calcium-dependent_phospholipid_binding_[GO:0005544]	cytoplasm_[GO:0005737];_plasma_membrane_[GO:0005886]	NA	NA	NA	NA	PF00168.25;C2_domain;5.2e-19;PF09792.4;Ubiquitin_3_binding_protein_But2_C-terminal_domain;0.072	NA	NA	len=149;ExpAA=0.20;First60=0.20;PredHel=0;Topology=o;len=156;ExpAA=0.00;First60=0.00;PredHel=0;Topology=o	NA	NA
comp4660_c0_g1_i1	Mitogen-activated_protein_kinase_kinase_kinase_3_(EC_2.7.11.25)_(MAP3K_alpha_protein_kinase)_(AtMAP3Kalpha)	MAPKKK3_MAP3KA_At1g53570_F22G10.18_T3F20.12	Arabidopsis_thaliana_(Mouse-ear_cress)	NA	ATP_binding_[GO:0005524];_MAP_kinase_kinase_kinase_activity_[GO:0004709];_signal_transducer,_downstream_of_receptor,_with_serine/threonine_kinase_activity_[GO:0004702]	cytoplasm_[GO:0005737]	NA	NA	NA	NA	PF00069.20;Protein_kinase_domain;2e-47;PF01636.18;Phosphotransferase_enzyme_family;0.0034;PF07714.12;Protein_tyrosine_kinase;2.2e-34;PF14531.1;Kinase-like;3.2e-07	NA	NA	len=488;ExpAA=2.99;First60=2.47;PredHel=0;Topology=o	2.7.11.25	K20716
comp10689_c0_g1_i1	BTB/POZ_domain-containing_protein_At5g48130	At5g48130_MIF21.2	Arabidopsis_thaliana_(Mouse-ear_cress)	protein_ubiquitination_[GO:0016567]	NA	NA	NA	NA	NA	NA	PF03000.9;NPH3_family;3.1e-57	NA	NA	len=344;ExpAA=0.01;First60=0.00;PredHel=0;Topology=o;len=545;ExpAA=2.60;First60=0.00;PredHel=0;Topology=o	NA	NA
Contig2659_c0_g1_i1	Ubiquinol_oxidase_1,_mitochondrial_(EC_1.10.3.11)_(Alternative_oxidase_1)	AOX1	Sauromatum_venosum_(Voodoo_lily)_(Typhonium_venosum)	NA	alternative_oxidase_activity_[GO:0009916];_metal_ion_binding_[GO:0046872]	integral_component_of_membrane_[GO:0016021];_mitochondrial_inner_membrane_[GO:0005743];_respiratory_chain_[GO:0070469]	NA	NA	NA	NA	PF01786.12;Alternative_oxidase;7.7e-36	NA	NA	len=181;ExpAA=0.01;First60=0.00;PredHel=0;Topology=o	1.10.3.11	NA
comp23428_c0_g1_i1	NA	NA	NA	NA	NA	NA	NA	NA	NA	NA	NA	NA	NA	NA	NA	NA
comp13465_c0_g1_i1	Protein_O-linked-mannose_beta-1,4-N-acetylglucosaminyltransferase_2_(POMGnT2)_(EC_2.4.1.-)_(Extracellular_O-linked_N-acetylglucosamine_transferase-like)_(Glycosyltransferase-like_domain-containing_protein_2)	pomgnt2_ago61_gtdc2	Takifugu_rubripes_(Japanese_pufferfish)_(Fugu_rubripes)	neuron_migration_[GO:0001764];_protein_O-linked_glycosylation_[GO:0006493];_protein_O-linked_mannosylation_[GO:0035269]	acetylglucosaminyltransferase_activity_[GO:0008375]	endoplasmic_reticulum_[GO:0005783];_endoplasmic_reticulum_membrane_[GO:0005789];_integral_component_of_membrane_[GO:0016021]	NA	NA	NA	NA	PF04577.9;Protein_of_unknown_function_(DUF563);2e-17	NA	1;18;0.501	len=443;ExpAA=13.40;First60=13.39;PredHel=0;Topology=o;len=511;ExpAA=16.73;First60=9.81;PredHel=1;Topology=i48-70o	2.4.1.-	NA
Contig2240_c0_g1_i1	Protein_ENHANCED_DISEASE_RESISTANCE_4	EDR4_Y-1_At5g05190_K2A11.6	Arabidopsis_thaliana_(Mouse-ear_cress)	defense_response_[GO:0006952];_endocytosis_[GO:0006897];_regulation_of_defense_response_to_fungus_[GO:1900150];_regulation_of_endocytosis_[GO:0030100];_response_to_fungus_[GO:0009620];_salicylic_acid_mediated_signaling_pathway_[GO:0009863]	NA	endosome_[GO:0005768];_plasma_membrane_[GO:0005886]	NA	NA	NA	NA	PF11331.3;Protein_of_unknown_function_(DUF3133);2.7e-22;PF13717.1;zinc-ribbon_domain;4.8;PF13719.1;zinc-ribbon_domain;7.1	NA	NA	len=669;ExpAA=0.01;First60=0.00;PredHel=0;Topology=o	NA	NA
comp2145_c0_g1_i2	NDR1/HIN1-like_protein_2	NHL2_At3g11650_T19F11.5	Arabidopsis_thaliana_(Mouse-ear_cress)	defense_response_to_virus_[GO:0051607]	signal_transducer_activity_[GO:0004871]	anchored_component_of_plasma_membrane_[GO:0046658];_chloroplast_[GO:0009507];_integral_component_of_membrane_[GO:0016021];_plasmodesma_[GO:0009506]	NA	NA	NA	NA	NA	NA	NA	NA	NA	NA
Contig383_c0_g1_i1	F-box_protein_At3g26010	At3g26010_MPE11.18	Arabidopsis_thaliana_(Mouse-ear_cress)	NA	NA	NA	NA	NA	NA	NA	PF00646.28;F-box_domain;1.9e-06;PF12937.2;F-box-like;0.12;PF13415.1;Galactose_oxidase,_central_domain;0.0017;PF13964.1;Kelch_motif;0.018	NA	NA	len=364;ExpAA=0.07;First60=0.00;PredHel=0;Topology=o	NA	NA
comp21365_c0_g1_i1	Protein_REVEILLE_8_(MYB-like_transcription_factor)_(Protein_LHY-CCA1-like_5)	RVE8_LCL5_At3g09600_F11F8.19	Arabidopsis_thaliana_(Mouse-ear_cress)	circadian_regulation_of_gene_expression_[GO:0032922];_histone_H3_acetylation_[GO:0043966];_photoperiodism,_flowering_[GO:0048573];_positive_regulation_of_circadian_rhythm_[GO:0042753];_positive_regulation_of_gene_expression_[GO:0010628];_regulation_of_circadian_rhythm_[GO:0042752];_regulation_of_transcription,_DNA-templated_[GO:0006355];_response_to_abscisic_acid_[GO:0009737];_response_to_auxin_[…	sequence-specific_DNA_binding_[GO:0043565];_transcriptional_activator_activity,_RNA_polymerase_II_transcription_factor_binding_[GO:0001190];_transcription_factor_activity,_sequence-specific_DNA_binding_[GO:0003700]	nucleus_[GO:0005634]	NA	NA	NA	NA	PF00249.26;Myb-like_DNA-binding_domain;7.1e-09;PF13921.1;Myb-like_DNA-binding_domain;0.021	NA	NA	len=121;ExpAA=1.85;First60=0.03;PredHel=0;Topology=o;len=215;ExpAA=0.01;First60=0.00;PredHel=0;Topology=o	NA	NA
Contig6550_c0_g1_i1	NA	NA	NA	NA	NA	NA	NA	NA	NA	NA	NA	NA	NA	NA	NA	NA
comp5172_c0_g1_i3	F-box_protein_At3g26010	At3g26010_MPE11.18	Arabidopsis_thaliana_(Mouse-ear_cress)	NA	NA	NA	NA	NA	NA	NA	PF00646.28;F-box_domain;1.9e-06;PF12937.2;F-box-like;0.12;PF13415.1;Galactose_oxidase,_central_domain;0.0017;PF13964.1;Kelch_motif;0.018	NA	NA	len=364;ExpAA=0.07;First60=0.00;PredHel=0;Topology=o	NA	NA
comp8052_c0_g1_i1	Transcription_factor_MYB78_(Myb-related_protein_78)_(AtMYB78)	MYB78_At5g49620_K6M13.18	Arabidopsis_thaliana_(Mouse-ear_cress)	regulation_of_transcription,_DNA-templated_[GO:0006355];_response_to_salt_[GO:1902074];_transcription,_DNA-templated_[GO:0006351]	DNA_binding_[GO:0003677]	nucleus_[GO:0005634]	NA	NA	NA	NA	NA	NA	NA	len=106;ExpAA=0.13;First60=0.09;PredHel=0;Topology=o	NA	NA
comp3760_c0_g1_i5	Aminopeptidase_M1-B_(EC_3.4.11.2)_(Alpha-aminoacylpeptide_hydrolase)	Os08g0398700_LOC_Os08g30810_OJ1051_A08.7_OJ1198_B10.19	Oryza_sativa_subsp._japonica_(Rice)	peptide_catabolic_process_[GO:0043171];_proteolysis_[GO:0006508]	metalloaminopeptidase_activity_[GO:0070006];_peptide_binding_[GO:0042277];_zinc_ion_binding_[GO:0008270]	cytoplasm_[GO:0005737];_endoplasmic_reticulum_[GO:0005783];_organelle_membrane_[GO:0031090]	NA	NA	NA	NA	PF01433.15;Peptidase_family_M1;3.1e-126;PF03154.10;Atrophin-1_family;0.018;PF04438.11;HIT_zinc_finger;4.8e-07;PF04795.7;PAPA-1-like_conserved_region;6.9e-24;PF10460.4;Peptidase_M30;0.00036;PF13485.1;Peptidase_MA_superfamily;1.5e-16	NA	NA	len=163;ExpAA=0.08;First60=0.00;PredHel=0;Topology=o;len=346;ExpAA=0.00;First60=0.00;PredHel=0;Topology=o;len=439;ExpAA=0.32;First60=0.19;PredHel=0;Topology=o	3.4.11.2	NA
comp4738_c0_g1_i1	5-methyltetrahydropteroyltriglutamate--homocysteine_methyltransferase_2_(EC_2.1.1.14)_(Cobalamin-independent_methionine_synthase_2)	Os12g0624000_LOC_Os12g42884_OsJ_36927	Oryza_sativa_subsp._japonica_(Rice)	homocysteine_metabolic_process_[GO:0050667]	5-methyltetrahydropteroyltriglutamate-homocysteine_S-methyltransferase_activity_[GO:0003871];_methionine_synthase_activity_[GO:0008705];_zinc_ion_binding_[GO:0008270]	cytosol_[GO:0005829];_extracellular_region_[GO:0005576]	NA	NA	NA	NA	PF08267.7;Cobalamin-independent_synthase,_N-terminal_domain;7e-39	NA	NA	len=110;ExpAA=0.02;First60=0.00;PredHel=0;Topology=o	2.1.1.14	K00549
Contig4989_c0_g1_i1	Citrate_synthase_2,_peroxisomal_(EC_2.3.3.16)	CSY2_At3g58750_T20N10.100	Arabidopsis_thaliana_(Mouse-ear_cress)	fatty_acid_beta-oxidation_[GO:0006635];_tricarboxylic_acid_cycle_[GO:0006099]	citrate_(Si)-synthase_activity_[GO:0004108]	peroxisome_[GO:0005777];_plasmodesma_[GO:0009506]	NA	NA	NA	NA	PF02809.15;Ubiquitin_interaction_motif;0.0004;PF02892.10;BED_zinc_finger;2.4e-05	NA	NA	len=215;ExpAA=0.00;First60=0.00;PredHel=0;Topology=o	2.3.3.16	K01647
Contig7266_c0_g1_i1	Probable_peroxygenase_5_(AtPXG5)_(EC_1.11.2.3)_(Caleosin-5)	PXG5_CLO4_CLO5_At1g70680_F5A18.14	Arabidopsis_thaliana_(Mouse-ear_cress)	NA	metal_ion_binding_[GO:0046872];_plant_seed_peroxidase_activity_[GO:1990137]	endoplasmic_reticulum_[GO:0005783];_lipid_particle_[GO:0005811];_organelle_membrane_[GO:0031090]	NA	NA	NA	NA	PF05042.8;Caleosin_related_protein;2.2e-15	NA	NA	len=112;ExpAA=16.46;First60=14.73;PredHel=0;Topology=o	1.11.2.3	K17991
comp1383_c0_g1_i2	Mitogen-activated_protein_kinase_kinase_kinase_A_(EC_2.7.11.25)_(MAPK/ERK_kinase_1)_(MEK_kinase_1)_(MEKK_1)_(MAPK/ERK_kinase_A)_(MEK_kinase_A)_(MEKK_A)_(MEKKalpha)	mkkA_DDB_G0283265	Dictyostelium_discoideum_(Slime_mold)	actin_cytoskeleton_organization_[GO:0030036];_anatomical_structure_morphogenesis_[GO:0009653];_sorocarp_development_[GO:0030587];_sporulation_resulting_in_formation_of_a_cellular_spore_[GO:0030435]	ATP_binding_[GO:0005524];_MAP_kinase_kinase_kinase_activity_[GO:0004709];_metal_ion_binding_[GO:0046872];_signal_transducer,_downstream_of_receptor,_with_serine/threonine_kinase_activity_[GO:0004702]	cell_cortex_[GO:0005938];_integral_component_of_membrane_[GO:0016021]	NA	NA	NA	NA	PF00069.20;Protein_kinase_domain;4.6e-52;PF01636.18;Phosphotransferase_enzyme_family;5.9e-06;PF07714.12;Protein_tyrosine_kinase;5.4e-35;PF14531.1;Kinase-like;1.1e-05	NA	NA	len=464;ExpAA=6.30;First60=0.36;PredHel=0;Topology=o	2.7.11.25	K20716
comp8779_c0_g1_i2	Tetraketide_alpha-pyrone_reductase_1_(EC_1.1.1.-)_(Protein_DIHYDROFLAVONOL_4-REDUCTASE-LIKE_1)	TKPR1_DRL1_At4g35420_F23E12.20	Arabidopsis_thaliana_(Mouse-ear_cress)	pollen_development_[GO:0009555];_pollen_exine_formation_[GO:0010584];_seed_development_[GO:0048316];_sporopollenin_biosynthetic_process_[GO:0080110]	coenzyme_binding_[GO:0050662];_oxidoreductase_activity_[GO:0016491]	endoplasmic_reticulum_[GO:0005783];_nucleus_[GO:0005634]	NA	NA	NA	NA	PF00106.20;short_chain_dehydrogenase;1.1e-07;PF01073.14;3-beta_hydroxysteroid_dehydrogenase/isomerase_family;2.2e-16;PF01370.16;NAD_dependent_epimerase/dehydratase_family;9.7e-24;PF02719.10;Polysaccharide_biosynthesis_protein;0.009;PF05368.8;NmrA-like_family;0.0011;PF07993.7;Male_sterility_protein;8.4e-13;PF08659.5;KR_domain;0.00023;PF13460.1;NADH(P)-binding;1.8e-13	NA	NA	len=310;ExpAA=0.07;First60=0.00;PredHel=0;Topology=o	1.1.1.-	NA
comp16015_c0_g1_i2	Cytokinin_riboside_5'-monophosphate_phosphoribohydrolase_LOG_(EC_3.2.2.n1)_(Protein_LONELY_GUY)	LOG_Os01g0588900_LOC_Os01g40630_OsJ_02411_P0415C01.3	Oryza_sativa_subsp._japonica_(Rice)	cytokinin_biosynthetic_process_[GO:0009691];_regulation_of_meristem_development_[GO:0048509]	hydrolase_activity_[GO:0016787]	cytoplasm_[GO:0005737];_nucleus_[GO:0005634]	NA	NA	NA	NA	PF03641.9;Possible_lysine_decarboxylase;4.5e-30	NA	NA	len=160;ExpAA=0.49;First60=0.13;PredHel=0;Topology=o;len=237;ExpAA=5.00;First60=4.42;PredHel=0;Topology=o	3.2.2.n1	K22522
comp5278_c0_g1_i4	Folate-biopterin_transporter	slr0642	Synechocystis_sp._(strain_PCC_6803_/_Kazusa)	5-formyltetrahydrofolate_transport_[GO:0015885];_folic_acid_transport_[GO:0015884];_methotrexate_transport_[GO:0051958]	5-formyltetrahydrofolate_transporter_activity_[GO:0015231];_folic_acid_transporter_activity_[GO:0008517];_methotrexate_transporter_activity_[GO:0015350]	integral_component_of_membrane_[GO:0016021];_plasma_membrane_[GO:0005886]	NA	NA	NA	NA	PF03092.11;BT1_family;2.3e-45;PF03209.10;PUCC_protein;0.05;PF07690.11;Major_Facilitator_Superfamily;7.6e-07	NA	1;19;0.779	len=133;ExpAA=0.00;First60=0.00;PredHel=0;Topology=o;len=172;ExpAA=55.86;First60=19.38;PredHel=0;Topology=o;len=319;ExpAA=84.05;First60=0.04;PredHel=3;Topology=o209-228i235-257o277-299i	NA	NA
comp666_c0_g1_i3	Hypersensitive-induced_response_protein-like_protein_1	HIRL1_Os05g0591900_OsJ_19752_OSNPB_050591900_P0663C08.5	Oryza_sativa_subsp._japonica_(Rice)	NA	NA	NA	NA	NA	NA	NA	PF00069.20;Protein_kinase_domain;1.3e-45;PF01145.20;SPFH_domain_/_Band_7_family;4.9e-30;PF07714.12;Protein_tyrosine_kinase;7.8e-48;PF12192.3;Fungal_calcium_binding_protein;0.12;PF13421.1;SPFH_domain-Band_7_family;0.0003	NA	NA	len=287;ExpAA=0.01;First60=0.00;PredHel=0;Topology=o;len=535;ExpAA=21.09;First60=20.75;PredHel=1;Topology=i35-57o	NA	NA
comp4375_c0_g1_i2	Glutamate_dehydrogenase_2,_mitochondrial_(OsGDH2)_(EC_1.4.1.3)	GDH2_LOC_Os04g45970_Os04g0543900_OSNPB_040543900	Oryza_sativa_subsp._japonica_(Rice)	cellular_amino_acid_metabolic_process_[GO:0006520];_cellular_response_to_nitrogen_starvation_[GO:0006995];_response_to_alkaline_pH_[GO:0010446];_response_to_cold_[GO:0009409];_response_to_nitrogen_compound_[GO:1901698];_response_to_salt_stress_[GO:0009651]	glutamate_dehydrogenase_(NAD+)_activity_[GO:0004352];_glutamate_dehydrogenase_[NAD(P)+]_activity_[GO:0004353]	mitochondrion_[GO:0005739]	NA	NA	NA	NA	PF00208.16;Glutamate/Leucine/Phenylalanine/Valine_dehydrogenase;9.3e-67;PF00670.16;S-adenosyl-L-homocysteine_hydrolase,_NAD_binding_domain;0.076;PF02812.13;Glu/Leu/Phe/Val_dehydrogenase,_dimerisation_domain;6.2e-28;PF02826.14;D-isomer_specific_2-hydroxyacid_dehydrogenase,_NAD_binding_domain;0.01;PF02954.14;Bacterial_regulatory_protein,_Fis_family;0.066	NA	NA	len=139;ExpAA=0.01;First60=0.00;PredHel=0;Topology=o;len=222;ExpAA=0.92;First60=0.90;PredHel=0;Topology=o	1.4.1.3	NA
comp4029_c0_g1_i2	Protein_EARLY-RESPONSIVE_TO_DEHYDRATION_7,_chloroplastic	ERD7_At2g17840_T13L16.14	Arabidopsis_thaliana_(Mouse-ear_cress)	circadian_rhythm_[GO:0007623];_response_to_abscisic_acid_[GO:0009737];_response_to_cold_[GO:0009409];_response_to_high_light_intensity_[GO:0009644];_response_to_salt_stress_[GO:0009651];_response_to_water_deprivation_[GO:0009414]	NA	chloroplast_[GO:0009507];_plasma_membrane_[GO:0005886]	NA	NA	NA	NA	PF06911.7;Senescence-associated_protein;5.6e-54	NA	NA	len=478;ExpAA=1.24;First60=0.03;PredHel=0;Topology=o	NA	K19366
comp12452_c0_g1_i1	UDP-glycosyltransferase_73C3_(EC_2.4.1.-)	UGT73C3_At2g36780_F13K3.18	Arabidopsis_thaliana_(Mouse-ear_cress)	metabolic_process_[GO:0008152]	quercetin_3-O-glucosyltransferase_activity_[GO:0080043];_quercetin_7-O-glucosyltransferase_activity_[GO:0080044]	intracellular_membrane-bounded_organelle_[GO:0043231]	NA	NA	NA	NA	PF00201.13;UDP-glucoronosyl_and_UDP-glucosyl_transferase;1.3e-25;PF03033.15;Glycosyltransferase_family_28_N-terminal_domain;0.01;PF13579.1;Glycosyl_transferase_4-like_domain;2.3e-05;PF13692.1;Glycosyl_transferases_group_1;0.05	NA	NA	len=334;ExpAA=0.00;First60=0.00;PredHel=0;Topology=o;len=578;ExpAA=0.46;First60=0.00;PredHel=0;Topology=o	2.4.1.-	K13496
comp557_c0_g1_i1	Abscisic_acid_receptor_PYL5_(ABI1-binding_protein_3)_(PYR1-like_protein_5)_(Regulatory_components_of_ABA_receptor_8)	PYL5_ABIP3_RCAR8_At5g05440_K18I23.25	Arabidopsis_thaliana_(Mouse-ear_cress)	abscisic_acid-activated_signaling_pathway_[GO:0009738]	abscisic_acid_binding_[GO:0010427];_protein_phosphatase_inhibitor_activity_[GO:0004864];_receptor_activity_[GO:0004872]	cytoplasm_[GO:0005737];_nucleus_[GO:0005634];_plasma_membrane_[GO:0005886]	NA	NA	NA	NA	PF00407.14;Pathogenesis-related_protein_Bet_v_I_family;2.8e-07;PF03364.15;Polyketide_cyclase_/_dehydrase_and_lipid_transport;0.00058;PF10604.4;Polyketide_cyclase_/_dehydrase_and_lipid_transport;4.8e-16;PF11443.3;Domain_of_unknown_function_(DUF2828);0.021	NA	NA	len=167;ExpAA=0.01;First60=0.00;PredHel=0;Topology=o;len=284;ExpAA=0.05;First60=0.00;PredHel=0;Topology=o	NA	K14496
Contig1945_c0_g1_i1	Sucrose:sucrose_1-fructosyltransferase_(EC_2.4.1.99)_(Sucrose_1(F)-fructosyltransferase)_(Sucrose:sucrose_1(F)-beta-D-fructosyltransferase)	1-SST	Festuca_arundinacea_(Tall_fescue)_(Schedonorus_arundinaceus)	carbohydrate_metabolic_process_[GO:0005975]	sucrose_1F-fructosyltransferase_activity_[GO:0050306];_sucrose_alpha-glucosidase_activity_[GO:0004575]	vacuole_[GO:0005773]	NA	NA	NA	NA	PF00251.15;Glycosyl_hydrolases_family_32_N-terminal_domain;7.3e-118;PF08244.7;Glycosyl_hydrolases_family_32_C_terminal;6.5e-14;PF11837.3;Domain_of_unknown_function_(DUF3357);1.5e-20;PF13418.1;Galactose_oxidase,_central_domain;0.093	NA	NA	len=303;ExpAA=0.00;First60=0.00;PredHel=0;Topology=o;len=650;ExpAA=21.01;First60=20.79;PredHel=1;Topology=i32-54o	2.4.1.99	K01193
comp3757_c0_g1_i1	NA	NA	NA	NA	NA	NA	NA	NA	NA	NA	NA	NA	NA	len=285;ExpAA=0.25;First60=0.02;PredHel=0;Topology=o	NA	NA
Contig4136_c0_g1_i1	NA	NA	NA	NA	NA	NA	NA	NA	NA	NA	NA	NA	NA	len=153;ExpAA=0.00;First60=0.00;PredHel=0;Topology=o	NA	NA
comp10226_c0_g1_i5	Protein_NRDE2_homolog	Nrde2	Mus_musculus_(Mouse)	chromatin_silencing_by_small_RNA_[GO:0031048];_RNA_interference_[GO:0016246];_RNA_processing_[GO:0006396]	NA	catalytic_step_2_spliceosome_[GO:0071013]	NA	NA	NA	NA	PF08424.5;NRDE-2,_necessary_for_RNA_interference;3.6e-98;PF10423.4;Bacterial_AMP_nucleoside_phosphorylase_N-terminus;0.041;PF14559.1;Tetratricopeptide_repeat;0.0013	NA	NA	len=1159;ExpAA=0.02;First60=0.00;PredHel=0;Topology=o	NA	NA
comp3301_c0_g1_i1	Low_molecular_mass_early_light-inducible_protein_HV60,_chloroplastic_(ELIP)	NA	Hordeum_vulgare_(Barley)	NA	NA	chloroplast_membrane_[GO:0031969];_integral_component_of_membrane_[GO:0016021]	NA	NA	NA	NA	PF00504.16;Chlorophyll_A-B_binding_protein;1.5e-13	NA	1;23;0.575	len=195;ExpAA=47.06;First60=0.83;PredHel=2;Topology=i129-151o171-193i	NA	NA
comp1349_c0_g1_i3	ABC_transporter_G_family_member_14_(ABC_transporter_ABCG.14)_(AtABCG14)_(White-brown_complex_homolog_protein_14)_(AtWBC14)	ABCG14_WBC14_At1g31770_F27M3.2_F5M6.22	Arabidopsis_thaliana_(Mouse-ear_cress)	cotyledon_vascular_tissue_pattern_formation_[GO:0010588];_stem_vascular_tissue_pattern_formation_[GO:0010222]	ATPase_activity,_coupled_to_transmembrane_movement_of_substances_[GO:0042626];_ATP_binding_[GO:0005524]	integral_component_of_membrane_[GO:0016021];_plasma_membrane_[GO:0005886]	NA	NA	NA	NA	PF00005.22;ABC_transporter;7e-25;PF01061.19;ABC-2_type_transporter;6.4e-35;PF01935.12;Domain_of_unknown_function_DUF87;0.29;PF02463.14;RecF/RecN/SMC_N_terminal_domain;0.022;PF03193.11;Protein_of_unknown_function,_DUF258;0.036;PF03215.10;Rad17_cell_cycle_checkpoint_protein;0.25;PF12679.2;ABC-2_family_transporter_protein;0.12;PF12698.2;ABC-2_family_transporter_protein;7.1e-06;PF12846.2;AAA-like_dom…	NA	NA	len=673;ExpAA=140.49;First60=0.04;PredHel=7;Topology=o425-442i455-477o497-519i532-554o564-582i595-617o645-667i;len=697;ExpAA=0.00;First60=0.00;PredHel=0;Topology=o	NA	NA
Contig5617_c0_g1_i1	Retrovirus-related_Pol_polyprotein_from_transposon_TNT_1-94_[Includes:_Protease_(EC_3.4.23.-);_Reverse_transcriptase_(EC_2.7.7.49);_Endonuclease]	NA	Nicotiana_tabacum_(Common_tobacco)	DNA_integration_[GO:0015074]	aspartic-type_endopeptidase_activity_[GO:0004190];_endonuclease_activity_[GO:0004519];_nucleic_acid_binding_[GO:0003676];_RNA-directed_DNA_polymerase_activity_[GO:0003964];_zinc_ion_binding_[GO:0008270]	NA	NA	NA	NA	NA	PF00098.18;Zinc_knuckle;0.0027;PF13961.1;Domain_of_unknown_function_(DUF4219);3.4e-09;PF14223.1;gag-polypeptide_of_LTR_copia-type;1.5e-32;PF14227.1;gag-polypeptide_of_LTR_copia-type;2.3e-06;PF14244.1;gag-polypeptide_of_LTR_copia-type;5.5e-06	NA	NA	len=281;ExpAA=0.87;First60=0.87;PredHel=0;Topology=o	3.4.23.-;_2.7.7.49	NA
comp15892_c0_g1_i4	NA	NA	NA	NA	NA	NA	NA	NA	NA	NA	NA	NA	NA	NA	NA	NA
Contig422_c0_g1_i1	Glycolipid_transfer_protein_2	GLTP2_At1g21360_F24J8.2	Arabidopsis_thaliana_(Mouse-ear_cress)	NA	glycolipid_binding_[GO:0051861];_glycolipid_transporter_activity_[GO:0017089]	cytoplasm_[GO:0005737]	NA	NA	NA	NA	PF08718.6;Glycolipid_transfer_protein_(GLTP);5.3e-12	NA	NA	len=154;ExpAA=0.01;First60=0.00;PredHel=0;Topology=o	NA	K08051
comp8484_c0_g1_i1	Receptor-like_protein_kinase_HSL1_(EC_2.7.11.1)_(Protein_HAESA-LIKE1)	HSL1_At1g28440_F3M18.12	Arabidopsis_thaliana_(Mouse-ear_cress)	NA	ATP_binding_[GO:0005524];_protein_serine/threonine_kinase_activity_[GO:0004674]	integral_component_of_membrane_[GO:0016021];_plasma_membrane_[GO:0005886]	NA	NA	NA	NA	PF00069.20;Protein_kinase_domain;1.9e-44;PF00560.28;Leucine_Rich_Repeat;1.9e-29;PF01636.18;Phosphotransferase_enzyme_family;0.00049;PF07714.12;Protein_tyrosine_kinase;2.1e-38;PF08263.7;Leucine_rich_repeat_N-terminal_domain;7.3e-08;PF12799.2;Leucine_Rich_repeats_(2_copies);4.4e-34;PF13504.1;Leucine_rich_repeat;6.6e-13;PF13516.1;Leucine_Rich_repeat;2.9e-14;PF13855.1;Leucine_rich_repeat;1e-32	NA	1;38;0.721	len=328;ExpAA=0.00;First60=0.00;PredHel=0;Topology=o;len=959;ExpAA=34.17;First60=6.79;PredHel=1;Topology=o644-666i	2.7.11.1	NA
comp2893_c0_g1_i1	NA	NA	NA	NA	NA	NA	NA	NA	NA	NA	NA	NA	NA	NA	NA	NA
comp26467_c0_g1_i1	NA	NA	NA	NA	NA	NA	NA	NA	NA	NA	NA	NA	NA	NA	NA	NA
comp5555_c0_g1_i1	Aspartyl_protease_family_protein_2_(EC_3.4.23.-)	APF2_At1g01300_F6F3.10	Arabidopsis_thaliana_(Mouse-ear_cress)	protein_catabolic_process_[GO:0030163];_proteolysis_[GO:0006508];_response_to_karrikin_[GO:0080167]	aspartic-type_endopeptidase_activity_[GO:0004190]	membrane_[GO:0016020];_plant-type_cell_wall_[GO:0009505]	NA	NA	NA	NA	PF00026.18;Eukaryotic_aspartyl_protease;7.7e-18;PF14541.1;Xylanase_inhibitor_C-terminal;2.2e-39;PF14543.1;Xylanase_inhibitor_N-terminal;3.3e-42	NA	NA	len=348;ExpAA=3.97;First60=0.00;PredHel=0;Topology=o;len=586;ExpAA=20.17;First60=0.00;PredHel=1;Topology=i77-94o	3.4.23.-	K22683
Contig3394_c0_g1_i1	Elongation_factor_2_(EF-2)_(Protein_LOW_EXPRESSION_OF_OSMOTICALLY_RESPONSIVE_GENES_1)	LOS1_At1g56070/At1g56075_T6H22.13	Arabidopsis_thaliana_(Mouse-ear_cress)	cold_acclimation_[GO:0009631];_response_to_cold_[GO:0009409];_response_to_cytokinin_[GO:0009735]	copper_ion_binding_[GO:0005507];_GTPase_activity_[GO:0003924];_GTP_binding_[GO:0005525];_mRNA_binding_[GO:0003729];_translation_elongation_factor_activity_[GO:0003746]	apoplast_[GO:0048046];_chloroplast_[GO:0009507];_cytosol_[GO:0005829];_membrane_[GO:0016020];_nucleolus_[GO:0005730];_plasma_membrane_[GO:0005886];_plasmodesma_[GO:0009506];_vacuolar_membrane_[GO:0005774]	NA	NA	NA	NA	PF00009.22;Elongation_factor_Tu_GTP_binding_domain;2.6e-59;PF01926.18;50S_ribosome-binding_GTPase;4.6e-05;PF08477.8;Miro-like_protein;0.043	NA	NA	len=278;ExpAA=0.15;First60=0.01;PredHel=0;Topology=o	NA	K03234
Contig2753_c0_g1_i1	Dynein_light_chain_LC6,_flagellar_outer_arm	NA	Heliocidaris_crassispina_(Sea_urchin)_(Anthocidaris_crassispina)	microtubule-based_process_[GO:0007017]	motor_activity_[GO:0003774]	cytoplasm_[GO:0005737];_dynein_complex_[GO:0030286];_microtubule_[GO:0005874];_motile_cilium_[GO:0031514]	NA	NA	NA	NA	PF01221.13;Dynein_light_chain_type_1;7.3e-32	NA	NA	len=106;ExpAA=8.95;First60=0.04;PredHel=0;Topology=o	NA	K10418
comp3747_c0_g1_i1	Probable_glycerol-3-phosphate_acyltransferase_3_(AtGPAT3)_(EC_2.3.1.15)	GPAT3_At4g01950_T7B11.21	Arabidopsis_thaliana_(Mouse-ear_cress)	CDP-diacylglycerol_biosynthetic_process_[GO:0016024];_cutin_biosynthetic_process_[GO:0010143];_dephosphorylation_[GO:0016311]	glycerol-3-phosphate_2-O-acyltransferase_activity_[GO:0090447];_glycerol-3-phosphate_O-acyltransferase_activity_[GO:0004366];_phosphatase_activity_[GO:0016791]	integral_component_of_membrane_[GO:0016021];_membrane_[GO:0016020]	NA	NA	NA	NA	PF01553.16;Acyltransferase;2.3e-07	NA	1;23;0.603	len=568;ExpAA=63.69;First60=0.06;PredHel=3;Topology=i88-107o117-139i303-325o	2.3.1.15	K13508
comp24415_c0_g1_i1	NA	NA	NA	NA	NA	NA	NA	NA	NA	NA	PF04520.8;Senescence_regulator;0.00021;PF12185.3;Nup358/RanBP2_E3_ligase_domain;0.028	NA	NA	len=146;ExpAA=0.42;First60=0.00;PredHel=0;Topology=o	NA	NA
comp8653_c0_g1_i2	Nudix_hydrolase_21,_chloroplastic_(AtNUDT21)_(EC_3.6.1.-)	NUDT21_NUDX21_At1g73540_T9L24.30	Arabidopsis_thaliana_(Mouse-ear_cress)	nucleoside_catabolic_process_[GO:0009164]	hydrolase_activity,_acting_on_acid_anhydrides,_in_phosphorus-containing_anhydrides_[GO:0016818];_metal_ion_binding_[GO:0046872]	chloroplast_[GO:0009507];_cytoplasm_[GO:0005737];_nucleus_[GO:0005634]	NA	NA	NA	NA	PF00293.23;NUDIX_domain;6.3e-14	NA	NA	len=166;ExpAA=0.00;First60=0.00;PredHel=0;Topology=o	3.6.1.-	K07766
Contig285_c0_g1_i1	Beta-glucosidase_22_(Os5bglu22)_(EC_3.2.1.21)	BGLU22_Os05g0366600_LOC_Os05g30350_OSJNBa0090H02.10	Oryza_sativa_subsp._japonica_(Rice)	carbohydrate_metabolic_process_[GO:0005975];_glycosyl_compound_metabolic_process_[GO:1901657]	beta-glucosidase_activity_[GO:0008422];_scopolin_beta-glucosidase_activity_[GO:0102483]	NA	NA	NA	NA	NA	PF00232.13;Glycosyl_hydrolase_family_1;1.2e-145	NA	1;29;0.782	len=113;ExpAA=21.59;First60=0.03;PredHel=1;Topology=o89-111i;len=522;ExpAA=4.81;First60=4.51;PredHel=0;Topology=o	3.2.1.21	K01188
comp2225_c0_g1_i4	AMSH-like_ubiquitin_thioesterase_2_(EC_3.4.19.-)_(Deubiquitinating_enzyme_AMSH2)	AMSH2_At1g10600_F20B24.2_T10O24.25	Arabidopsis_thaliana_(Mouse-ear_cress)	protein_K48-linked_deubiquitination_[GO:0071108];_protein_K63-linked_deubiquitination_[GO:0070536]	metal_ion_binding_[GO:0046872];_metallopeptidase_activity_[GO:0008237]	NA	NA	NA	NA	NA	PF00164.20;Ribosomal_protein_S12/S23;2e-40;PF01398.16;JAB1/Mov34/MPN/PAD-1_ubiquitin_protease;1.9e-14;PF08205.7;CD80-like_C2-set_immunoglobulin_domain;0.59;PF10916.3;Protein_of_unknown_function_(DUF2712);0.017;PF14464.1;Prokaryotic_homologs_of_the_JAB_domain;9.6e-05	NA	NA	len=146;ExpAA=0.02;First60=0.00;PredHel=0;Topology=o;len=275;ExpAA=0.01;First60=0.00;PredHel=0;Topology=o;len=99;ExpAA=20.80;First60=10.14;PredHel=1;Topology=i51-73o	3.4.19.-	K11866
comp7731_c0_g1_i1	NA	NA	NA	NA	NA	NA	NA	NA	NA	NA	NA	NA	NA	NA	NA	NA
Contig2747_c0_g1_i1	NA	NA	NA	NA	NA	NA	NA	NA	NA	NA	NA	NA	NA	NA	NA	NA
comp2084_c0_g1_i1	Ethylene-responsive_transcription_factor_9_(AtERF9)_(Ethylene-responsive_element-binding_factor_9)_(EREBP-9)	ERF9_ERF-9_ERF080_At5g44210_MLN1.14	Arabidopsis_thaliana_(Mouse-ear_cress)	defense_response_[GO:0006952];_ethylene-activated_signaling_pathway_[GO:0009873];_glucosinolate_metabolic_process_[GO:0019760];_transcription,_DNA-templated_[GO:0006351]	sequence-specific_DNA_binding_[GO:0043565];_transcription_factor_activity,_sequence-specific_DNA_binding_[GO:0003700]	membrane_[GO:0016020];_nucleus_[GO:0005634]	NA	NA	NA	NA	NA	NA	NA	len=238;ExpAA=0.12;First60=0.11;PredHel=0;Topology=o	NA	K09286
Contig530_c0_g1_i1	Zinc_finger_protein_ZAT7	ZAT7_At3g46090_F12M12.60	Arabidopsis_thaliana_(Mouse-ear_cress)	negative_regulation_of_growth_[GO:0045926];_regulation_of_transcription,_DNA-templated_[GO:0006355];_response_to_chitin_[GO:0010200];_response_to_oxidative_stress_[GO:0006979];_transcription,_DNA-templated_[GO:0006351]	metal_ion_binding_[GO:0046872];_transcription_factor_activity,_sequence-specific_DNA_binding_[GO:0003700]	nucleus_[GO:0005634]	NA	NA	NA	NA	PF00096.21;Zinc_finger,_C2H2_type;0.00032;PF02892.10;BED_zinc_finger;0.054;PF03363.8;Herpesvirus_leader_protein;0.12;PF12171.3;Zinc-finger_double-stranded_RNA-binding;0.00038;PF12756.2;C2H2_type_zinc-finger_(2_copies);0.0058;PF13465.1;Zinc-finger_double_domain;0.24;PF13894.1;C2H2-type_zinc_finger;0.057;PF13912.1;C2H2-type_zinc_finger;8.2e-16	NA	NA	len=162;ExpAA=0.02;First60=0.02;PredHel=0;Topology=o;len=162;ExpAA=0.02;First60=0.02;PredHel=0;Topology=o	NA	NA
comp588_c0_g1_i3	Tetraspanin-3	TET3_At3g45600_F9K21.18	Arabidopsis_thaliana_(Mouse-ear_cress)	NA	NA	integral_component_of_membrane_[GO:0016021];_plasma_membrane_[GO:0005886];_plasmodesma_[GO:0009506]	NA	NA	NA	NA	PF00335.15;Tetraspanin_family;5.2e-11;PF09425.5;Divergent_CCT_motif;2.6e-07;PF13800.1;Sigma_factor_regulator_N-terminal;0.068	NA	NA	len=103;ExpAA=0.00;First60=0.00;PredHel=0;Topology=o;len=144;ExpAA=22.08;First60=0.00;PredHel=1;Topology=i95-117o	NA	NA
Contig784_c0_g1_i1	Glucan_endo-1,3-beta-glucosidase_8_(EC_3.2.1.39)_((1->3)-beta-glucan_endohydrolase_8)_((1->3)-beta-glucanase_8)_(Beta-1,3-endoglucanase_8)_(Beta-1,3-glucanase_8)	At1g64760_F13O11.7	Arabidopsis_thaliana_(Mouse-ear_cress)	carbohydrate_metabolic_process_[GO:0005975];_cell_wall_organization_[GO:0071555];_defense_response_[GO:0006952]	glucan_endo-1,3-beta-D-glucosidase_activity_[GO:0042973];_hydrolase_activity,_hydrolyzing_O-glycosyl_compounds_[GO:0004553];_polysaccharide_binding_[GO:0030247]	anchored_component_of_membrane_[GO:0031225];_anchored_component_of_plasma_membrane_[GO:0046658];_cell_wall_[GO:0005618];_extracellular_region_[GO:0005576];_plasma_membrane_[GO:0005886];_plasmodesma_[GO:0009506]	NA	NA	NA	NA	PF00332.13;Glycosyl_hydrolases_family_17;4.6e-36;PF07983.8;X8_domain;4.7e-15;PF11308.3;Glycosyl_hydrolases_related_to_GH101_family,_GHL1-GHL3;0.064	NA	NA	len=299;ExpAA=6.96;First60=1.67;PredHel=0;Topology=o	3.2.1.39	NA
comp6772_c0_g1_i1	Probable_acyl-activating_enzyme_1,_peroxisomal_(EC_6.2.1.-)_(AMP-binding_protein_1)_(AtAMPBP1)	AAE1_AMPBP1_At1g20560_F5M15.12	Arabidopsis_thaliana_(Mouse-ear_cress)	fatty_acid_metabolic_process_[GO:0006631]	ligase_activity_[GO:0016874]	peroxisome_[GO:0005777]	NA	NA	NA	NA	PF00501.23;AMP-binding_enzyme;1.8e-69;PF13193.1;AMP-binding_enzyme_C-terminal_domain;8.1e-22	NA	NA	len=411;ExpAA=0.00;First60=0.00;PredHel=0;Topology=o;len=556;ExpAA=19.53;First60=11.23;PredHel=0;Topology=o	6.2.1.-	NA
comp2627_c0_g1_i1	Probable_endo-1,3(4)-beta-glucanase_ARB_01444_(Endo-1,3-beta-glucanase)_(Endo-1,4-beta-glucanase)_(EC_3.2.1.6)_(Laminarinase)	ARB_01444	Arthroderma_benhamiae_(strain_ATCC_MYA-4681_/_CBS_112371)_(Trichophyton_mentagrophytes)	metabolic_process_[GO:0008152]	glucan_endo-1,3-beta-glucanase_activity,_C-3_substituted_reducing_group_[GO:0052861];_glucan_endo-1,4-beta-glucanase_activity,_C-3_substituted_reducing_group_[GO:0052862]	cell_wall_[GO:0005618];_extracellular_region_[GO:0005576]	NA	NA	NA	NA	PF03639.8;Glycosyl_hydrolase_family_81;9e-188	NA	NA	len=785;ExpAA=0.14;First60=0.00;PredHel=0;Topology=o	3.2.1.6	K01180
Contig1252_c0_g1_i1	NA	NA	NA	NA	NA	NA	NA	NA	NA	NA	NA	NA	NA	NA	NA	NA
comp5453_c0_g1_i1	Glutathione_S-transferase_4_(EC_2.5.1.18)_(GST_class-phi_member_4)_(GST-27)_(GST-IV)	GST4	Zea_mays_(Maize)	response_to_herbicide_[GO:0009635];_response_to_xenobiotic_stimulus_[GO:0009410]	glutathione_binding_[GO:0043295];_glutathione_transferase_activity_[GO:0004364];_protein_homodimerization_activity_[GO:0042803]	protein_complex_[GO:0043234]	NA	NA	NA	NA	PF00043.20;Glutathione_S-transferase,_C-terminal_domain;3.9e-17;PF02798.15;Glutathione_S-transferase,_N-terminal_domain;2.8e-18;PF13409.1;Glutathione_S-transferase,_N-terminal_domain;7.2e-11;PF13410.1;Glutathione_S-transferase,_C-terminal_domain;7.6e-12;PF13417.1;Glutathione_S-transferase,_N-terminal_domain;1.7e-15;PF14497.1;Glutathione_S-transferase,_C-terminal_domain;8.5e-08	NA	NA	len=223;ExpAA=0.12;First60=0.01;PredHel=0;Topology=o	2.5.1.18	K00799
comp13484_c0_g1_i1	Heat_shock_cognate_70_kDa_protein	HSP70	Petunia_hybrida_(Petunia)	NA	ATP_binding_[GO:0005524]	NA	NA	NA	NA	NA	PF00012.15;Hsp70_protein;9.8e-88;PF01968.13;Hydantoinase/oxoprolinase;0.0075;PF06723.8;MreB/Mbl_protein;1e-08	NA	NA	len=180;ExpAA=0.12;First60=0.00;PredHel=0;Topology=o	NA	NA
comp1683_c0_g1_i3	Probable_pectinesterase_53_(PE_53)_(EC_3.1.1.11)_(Pectin_methylesterase_53)_(AtPME53)	PME53_ARATH53_At5g19730_T29J13.150	Arabidopsis_thaliana_(Mouse-ear_cress)	cell_wall_modification_[GO:0042545];_pectin_catabolic_process_[GO:0045490]	aspartyl_esterase_activity_[GO:0045330];_pectinesterase_activity_[GO:0030599]	cell_wall_[GO:0005618];_cytoplasm_[GO:0005737];_extracellular_region_[GO:0005576]	NA	NA	NA	NA	PF00249.26;Myb-like_DNA-binding_domain;1.7e-29;PF01095.14;Pectinesterase;1.1e-51;PF08914.6;Rap1_Myb_domain;0.012;PF12120.3;Rifampin_ADP-ribosyl_transferase;0.041;PF13921.1;Myb-like_DNA-binding_domain;1.5e-18	NA	1;20;0.893	len=321;ExpAA=0.00;First60=0.00;PredHel=0;Topology=o;len=379;ExpAA=0.05;First60=0.05;PredHel=0;Topology=o	3.1.1.11	K01051
comp1829_c0_g1_i2	2-alkenal_reductase_(NADP(+)-dependent)_(EC_1.3.1.102)_(Alkenal_double_bound_reductase)_(Allylic_alcohol_dehydrogenase_1)_(allyl-ADH1)_(Flavin-free_double_bond_reductase)_(NtDBR)_(Pulegone_reductase)_(NtRed-1)	DBR	Nicotiana_tabacum_(Common_tobacco)	NA	oxidoreductase_activity_[GO:0016491]	NA	NA	NA	NA	NA	PF00107.21;Zinc-binding_dehydrogenase;6.2e-24;PF11017.3;Protein_of_unknown_function_(DUF2855);0.14;PF13602.1;Zinc-binding_dehydrogenase;0.00032	NA	NA	len=358;ExpAA=2.71;First60=0.00;PredHel=0;Topology=o	1.3.1.102	NA
comp1302_c0_g1_i3	DNA_repair_protein_RAD51_homolog_A_(Rad51-like_protein_A)_(RAD51A)_(ZmRAD51a)	RAD51A	Zea_mays_(Maize)	double-strand_break_repair_via_homologous_recombination_[GO:0000724];_mitotic_recombination-dependent_replication_fork_processing_[GO:1990426]	ATP_binding_[GO:0005524];_DNA-dependent_ATPase_activity_[GO:0008094];_double-stranded_DNA_binding_[GO:0003690];_recombinase_activity_[GO:0000150];_single-stranded_DNA_binding_[GO:0003697]	nucleus_[GO:0005634]	NA	NA	NA	NA	PF00633.18;Helix-hairpin-helix_motif;0.038;PF08423.6;Rad51;0.00017;PF14520.1;Helix-hairpin-helix_domain;2.5e-07	NA	NA	len=463;ExpAA=0.07;First60=0.00;PredHel=0;Topology=o	NA	NA
Contig1855_c0_g1_i1	Solanesyl-diphosphate_synthase_1,_mitochondrial_(OsSPS1)_(EC_2.5.1.84)_(All-trans-nonaprenyl-diphosphate_synthase_1_(geranyl-diphosphate_specific))	SPS1_Os06g0678200_LOC_Os06g46450	Oryza_sativa_subsp._japonica_(Rice)	embryo_development_ending_in_seed_dormancy_[GO:0009793];_isoprenoid_biosynthetic_process_[GO:0008299];_ubiquinone_biosynthetic_process_[GO:0006744]	all-trans-nonaprenyl-diphosphate_synthase_(geranyl-diphosphate_specific)_activity_[GO:0052923];_metal_ion_binding_[GO:0046872];_prenyltransferase_activity_[GO:0004659];_trans-octaprenyltranstransferase_activity_[GO:0050347]	chloroplast_[GO:0009507];_mitochondrion_[GO:0005739]	NA	NA	NA	NA	PF00348.12;Polyprenyl_synthetase;1.6e-44;PF07201.6;HrpJ-like_domain;0.014	NA	NA	len=121;ExpAA=0.00;First60=0.00;PredHel=0;Topology=o;len=264;ExpAA=0.05;First60=0.00;PredHel=0;Topology=o	2.5.1.84	K14066
comp18475_c0_g1_i1	NA	NA	NA	NA	NA	NA	NA	NA	NA	NA	PF12435.3;Protein_of_unknown_function_(DUF3678);0.012	NA	NA	len=163;ExpAA=23.26;First60=21.32;PredHel=1;Topology=o10-27i	NA	NA
comp20893_c0_g1_i1	NA	NA	NA	NA	NA	NA	NA	NA	NA	NA	PF00001.16;7_transmembrane_receptor_(rhodopsin_family);2.2;PF00335.15;Tetraspanin_family;7.3e-07;PF01925.14;Sulfite_exporter_TauE/SafE;2.3e-07;PF06143.6;Baculovirus_11_kDa_family;0.9;PF07077.6;Protein_of_unknown_function_(DUF1345);0.22;PF07694.7;5TMR_of_5TMR-LYT;0.34;PF07937.6;Protein_of_unknown_function_(DUF1686);1.7;PF10166.4;Uncharacterised_conserved_protein_(DUF2368);0.56;PF11837.3;Domain_of_…	NA	NA	len=622;ExpAA=271.97;First60=9.68;PredHel=14;Topology=i51-68o102-124i137-159o164-186i212-234o259-278i297-314o324-346i407-424o455-474i483-502o512-534i557-579o599-621i	NA	NA
comp18296_c0_g1_i1	NA	NA	NA	NA	NA	NA	NA	NA	NA	NA	NA	NA	NA	NA	NA	NA
comp1577_c0_g1_i4	Serine/threonine-protein_phosphatase_BSL1_homolog_(EC_3.1.3.16)_(BSU1-like_protein_1_homolog)	BSL1_Os05g0144400_LOC_Os05g05240_OJ1607_F09.10	Oryza_sativa_subsp._japonica_(Rice)	brassinosteroid_mediated_signaling_pathway_[GO:0009742]	metal_ion_binding_[GO:0046872];_phosphoprotein_phosphatase_activity_[GO:0004721]	nucleus_[GO:0005634];_plasma_membrane_[GO:0005886]	NA	NA	NA	NA	PF00149.23;Calcineurin-like_phosphoesterase;4.1e-35;PF01344.20;Kelch_motif;7.4e-12;PF02714.10;Domain_of_unknown_function_DUF221;1.4e-73;PF03089.9;Recombination_activating_protein_2;0.18;PF07646.10;Kelch_motif;2.5e-09;PF12850.2;Calcineurin-like_phosphoesterase_superfamily_domain;0.014;PF13415.1;Galactose_oxidase,_central_domain;1.8e-23;PF13418.1;Galactose_oxidase,_central_domain;9.7e-25;PF13854.1;…	NA	NA	len=297;ExpAA=131.88;First60=19.49;PredHel=6;Topology=i41-63o83-105i117-139o182-214i235-257o262-281i;len=922;ExpAA=30.83;First60=4.47;PredHel=1;Topology=i81-98o	3.1.3.16	K01090
Contig6114_c0_g1_i1	Late_embryogenesis_abundant_protein_31_(LEA_31)_(Protein_RESPONSIVE_TO_ABSCISIC_ACID_28)_(AtRAB28)	RAB28_At3g22490_F16J14.5	Arabidopsis_thaliana_(Mouse-ear_cress)	cellular_ion_homeostasis_[GO:0006873];_response_to_lithium_ion_[GO:0010226];_seed_germination_[GO:0009845]	NA	cytosol_[GO:0005829];_nucleolus_[GO:0005730];_nucleus_[GO:0005634]	NA	NA	NA	NA	PF04927.7;Seed_maturation_protein;1.5e-13	NA	NA	len=104;ExpAA=18.57;First60=18.55;PredHel=1;Topology=o15-37i;len=225;ExpAA=0.00;First60=0.00;PredHel=0;Topology=o	NA	NA
Contig6804_c0_g1_i1	Aquaporin_NIP1-1_(NOD26-like_intrinsic_protein_1-1)_(OsNIP1;1)	NIP1-1_rMIP1_YK347_Os02g0232900_LOC_Os02g13870_OJ1705_E12.32	Oryza_sativa_subsp._japonica_(Rice)	ion_transmembrane_transport_[GO:0034220]	water_channel_activity_[GO:0015250]	integral_component_of_plasma_membrane_[GO:0005887]	NA	NA	NA	NA	NA	NA	NA	NA	NA	K09874
Contig4134_c0_g1_i1	NA	NA	NA	NA	NA	NA	NA	NA	NA	NA	NA	NA	NA	NA	NA	NA
comp1060_c0_g1_i2	Nematode_resistance_protein-like_HSPRO2_(AKINbetagamma-interacting_protein_2)_(Ortholog_of_sugar_beet_HS1_PRO-1_protein_2)_(Protein_Hs1pro-2)	HSPRO2_At2g40000_T28M21.16	Arabidopsis_thaliana_(Mouse-ear_cress)	defense_response_to_bacterium,_incompatible_interaction_[GO:0009816];_response_to_oxidative_stress_[GO:0006979];_response_to_salicylic_acid_[GO:0009751]	NA	cytoplasm_[GO:0005737]	NA	NA	NA	NA	PF07014.7;Hs1pro-1_protein_C-terminus;3.7e-25;PF07231.7;Hs1pro-1_N-terminus;1.2e-44	NA	NA	len=171;ExpAA=0.04;First60=0.00;PredHel=0;Topology=o;len=289;ExpAA=0.00;First60=0.00;PredHel=0;Topology=o	NA	NA
comp9937_c0_g1_i2	Probable_WRKY_transcription_factor_9_(WRKY_DNA-binding_protein_9)	WRKY9_At1g68150_T22E19.22	Arabidopsis_thaliana_(Mouse-ear_cress)	transcription,_DNA-templated_[GO:0006351]	sequence-specific_DNA_binding_[GO:0043565];_transcription_factor_activity,_sequence-specific_DNA_binding_[GO:0003700];_transcription_regulatory_region_DNA_binding_[GO:0044212]	nucleus_[GO:0005634]	NA	NA	NA	NA	PF03106.10;WRKY_DNA_-binding_domain;6.7e-26	NA	NA	len=302;ExpAA=0.04;First60=0.00;PredHel=0;Topology=o	NA	NA
comp423_c0_g1_i6	Beta-amylase_(EC_3.2.1.2)_(1,4-alpha-D-glucan_maltohydrolase)	BMY1	Zea_mays_(Maize)	polysaccharide_catabolic_process_[GO:0000272]	beta-amylase_activity_[GO:0016161]	NA	NA	NA	NA	NA	PF01373.12;Glycosyl_hydrolase_family_14;6.4e-107	NA	NA	len=323;ExpAA=0.62;First60=0.20;PredHel=0;Topology=o;len=371;ExpAA=0.07;First60=0.07;PredHel=0;Topology=o	3.2.1.2	NA
comp198_c0_g1_i2	Lichenase-2_(EC_3.2.1.73)_((1->3,1->4)-beta-glucanase_isoenzyme_EII)_(Endo-beta-1,3-1,4_glucanase_II)_(Lichenase_II)_(Fragment)	NA	Hordeum_vulgare_(Barley)	carbohydrate_metabolic_process_[GO:0005975]	licheninase_activity_[GO:0042972]	NA	NA	NA	NA	NA	PF00332.13;Glycosyl_hydrolases_family_17;7.4e-105;PF01416.15;tRNA_pseudouridine_synthase;0.00087;PF02511.10;Thymidylate_synthase_complementing_protein;0.076	NA	1;29;0.769	len=102;ExpAA=6.46;First60=3.24;PredHel=0;Topology=o;len=220;ExpAA=0.05;First60=0.01;PredHel=0;Topology=o;len=311;ExpAA=11.41;First60=10.42;PredHel=0;Topology=o	3.2.1.73	K06173
comp5011_c0_g1_i1	Serine/threonine-protein_kinase_HT1_(EC_2.7.11.1)_(High_leaf_temperature_protein_1)	HT1_At1g62400_F24O1.13	Arabidopsis_thaliana_(Mouse-ear_cress)	intracellular_signal_transduction_[GO:0035556]	ATP_binding_[GO:0005524];_protein_kinase_activity_[GO:0004672];_protein_serine/threonine_kinase_activity_[GO:0004674];_signal_transducer_activity_[GO:0004871]	cytoplasm_[GO:0005737]	NA	NA	NA	NA	PF00069.20;Protein_kinase_domain;1.1e-40;PF06293.9;Lipopolysaccharide_kinase_(Kdo/WaaP)_family;0.047;PF07714.12;Protein_tyrosine_kinase;1.2e-43;PF14531.1;Kinase-like;0.00038	NA	NA	len=165;ExpAA=0.09;First60=0.00;PredHel=0;Topology=o;len=182;ExpAA=0.01;First60=0.00;PredHel=0;Topology=o	2.7.11.1	NA
comp29856_c0_g1_i1	Peroxidase_44_(Atperox_P44)_(EC_1.11.1.7)_(ATP35)	PER44_P44_At4g26010_F20B18.120	Arabidopsis_thaliana_(Mouse-ear_cress)	hydrogen_peroxide_catabolic_process_[GO:0042744];_plant-type_cell_wall_organization_[GO:0009664];_response_to_oxidative_stress_[GO:0006979]	heme_binding_[GO:0020037];_metal_ion_binding_[GO:0046872];_peroxidase_activity_[GO:0004601]	extracellular_region_[GO:0005576];_plant-type_cell_wall_[GO:0009505]	NA	NA	NA	NA	PF00141.18;Peroxidase;9.3e-67	NA	NA	len=564;ExpAA=17.99;First60=5.61;PredHel=0;Topology=o	1.11.1.7	K00430
comp767_c0_g1_i1	1,4-alpha-glucan-branching_enzyme_2,_chloroplastic/amyloplastic_(EC_2.4.1.18)_(Q-enzyme)_(Starch-branching_enzyme_IIB)	SBE1	Zea_mays_(Maize)	glycogen_biosynthetic_process_[GO:0005978];_starch_biosynthetic_process_[GO:0019252]	1,4-alpha-glucan_branching_enzyme_activity_[GO:0003844];_cation_binding_[GO:0043169];_hydrolase_activity,_hydrolyzing_O-glycosyl_compounds_[GO:0004553]	amyloplast_[GO:0009501];_chloroplast_[GO:0009507]	NA	NA	NA	NA	PF00128.19;Alpha_amylase,_catalytic_domain;4.9e-17;PF00933.16;Glycosyl_hydrolase_family_3_N_terminal_domain;4.7e-88;PF01915.17;Glycosyl_hydrolase_family_3_C-terminal_domain;1.3e-39;PF02806.13;Alpha_amylase,_C-terminal_all-beta_domain;4.3e-24;PF11721.3;Di-glucose_binding_within_endoplasmic_reticulum;0.093;PF14701.1;glucanotransferase_domain_of_human_glycogen_debranching_enzyme;0.011	NA	1;24;0.754	len=182;ExpAA=0.78;First60=0.42;PredHel=0;Topology=o;len=501;ExpAA=0.14;First60=0.08;PredHel=0;Topology=o;len=674;ExpAA=21.23;First60=13.73;PredHel=1;Topology=i46-68o	2.4.1.18	K05349
Contig2112_c0_g1_i1	Methylsterol_monooxygenase_1-3_(EC_1.14.13.72)_(Sterol_4-alpha-methyl-oxidase_1-3)_(AtSMO1-3)	SMO1-3_At4g22755_T12H17.140	Arabidopsis_thaliana_(Mouse-ear_cress)	4,4-dimethyl-9beta,19-cyclopropylsterol_oxidation_[GO:0080064];_fatty_acid_biosynthetic_process_[GO:0006633];_sterol_biosynthetic_process_[GO:0016126]	C-4_methylsterol_oxidase_activity_[GO:0000254];_iron_ion_binding_[GO:0005506]	endoplasmic_reticulum_membrane_[GO:0005789];_integral_component_of_membrane_[GO:0016021]	NA	NA	NA	NA	PF04116.8;Fatty_acid_hydroxylase_superfamily;5.5e-12	NA	NA	len=101;ExpAA=1.71;First60=0.27;PredHel=0;Topology=o	1.14.13.72	K14423
comp146_c0_g1_i1	Phosphoethanolamine_N-methyltransferase_1_(AtNMT1)_(PEAMT_1)_(EC_2.1.1.103)_(Protein_XIPOTL_1)	NMT1_PEAMT_XPL1_At3g18000_MEB5.22	Arabidopsis_thaliana_(Mouse-ear_cress)	choline_biosynthetic_process_[GO:0042425];_phosphatidylcholine_biosynthetic_process_[GO:0006656];_pollen_development_[GO:0009555];_pollen_tube_growth_[GO:0009860];_pollen_tube_guidance_[GO:0010183];_post-embryonic_root_development_[GO:0048528];_unidimensional_cell_growth_[GO:0009826]	methyltransferase_activity_[GO:0008168];_phosphoethanolamine_N-methyltransferase_activity_[GO:0000234]	cytoplasm_[GO:0005737];_cytosol_[GO:0005829]	NA	NA	NA	NA	PF00398.15;Ribosomal_RNA_adenine_dimethylase;4.3e-06;PF00891.13;O-methyltransferase;0.011;PF01135.14;Protein-L-isoaspartate(D-aspartate)_O-methyltransferase_(PCMT);4.1e-06;PF01209.13;ubiE/COQ5_methyltransferase_family;1e-14;PF01728.14;FtsJ-like_methyltransferase;0.00028;PF01739.13;CheR_methyltransferase,_SAM_binding_domain;1.4e-08;PF02353.15;Mycolic_acid_cyclopropane_synthetase;1.4e-14;PF02390.12…	NA	NA	len=499;ExpAA=0.00;First60=0.00;PredHel=0;Topology=o	2.1.1.103	K05929
comp4316_c0_g1_i1	Probable_calcium-binding_protein_CML22_(Calmodulin-like_protein_22)	CML22_Os04g0492800_LOC_Os04g41540_OJ990528_30.6_OSJNBb0091E11.1	Oryza_sativa_subsp._japonica_(Rice)	NA	calcium_ion_binding_[GO:0005509]	NA	NA	NA	NA	NA	PF00036.27;EF_hand;5.7e-16;PF04695.8;Peroxisomal_membrane_anchor_protein_(Pex14p)_conserved_region;1.5;PF10591.4;Secreted_protein_acidic_and_rich_in_cysteine_Ca_binding_region;0.11;PF13202.1;EF_hand;6.1e-09;PF13405.1;EF-hand_domain;2.1e-12;PF13499.1;EF-hand_domain_pair;7.8e-12;PF13833.1;EF-hand_domain_pair;6.3e-11	NA	NA	len=216;ExpAA=1.11;First60=0.23;PredHel=0;Topology=o	NA	K02183
comp15620_c0_g1_i1	Oil_body-associated_protein_2A	OBAP2A_GrmZm2g043521_Zm.162886	Zea_mays_(Maize)	NA	NA	NA	NA	NA	NA	NA	PF06884.6;Protein_of_unknown_function_(DUF1264);2.7e-67	NA	NA	len=262;ExpAA=0.03;First60=0.03;PredHel=0;Topology=o	NA	NA
comp27204_c0_g1_i1	NA	NA	NA	NA	NA	NA	NA	NA	NA	NA	NA	NA	NA	NA	NA	NA
comp52_c0_g1_i5	14-3-3-like_protein_GF14-12	GRF2	Zea_mays_(Maize)	negative_regulation_of_protein_serine/threonine_kinase_activity_[GO:0071901];_regulation_of_gene_expression_[GO:0010468]	DNA_binding_[GO:0003677];_protein_complex_binding_[GO:0032403]	nucleus_[GO:0005634]	NA	NA	NA	NA	PF00244.15;14-3-3_protein;3.4e-68;PF01496.14;V-type_ATPase_116kDa_subunit_family;0.16;PF14931.1;Intraflagellar_transport_complex_B,_subunit_20;0.038	NA	NA	len=262;ExpAA=0.32;First60=0.00;PredHel=0;Topology=o	NA	NA
Contig2865_c0_g1_i1	Ethylene-responsive_transcription_factor_ERF025	ERF025_At5g52020_MSG15.10	Arabidopsis_thaliana_(Mouse-ear_cress)	defense_response_to_fungus_[GO:0050832];_ethylene-activated_signaling_pathway_[GO:0009873];_glucosinolate_metabolic_process_[GO:0019760];_transcription,_DNA-templated_[GO:0006351]	sequence-specific_DNA_binding_[GO:0043565];_transcription_factor_activity,_sequence-specific_DNA_binding_[GO:0003700];_transcription_regulatory_region_DNA_binding_[GO:0044212]	nucleus_[GO:0005634]	NA	NA	NA	NA	PF00847.15;AP2_domain;3.5e-14	NA	NA	len=248;ExpAA=0.47;First60=0.00;PredHel=0;Topology=o	NA	NA
comp4543_c0_g1_i1	NA	NA	NA	NA	NA	NA	NA	NA	NA	NA	PF05431.6;Insecticidal_Crystal_Toxin,_P42;0.066;PF06880.6;Protein_of_unknown_function_(DUF1262);9.6e-41	NA	NA	len=381;ExpAA=0.01;First60=0.00;PredHel=0;Topology=o	NA	NA
comp11936_c0_g1_i2	Protein_MARD1_(Mediator_of_ABA-regulated_dormancy1)_(Senescence-associated_protein_SAG102)	MARD1_SAG102_At3g63210_F16M2.6	Arabidopsis_thaliana_(Mouse-ear_cress)	NA	metal_ion_binding_[GO:0046872]	NA	NA	NA	NA	NA	NA	NA	NA	NA	NA	NA
comp2974_c0_g1_i8	Probable_acetyltransferase_NATA1-like_(EC_2.3.1.-)	At2g39020_T7F6.19	Arabidopsis_thaliana_(Mouse-ear_cress)	ornithine_metabolic_process_[GO:0006591]	N-acetyltransferase_activity_[GO:0008080]	chloroplast_[GO:0009507]	NA	NA	NA	NA	PF00583.19;Acetyltransferase_(GNAT)_family;6.7e-14;PF08445.5;FR47-like_protein;0.00048;PF13302.1;Acetyltransferase_(GNAT)_domain;0.0044;PF13420.1;Acetyltransferase_(GNAT)_domain;0.0036;PF13508.1;Acetyltransferase_(GNAT)_domain;4e-05;PF13673.1;Acetyltransferase_(GNAT)_domain;1.7e-05	NA	NA	len=112;ExpAA=0.34;First60=0.34;PredHel=0;Topology=o;len=141;ExpAA=0.00;First60=0.00;PredHel=0;Topology=i;len=226;ExpAA=0.18;First60=0.00;PredHel=0;Topology=o	2.3.1.-	K22883
Contig1453_c0_g1_i1	Transcription_factor_DIVARICATA	DIVARICATA	Antirrhinum_majus_(Garden_snapdragon)	determination_of_dorsal/ventral_asymmetry_[GO:0048262];_flower_development_[GO:0009908];_regulation_of_transcription,_DNA-templated_[GO:0006355];_transcription,_DNA-templated_[GO:0006351]	DNA_binding_[GO:0003677]	nucleus_[GO:0005634]	NA	NA	NA	NA	PF00249.26;Myb-like_DNA-binding_domain;1.4e-07;PF13921.1;Myb-like_DNA-binding_domain;0.012	NA	NA	len=131;ExpAA=0.02;First60=0.02;PredHel=0;Topology=o	NA	NA
Contig1366_c0_g1_i1	WRKY_transcription_factor_6_(WRKY_DNA-binding_protein_6)_(AtWRKY6)	WRKY6_At1g62300_F19K23.22	Arabidopsis_thaliana_(Mouse-ear_cress)	cellular_response_to_boron-containing_substance_deprivation_[GO:0080169];_cellular_response_to_phosphate_starvation_[GO:0016036];_ethylene-activated_signaling_pathway_[GO:0009873];_negative_regulation_of_transcription,_DNA-templated_[GO:0045892];_response_to_chitin_[GO:0010200];_transcription,_DNA-templated_[GO:0006351]	sequence-specific_DNA_binding_[GO:0043565];_transcription_factor_activity,_sequence-specific_DNA_binding_[GO:0003700];_transcription_regulatory_region_DNA_binding_[GO:0044212]	nucleus_[GO:0005634]	NA	NA	NA	NA	PF03106.10;WRKY_DNA_-binding_domain;5e-16	NA	NA	len=254;ExpAA=0.27;First60=0.01;PredHel=0;Topology=o	NA	NA
comp3779_c0_g1_i2	Serine_carboxypeptidase-like_18_(EC_3.4.16.-)	SCPL18_At1g33540_F10C21.18	Arabidopsis_thaliana_(Mouse-ear_cress)	secondary_metabolic_process_[GO:0019748]	carboxypeptidase_activity_[GO:0004180];_transferase_activity,_transferring_acyl_groups_other_than_amino-acyl_groups_[GO:0016747]	extracellular_region_[GO:0005576]	NA	NA	NA	NA	PF00450.17;Serine_carboxypeptidase;6.3e-111;PF07533.11;BRK_domain;0.12	NA	1;40;0.683	len=495;ExpAA=18.67;First60=17.25;PredHel=1;Topology=i20-38o	3.4.16.-	K16296
comp4831_c0_g1_i2	Eukaryotic_peptide_chain_release_factor_subunit_1-3_(Eukaryotic_release_factor_1-3)_(eRF1-3)_(Omnipotent_suppressor_protein_1_homolog_3)_(SUP1_homolog_3)	ERF1-3_At3g26618_MFE16.17	Arabidopsis_thaliana_(Mouse-ear_cress)	regulation_of_growth_[GO:0040008];_translational_termination_[GO:0006415]	translation_release_factor_activity_[GO:0003747];_translation_release_factor_activity,_codon_specific_[GO:0016149]	cytoplasm_[GO:0005737]	NA	NA	NA	NA	PF01248.21;Ribosomal_protein_L7Ae/L30e/S12e/Gadd45_family;0.094;PF03463.10;eRF1_domain_1;1.1e-27;PF03464.10;eRF1_domain_2;5.6e-42;PF03465.10;eRF1_domain_3;2.1e-36;PF06486.6;Protein_of_unknown_function_(DUF1093);0.041	NA	NA	len=438;ExpAA=0.01;First60=0.00;PredHel=0;Topology=o	NA	K03265
comp624_c0_g1_i1	Chaperone_protein_dnaJ_11,_chloroplastic_(AtDjC11)_(AtJ11)	ATJ11_C11_J11_At4g36040_T19K4.170	Arabidopsis_thaliana_(Mouse-ear_cress)	NA	NA	chloroplast_[GO:0009507];_chloroplast_stroma_[GO:0009570];_nucleus_[GO:0005634];_plastid_[GO:0009536]	NA	NA	NA	NA	NA	NA	NA	NA	NA	NA
comp1918_c0_g1_i2	Heparan-alpha-glucosaminide_N-acetyltransferase_(EC_2.3.1.78)_(Transmembrane_protein_76)	Hgsnat_D8Ertd354e_Tmem76	Mus_musculus_(Mouse)	lysosomal_transport_[GO:0007041];_protein_oligomerization_[GO:0051259]	heparan-alpha-glucosaminide_N-acetyltransferase_activity_[GO:0015019];_transferase_activity,_transferring_acyl_groups_[GO:0016746]	integral_component_of_membrane_[GO:0016021];_lysosomal_membrane_[GO:0005765]	NA	NA	NA	NA	PF01757.17;Acyltransferase_family;0.0001;PF07786.7;Protein_of_unknown_function_(DUF1624);1.2e-09	NA	NA	len=538;ExpAA=192.42;First60=0.00;PredHel=9;Topology=i152-174o184-206i219-238o253-275i296-315o400-422i434-451o466-488i501-523o	2.3.1.78	K10532
comp13291_c0_g1_i2	Protein_FAR1-RELATED_SEQUENCE_3	FRS3_At2g27110_T20P8.16	Arabidopsis_thaliana_(Mouse-ear_cress)	regulation_of_transcription,_DNA-templated_[GO:0006355]	zinc_ion_binding_[GO:0008270]	nucleus_[GO:0005634];_plasmodesma_[GO:0009506]	NA	NA	NA	NA	PF04434.12;SWIM_zinc_finger;3.1e-07;PF11470.3;GLUT4_regulating_protein_TUG;0.11	NA	NA	len=309;ExpAA=0.05;First60=0.01;PredHel=0;Topology=o	NA	NA
comp1825_c0_g1_i2	Ribonuclease_3_(EC_3.1.27.1)	RNS3_At1g26820_T24P13.23_T2P11.1	Arabidopsis_thaliana_(Mouse-ear_cress)	NA	ribonuclease_T2_activity_[GO:0033897];_RNA_binding_[GO:0003723]	NA	NA	NA	NA	NA	NA	NA	NA	NA	3.1.27.1	NA
Contig402_c0_g1_i1	Cytidine_deaminase_1_(At-CDA1)_(EC_3.5.4.5)	CDA1_CDD_DESZ_At2g19570_F3P11	Arabidopsis_thaliana_(Mouse-ear_cress)	cytidine_catabolic_process_[GO:0006216];_cytidine_deamination_[GO:0009972]	cytidine_deaminase_activity_[GO:0004126];_deoxycytidine_deaminase_activity_[GO:0047844];_protein_homodimerization_activity_[GO:0042803];_zinc_ion_binding_[GO:0008270]	cytosol_[GO:0005829]	NA	NA	NA	NA	PF00383.17;Cytidine_and_deoxycytidylate_deaminase_zinc-binding_region;1.8e-16;PF08211.6;Cytidine_and_deoxycytidylate_deaminase_zinc-binding_region;1.9e-36;PF14432.1;DYW_family_of_nucleic_acid_deaminases;0.0069;PF14437.1;MafB19-like_deaminase;0.021;PF14441.1;OTT_1508-like_deaminase;0.00025	NA	NA	len=304;ExpAA=0.75;First60=0.24;PredHel=0;Topology=o	3.5.4.5	K01489
Contig2951_c0_g1_i1	Probable_WRKY_transcription_factor_46_(WRKY_DNA-binding_protein_46)	WRKY46_At2g46400_F11C10.9	Arabidopsis_thaliana_(Mouse-ear_cress)	lateral_root_development_[GO:0048527];_regulation_of_transcription,_DNA-templated_[GO:0006355];_response_to_chitin_[GO:0010200];_transcription,_DNA-templated_[GO:0006351]	core_promoter_proximal_region_sequence-specific_DNA_binding_[GO:0000987];_sequence-specific_DNA_binding_[GO:0043565];_transcription_factor_activity,_sequence-specific_DNA_binding_[GO:0003700];_transcription_regulatory_region_DNA_binding_[GO:0044212]	nucleolus_[GO:0005730]	NA	NA	NA	NA	PF03106.10;WRKY_DNA_-binding_domain;1.5e-19	NA	NA	len=263;ExpAA=0.00;First60=0.00;PredHel=0;Topology=o	NA	NA
comp6858_c0_g1_i1	NA	NA	NA	NA	NA	NA	NA	NA	NA	NA	NA	NA	NA	len=164;ExpAA=14.14;First60=0.08;PredHel=0;Topology=o;len=306;ExpAA=0.03;First60=0.00;PredHel=0;Topology=o	NA	NA
comp13340_c0_g1_i1	Ubiquinol_oxidase_1b,_mitochondrial_(EC_1.10.3.11)_(Alternative_oxidase_1b)	AOX1B_At3g22360_MCB17.10	Arabidopsis_thaliana_(Mouse-ear_cress)	NA	alternative_oxidase_activity_[GO:0009916];_metal_ion_binding_[GO:0046872]	integral_component_of_membrane_[GO:0016021];_mitochondrial_inner_membrane_[GO:0005743];_mitochondrion_[GO:0005739];_respiratory_chain_[GO:0070469]	NA	NA	NA	NA	PF01786.12;Alternative_oxidase;7.1e-14	NA	NA	len=175;ExpAA=2.11;First60=0.19;PredHel=0;Topology=o	1.10.3.11	K17893
Contig2010_c0_g1_i1	Transportin_MOS14_(Importin_beta_MOS14)_(Protein_MODIFIER_OF_SNC1_14)_(Transportin-SR)_(TRN-SR)	MOS14_At5g62600_K19B1.21	Arabidopsis_thaliana_(Mouse-ear_cress)	protein_import_into_nucleus_[GO:0006606];_regulation_of_RNA_splicing_[GO:0043484]	nuclear_localization_sequence_binding_[GO:0008139];_protein_transporter_activity_[GO:0008565]	cytoplasm_[GO:0005737];_nuclear_membrane_[GO:0031965];_nucleus_[GO:0005634]	NA	NA	NA	NA	PF03810.14;Importin-beta_N-terminal_domain;0.00027;PF08389.7;Exportin_1-like_protein;3.5e-18;PF08767.6;CRM1_C_terminal;0.002	NA	NA	len=987;ExpAA=0.21;First60=0.00;PredHel=0;Topology=o	NA	K15436
comp7500_c0_g1_i1	Transcription_factor_ABA-INDUCIBLE_bHLH-TYPE_(AtAIB)_(Basic_helix-loop-helix_protein_17)_(AtbHLH17)_(bHLH_17)_(Transcription_factor_EN_35)_(bHLH_transcription_factor_bHLH017)	AIB_BHLH17_EN35_At2g46510_F13A10.4	Arabidopsis_thaliana_(Mouse-ear_cress)	abscisic_acid-activated_signaling_pathway_[GO:0009738];_regulation_of_transcription,_DNA-templated_[GO:0006355];_response_to_abscisic_acid_[GO:0009737];_response_to_wounding_[GO:0009611];_transcription,_DNA-templated_[GO:0006351]	DNA_binding_[GO:0003677];_transcription_factor_activity,_sequence-specific_DNA_binding_[GO:0003700]	nucleus_[GO:0005634]	NA	NA	NA	NA	PF00010.21;Helix-loop-helix_DNA-binding_domain;1.6e-11	NA	NA	len=251;ExpAA=0.00;First60=0.00;PredHel=0;Topology=o	NA	NA
comp10047_c0_g1_i4	NA	NA	NA	NA	NA	NA	NA	NA	NA	NA	PF11347.3;Protein_of_unknown_function_(DUF3148);0.042	NA	NA	len=309;ExpAA=0.00;First60=0.00;PredHel=0;Topology=o;len=369;ExpAA=0.00;First60=0.00;PredHel=0;Topology=o;len=412;ExpAA=41.45;First60=9.46;PredHel=2;Topology=o50-72i316-338o	NA	NA
comp17146_c0_g1_i4	Protein_NRT1/_PTR_FAMILY_5.10_(AtNPF5.10)	NPF5.10_At1g22540_F12K8.12	Arabidopsis_thaliana_(Mouse-ear_cress)	oligopeptide_transport_[GO:0006857]	transporter_activity_[GO:0005215]	integral_component_of_membrane_[GO:0016021]	NA	NA	NA	NA	PF00854.16;POT_family;1.4e-32;PF07690.11;Major_Facilitator_Superfamily;1.4e-07	NA	NA	len=216;ExpAA=80.13;First60=1.05;PredHel=4;Topology=i99-121o125-144i171-193o197-215i	NA	NA
comp509_c0_g1_i4	Protein_NRT1/_PTR_FAMILY_5.10_(AtNPF5.10)	NPF5.10_At1g22540_F12K8.12	Arabidopsis_thaliana_(Mouse-ear_cress)	oligopeptide_transport_[GO:0006857]	transporter_activity_[GO:0005215]	integral_component_of_membrane_[GO:0016021]	NA	NA	NA	NA	PF00854.16;POT_family;3.8e-72;PF07690.11;Major_Facilitator_Superfamily;5.2e-11	NA	NA	len=381;ExpAA=0.03;First60=0.00;PredHel=0;Topology=o;len=477;ExpAA=218.11;First60=24.40;PredHel=10;Topology=i20-42o62-81i107-129o133-155i233-255o275-297i310-332o361-383i395-417o443-465i	NA	K14638
comp4530_c0_g1_i2	Laccase-25_(EC_1.10.3.2)_(Benzenediol:oxygen_oxidoreductase_25)_(Diphenol_oxidase_25)_(Urishiol_oxidase_25)	LAC25_Os12g0259800_LOC_Os12g15920	Oryza_sativa_subsp._japonica_(Rice)	lignin_catabolic_process_[GO:0046274]	copper_ion_binding_[GO:0005507];_hydroquinone:oxygen_oxidoreductase_activity_[GO:0052716];_oxidoreductase_activity,_oxidizing_metal_ions_[GO:0016722]	apoplast_[GO:0048046]	NA	NA	NA	NA	PF00394.17;Multicopper_oxidase;4.3e-37;PF00664.18;ABC_transporter_transmembrane_region;0.16;PF05992.7;SbmA/BacA-like_family;1.3e-15;PF06472.10;ABC_transporter_transmembrane_region_2;4.9e-61;PF07731.9;Multicopper_oxidase;1.3e-44;PF07732.10;Multicopper_oxidase;3.4e-42	NA	NA	len=969;ExpAA=110.67;First60=0.00;PredHel=5;Topology=i113-135o150-169i219-241o251-273i405-424o	1.10.3.2	K05909
comp11514_c0_g1_i2	P-loop_NTPase_domain-containing_protein_LPA1_(Protein_LOW_PHYTIC_ACID_1)_(OsLpa1)	LPA1_Os02g0819400_LOC_Os02g57400_OsJ_08893	Oryza_sativa_subsp._japonica_(Rice)	myo-inositol_hexakisphosphate_biosynthetic_process_[GO:0010264]	NA	NA	NA	NA	NA	NA	PF00004.24;ATPase_family_associated_with_various_cellular_activities_(AAA);0.14;PF00005.22;ABC_transporter;0.027;PF00485.13;Phosphoribulokinase_/_Uridine_kinase_family;0.0044;PF00503.15;G-protein_alpha_subunit;0.017;PF00910.17;RNA_helicase;0.006;PF01293.15;Phosphoenolpyruvate_carboxykinase;0.019;PF01583.15;Adenylylsulphate_kinase;0.12;PF01591.13;6-phosphofructo-2-kinase;0.3;PF03193.11;Protein_of_…	NA	NA	len=546;ExpAA=0.01;First60=0.00;PredHel=0;Topology=o	NA	NA
comp16525_c0_g1_i1	Anaphase-promoting_complex_subunit_2_(Cyclosome_subunit_2)	APC2_At2g04660_F28I8.30	Arabidopsis_thaliana_(Mouse-ear_cress)	cell_division_[GO:0051301];_megagametogenesis_[GO:0009561];_mitotic_nuclear_division_[GO:0007067];_protein_ubiquitination_involved_in_ubiquitin-dependent_protein_catabolic_process_[GO:0042787]	ubiquitin_protein_ligase_binding_[GO:0031625]	anaphase-promoting_complex_[GO:0005680];_nucleus_[GO:0005634];_spindle_[GO:0005819]	NA	NA	NA	NA	PF00888.17;Cullin_family;1.9e-59;PF08672.6;Anaphase_promoting_complex_(APC)_subunit_2;3.3e-19	NA	NA	len=311;ExpAA=0.12;First60=0.00;PredHel=0;Topology=o;len=525;ExpAA=0.02;First60=0.00;PredHel=0;Topology=o	NA	K03349
comp1694_c0_g1_i2	Mitochondrial_import_receptor_subunit_TOM5_homolog_(Translocase_of_outer_membrane_5_kDa_subunit_homolog)	TOM5_At5g08040_F13G24.240	Arabidopsis_thaliana_(Mouse-ear_cress)	protein_transport_[GO:0015031]	NA	integral_component_of_membrane_[GO:0016021];_mitochondrial_outer_membrane_[GO:0005741];_mitochondrion_[GO:0005739];_plastid_[GO:0009536]	NA	NA	NA	NA	PF15046.1;Protein_of_unknown_function_(DUF4532);0.039	NA	NA	len=158;ExpAA=0.03;First60=0.02;PredHel=0;Topology=o	NA	NA
comp1370_c0_g1_i1	Protein_DETOXIFICATION_27_(AtDTX27)_(Multidrug_and_toxic_compound_extrusion_protein_27)_(MATE_protein_27)	DTX27_At5g65380_MNA5.11	Arabidopsis_thaliana_(Mouse-ear_cress)	NA	antiporter_activity_[GO:0015297];_drug_transmembrane_transporter_activity_[GO:0015238]	integral_component_of_membrane_[GO:0016021]	NA	NA	NA	NA	PF01554.13;MatE;2.6e-58	NA	NA	len=478;ExpAA=215.90;First60=4.66;PredHel=9;Topology=o68-90i111-133o153-175i182-204o219-241i334-356o376-398i405-427o432-454i	NA	K03327
Contig1390_c0_g1_i1	NA	NA	NA	NA	NA	NA	NA	NA	NA	NA	PF05678.9;VQ_motif;2e-12	NA	NA	len=245;ExpAA=0.00;First60=0.00;PredHel=0;Topology=o	NA	NA
comp19197_c0_g1_i2	NOI-like_protein	NA	Elaeis_oleifera_(American_oil_palm)_(Corozo_oleifera)	NA	NA	NA	NA	NA	NA	NA	PF05627.6;Cleavage_site_for_pathogenic_type_III_effector_avirulence_factor_Avr;1.1e-23	NA	NA	len=242;ExpAA=0.00;First60=0.00;PredHel=0;Topology=o;len=301;ExpAA=39.89;First60=0.00;PredHel=2;Topology=i114-131o135-152i	NA	NA
comp1202_c0_g1_i2	Transcription_factor_MYB44_(Myb-related_protein_44)_(AtMYB44)_(Myb-related_protein_R1)_(AtMYBR1)	MYB44_MYBR1_At5g67300_K8K14.2	Arabidopsis_thaliana_(Mouse-ear_cress)	abscisic_acid-activated_signaling_pathway_[GO:0009738];_cell_differentiation_[GO:0030154];_defense_response_to_bacterium_[GO:0042742];_defense_response_to_fungus_[GO:0050832];_regulation_of_jasmonic_acid_mediated_signaling_pathway_[GO:2000022];_regulation_of_salicylic_acid_mediated_signaling_pathway_[GO:2000031];_regulation_of_transcription_from_RNA_polymerase_II_promoter_[GO:0006357];_response_t…	RNA_polymerase_II_transcription_factor_activity,_sequence-specific_DNA_binding_[GO:0000981];_sequence-specific_DNA_binding_[GO:0043565];_transcription_factor_activity,_RNA_polymerase_II_transcription_factor_recruiting_[GO:0001135];_transcription_factor_activity,_sequence-specific_DNA_binding_[GO:0003700];_transcription_regulatory_region_DNA_binding_[GO:0044212]	nucleus_[GO:0005634]	NA	NA	NA	NA	PF00249.26;Myb-like_DNA-binding_domain;1.8e-34;PF13921.1;Myb-like_DNA-binding_domain;5.1e-28	NA	NA	len=179;ExpAA=21.17;First60=5.15;PredHel=1;Topology=i56-78o;len=331;ExpAA=0.00;First60=0.00;PredHel=0;Topology=o	NA	K09422
comp12317_c0_g1_i3	NA	NA	NA	NA	NA	NA	NA	NA	NA	NA	PF04989.7;Cephalosporin_hydroxylase;4e-06;PF13578.1;Methyltransferase_domain;2.1e-15	NA	NA	len=325;ExpAA=21.92;First60=21.72;PredHel=1;Topology=i13-35o	NA	NA
comp24987_c0_g1_i1	NA	NA	NA	NA	NA	NA	NA	NA	NA	NA	NA	NA	NA	NA	NA	NA
comp3538_c0_g1_i2	NA	NA	NA	NA	NA	NA	NA	NA	NA	NA	PF00130.17;Phorbol_esters/diacylglycerol_binding_domain_(C1_domain);0.00033;PF00628.24;PHD-finger;0.00033;PF04434.12;SWIM_zinc_finger;1.3e-06;PF05715.8;Piccolo_Zn-finger;0.082;PF05883.6;Baculovirus_U-box/Ring-like_domain;0.54;PF12678.2;RING-H2_zinc_finger;0.008;PF12861.2;Anaphase-promoting_complex_subunit_11_RING-H2_finger;0.17;PF12898.2;Stc1_domain;0.078;PF12906.2;RING-variant_domain;0.055;PF136…	NA	NA	len=251;ExpAA=0.11;First60=0.08;PredHel=0;Topology=o	NA	NA
comp1685_c0_g1_i2	AAA-ATPase_At2g46620_(EC_3.6.1.3)	At2g46620_F13A10.15	Arabidopsis_thaliana_(Mouse-ear_cress)	NA	ATPase_activity_[GO:0016887];_ATP_binding_[GO:0005524]	integral_component_of_membrane_[GO:0016021]	NA	NA	NA	NA	PF00004.24;ATPase_family_associated_with_various_cellular_activities_(AAA);9.5e-13;PF00519.12;Papillomavirus_helicase;0.04;PF00910.17;RNA_helicase;0.037;PF01078.16;Magnesium_chelatase,_subunit_ChlI;0.068;PF01202.17;Shikimate_kinase;0.0014;PF01695.12;IstB-like_ATP_binding_protein;0.027;PF01745.11;Isopentenyl_transferase;0.19;PF05496.7;Holliday_junction_DNA_helicase_ruvB_N-terminus;0.039;PF06068.8;…	NA	NA	len=512;ExpAA=25.15;First60=22.00;PredHel=1;Topology=i7-29o	3.6.1.3	NA
comp7731_c0_g1_i2	NA	NA	NA	NA	NA	NA	NA	NA	NA	NA	PF15365.1;Proline-rich_nuclear_receptor_coactivator;2.9e-10	NA	NA	len=146;ExpAA=0.00;First60=0.00;PredHel=0;Topology=o	NA	NA
comp5206_c0_g1_i1	Chitin-inducible_gibberellin-responsive_protein_1	CIGR1_Os07g0545800_LOC_Os07g36170_OsJ_24639_P0006G05.102	Oryza_sativa_subsp._japonica_(Rice)	regulation_of_transcription,_DNA-templated_[GO:0006355];_transcription,_DNA-templated_[GO:0006351]	sequence-specific_DNA_binding_[GO:0043565];_transcription_factor_activity,_sequence-specific_DNA_binding_[GO:0003700]	nucleus_[GO:0005634]	NA	NA	NA	NA	PF03514.9;GRAS_domain_family;9.9e-129	NA	NA	len=570;ExpAA=0.02;First60=0.00;PredHel=0;Topology=o	NA	NA
comp1065_c0_g1_i1	NA	NA	NA	NA	NA	NA	AAAA02001671.1/1662-1742	4.04e-33	NA	NA	PF07712.7;Stress_up-regulated_Nod_19;4.9e-176	NA	NA	len=450;ExpAA=15.49;First60=15.48;PredHel=0;Topology=o	NA	NA
comp4098_c0_g1_i1	NA	NA	NA	NA	NA	NA	NA	NA	NA	NA	PF02656.10;Domain_of_unknown_function_(DUF202);0.29	NA	NA	len=133;ExpAA=43.70;First60=0.00;PredHel=2;Topology=i72-94o109-131i	NA	NA
comp6481_c0_g1_i1	Beta-fructofuranosidase_1_(EC_3.2.1.26)_(Invertase_1)_(Sucrose_1)	IVR1	Zea_mays_(Maize)	carbohydrate_metabolic_process_[GO:0005975]	sucrose_alpha-glucosidase_activity_[GO:0004575]	integral_component_of_membrane_[GO:0016021];_vacuolar_lumen_[GO:0005775]	NA	NA	NA	NA	PF08244.7;Glycosyl_hydrolases_family_32_C_terminal;9.8e-18;PF08950.5;Protein_of_unknown_function_(DUF1861);0.057	NA	NA	len=209;ExpAA=0.01;First60=0.00;PredHel=0;Topology=o	3.2.1.26	K01193
comp11409_c0_g1_i1	NA	NA	NA	NA	NA	NA	NA	NA	NA	NA	PF01698.11;Floricaula_/_Leafy_protein;3.5;PF02455.11;Hexon-associated_protein_(IIIa);0.8;PF02535.17;ZIP_Zinc_transporter;1.3;PF02724.9;CDC45-like_protein;0.066;PF02862.12;DDHD_domain;0.33;PF03286.9;Pox_virus_Ag35_surface_protein;0.084;PF04499.10;SIT4_phosphatase-associated_protein;0.49;PF04514.7;Bluetongue_virus_non-structural_protein_NS2;6.3;PF04641.7;Rtf2_RING-finger;2.9;PF05262.6;Borrelia_P83/…	NA	NA	len=343;ExpAA=0.00;First60=0.00;PredHel=0;Topology=o	NA	NA
Contig5974_c0_g1_i1	Cysteine-rich_receptor-like_protein_kinase_6_(Cysteine-rich_RLK6)_(EC_2.7.11.-)	CRK6_Os07g0541400_LOC_Os07g35690_OJ1008_E09.114_P0458H05.131	Oryza_sativa_subsp._japonica_(Rice)	defense_response_to_bacterium_[GO:0042742];_protein_phosphorylation_[GO:0006468]	ATP_binding_[GO:0005524];_protein_kinase_activity_[GO:0004672];_protein_serine/threonine_kinase_activity_[GO:0004674]	integral_component_of_membrane_[GO:0016021];_plasma_membrane_[GO:0005886]	NA	NA	NA	NA	PF01657.12;Salt_stress_response/antifungal;6.6e-38	NA	1;22;0.949	len=350;ExpAA=16.91;First60=16.83;PredHel=0;Topology=o	2.7.11.-	NA
comp591_c0_g1_i1	Xylanase_inhibitor_protein_1_(XIP-1)_(XIP-I)_(Class_III_chitinase_homolog)	XIPI	Triticum_aestivum_(Wheat)	carbohydrate_metabolic_process_[GO:0005975];_defense_response_[GO:0006952]	hydrolase_activity,_hydrolyzing_O-glycosyl_compounds_[GO:0004553]	extracellular_region_[GO:0005576]	NA	NA	NA	NA	PF00704.23;Glycosyl_hydrolases_family_18;4.7e-15;PF08389.7;Exportin_1-like_protein;0.024	NA	1;24;0.881;1;29;0.852	len=144;ExpAA=14.30;First60=11.72;PredHel=0;Topology=o;len=293;ExpAA=13.64;First60=12.94;PredHel=0;Topology=o;len=296;ExpAA=22.39;First60=21.23;PredHel=1;Topology=i9-31o;len=302;ExpAA=0.05;First60=0.05;PredHel=0;Topology=o;len=309;ExpAA=17.04;First60=17.04;PredHel=1;Topology=i21-43o	NA	K01183
comp16636_c0_g1_i1	Retrovirus-related_Pol_polyprotein_from_transposon_TNT_1-94_[Includes:_Protease_(EC_3.4.23.-);_Reverse_transcriptase_(EC_2.7.7.49);_Endonuclease]	NA	Nicotiana_tabacum_(Common_tobacco)	DNA_integration_[GO:0015074]	aspartic-type_endopeptidase_activity_[GO:0004190];_endonuclease_activity_[GO:0004519];_nucleic_acid_binding_[GO:0003676];_RNA-directed_DNA_polymerase_activity_[GO:0003964];_zinc_ion_binding_[GO:0008270]	NA	NA	NA	NA	NA	PF00769.14;Ezrin/radixin/moesin_family;0.7;PF04111.7;Autophagy_protein_Apg6;0.54;PF04156.9;IncA_protein;0.0062;PF04195.7;Putative_gypsy_type_transposon;1e-33;PF04582.7;Reovirus_sigma_C_capsid_protein;0.16;PF04977.10;Septum_formation_initiator;0.62;PF07727.9;Reverse_transcriptase_(RNA-dependent_DNA_polymerase);2.4e-41;PF09013.5;YopH,_N-terminal;0.064;PF10186.4;UV_radiation_resistance_protein_and_a…	NA	NA	len=300;ExpAA=0.00;First60=0.00;PredHel=0;Topology=o;len=305;ExpAA=0.02;First60=0.00;PredHel=0;Topology=o;len=329;ExpAA=1.49;First60=1.18;PredHel=0;Topology=o;len=383;ExpAA=27.46;First60=0.00;PredHel=1;Topology=o358-380i	3.4.23.-;_2.7.7.49	NA
Contig80_c0_g1_i1	Gamma-glutamyl_peptidase_5_(EC_3.4.19.-)	GGP5_At2g23970	Arabidopsis_thaliana_(Mouse-ear_cress)	NA	peptidase_activity_[GO:0008233]	cytosol_[GO:0005829]	NA	NA	NA	NA	PF00097.20;Zinc_finger,_C3HC4_type_(RING_finger);4.9e-06;PF00117.23;Glutamine_amidotransferase_class-I;4.7e-15;PF04204.11;Homoserine_O-succinyltransferase;7.6e-07;PF07685.9;CobB/CobQ-like_glutamine_amidotransferase_domain;0.0057;PF07722.8;Peptidase_C26;2.1e-08;PF08746.6;RING-like_domain;2;PF11793.3;FANCL_C-terminal_domain;1.2;PF12678.2;RING-H2_zinc_finger;3e-08;PF12861.2;Anaphase-promoting_comple…	NA	NA	len=214;ExpAA=7.26;First60=7.26;PredHel=0;Topology=o;len=283;ExpAA=0.02;First60=0.01;PredHel=0;Topology=o	3.4.19.-	K22314
comp5201_c0_g1_i7	CBL-interacting_protein_kinase_33_(EC_2.7.11.1)_(OsCIPK33)	CIPK33_Os11g0134300_LOC_Os11g03970	Oryza_sativa_subsp._japonica_(Rice)	intracellular_signal_transduction_[GO:0035556];_protein_phosphorylation_[GO:0006468]	ATP_binding_[GO:0005524];_protein_serine/threonine_kinase_activity_[GO:0004674]	cytoplasm_[GO:0005737];_nucleus_[GO:0005634]	NA	NA	NA	NA	PF00069.20;Protein_kinase_domain;9.9e-75;PF00078.22;Reverse_transcriptase_(RNA-dependent_DNA_polymerase);6.3e-05;PF01163.17;RIO1_family;0.044;PF01636.18;Phosphotransferase_enzyme_family;0.11;PF03822.9;NAF_domain;7.4e-11;PF04078.8;Cell_differentiation_family,_Rcd1-like;0.018;PF06293.9;Lipopolysaccharide_kinase_(Kdo/WaaP)_family;0.0038;PF07387.6;Seadornavirus_VP7;0.035;PF07714.12;Protein_tyrosine_k…	NA	NA	len=342;ExpAA=14.74;First60=0.00;PredHel=1;Topology=i197-214o;len=490;ExpAA=0.04;First60=0.00;PredHel=0;Topology=o	2.7.11.1	NA
Contig1575_c0_g1_i1	ABC_transporter_C_family_member_10_(ABC_transporter_ABCC.10)_(AtABCC10)_(EC_3.6.3.44)_(ATP-energized_glutathione_S-conjugate_pump_14)_(Glutathione_S-conjugate-transporting_ATPase_14)_(Multidrug_resistance-associated_protein_14)	ABCC10_MRP10_MRP14_At3g59140_F17J16.190	Arabidopsis_thaliana_(Mouse-ear_cress)	transmembrane_transport_[GO:0055085]	ATPase_activity,_coupled_to_transmembrane_movement_of_substances_[GO:0042626];_ATP_binding_[GO:0005524];_xenobiotic-transporting_ATPase_activity_[GO:0008559]	integral_component_of_membrane_[GO:0016021];_plant-type_vacuole_[GO:0000325];_vacuolar_membrane_[GO:0005774]	NA	NA	NA	NA	PF00005.22;ABC_transporter;0.0002;PF02463.14;RecF/RecN/SMC_N_terminal_domain;0.0012;PF06144.8;DNA_polymerase_III,_delta_subunit;0.079;PF13558.1;Putative_exonuclease_SbcCD,_C_subunit;0.03	NA	1;11;0.452	len=107;ExpAA=0.00;First60=0.00;PredHel=0;Topology=o	3.6.3.44	NA
comp5145_c0_g1_i2	Probable_peroxygenase_4_(AtPXG4)_(EC_1.11.2.3)_(Caleosin-4)	PXG4_CLO4_At1g70670_F5A18.15	Arabidopsis_thaliana_(Mouse-ear_cress)	drought_recovery_[GO:0009819];_response_to_abscisic_acid_[GO:0009737]	metal_ion_binding_[GO:0046872];_plant_seed_peroxidase_activity_[GO:1990137]	lipid_particle_[GO:0005811]	NA	NA	NA	NA	NA	NA	NA	NA	1.11.2.3	K01100
Contig5118_c0_g1_i1	Protein_NEN2_(NAC45/NAC86-dependent_exonuclease-domain_protein_2)_(EC_3.1.11.-)	NEN2_At5g61390_MFB13.17	Arabidopsis_thaliana_(Mouse-ear_cress)	NA	3'-5'_exonuclease_activity_[GO:0008408];_metal_ion_binding_[GO:0046872];_nucleic_acid_binding_[GO:0003676]	cytoplasm_[GO:0005737];_nucleus_[GO:0005634]	NA	NA	NA	NA	NA	NA	NA	NA	3.1.11.-	NA
comp1825_c0_g1_i1	Ribonuclease_3_(EC_3.1.27.1)	RNS3_At1g26820_T24P13.23_T2P11.1	Arabidopsis_thaliana_(Mouse-ear_cress)	NA	ribonuclease_T2_activity_[GO:0033897];_RNA_binding_[GO:0003723]	NA	NA	NA	NA	NA	PF00445.13;Ribonuclease_T2_family;7e-26	NA	1;23;0.849	len=251;ExpAA=18.31;First60=18.23;PredHel=1;Topology=i5-23o	3.1.27.1	K01166
comp2405_c0_g1_i9	Phospholipase_D_alpha_1_(PLD_alpha_1)_(EC_3.1.4.4)_(Choline_phosphatase_1)_(Phosphatidylcholine-hydrolyzing_phospholipase_D_1)	PLD1_Os01g0172400_LOC_Os01g07760_OsJ_00559	Oryza_sativa_subsp._japonica_(Rice)	lipid_catabolic_process_[GO:0016042];_phosphatidylcholine_metabolic_process_[GO:0046470]	calcium_ion_binding_[GO:0005509];_N-acylphosphatidylethanolamine-specific_phospholipase_D_activity_[GO:0070290];_phospholipase_D_activity_[GO:0004630]	membrane_[GO:0016020]	NA	NA	NA	NA	PF00168.25;C2_domain;0.0058;PF00614.17;Phospholipase_D_Active_site_motif;4.4e-22;PF02902.14;Ulp1_protease_family,_C-terminal_catalytic_domain;1.3e-15;PF12357.3;Phospholipase_D_C_terminal;2e-33;PF13091.1;PLD-like_domain;2.3e-08	NA	NA	len=143;ExpAA=0.00;First60=0.00;PredHel=0;Topology=o;len=167;ExpAA=11.64;First60=11.62;PredHel=0;Topology=i;len=743;ExpAA=0.05;First60=0.04;PredHel=0;Topology=o	3.1.4.4	K01115
Contig4939_c0_g1_i1	Cation/H(+)_antiporter_19_(Protein_CATION/H+_EXCHANGER_19)_(AtCHX19)	CHX19_At3g17630_MKP6.1	Arabidopsis_thaliana_(Mouse-ear_cress)	potassium_ion_transport_[GO:0006813];_regulation_of_pH_[GO:0006885]	solute:proton_antiporter_activity_[GO:0015299]	integral_component_of_membrane_[GO:0016021];_late_endosome_[GO:0005770]	NA	NA	NA	NA	PF00582.21;Universal_stress_protein_family;0.41;PF00999.16;Sodium/hydrogen_exchanger_family;7.5e-71	NA	NA	len=813;ExpAA=235.91;First60=24.33;PredHel=10;Topology=o32-51i58-75o90-112i125-147o157-179i192-214o224-246i267-289o342-364i404-426o	NA	NA
comp3255_c0_g1_i2	Delta-1-pyrroline-5-carboxylate_synthase_(P5CS)_[Includes:_Glutamate_5-kinase_(GK)_(EC_2.7.2.11)_(Gamma-glutamyl_kinase);_Gamma-glutamyl_phosphate_reductase_(GPR)_(EC_1.2.1.41)_(Glutamate-5-semialdehyde_dehydrogenase)_(Glutamyl-gamma-semialdehyde_dehydrogenase)]	P5CS_Os05g0455500_LOC_Os05g38150_OJ1651_D06.9	Oryza_sativa_subsp._japonica_(Rice)	L-proline_biosynthetic_process_[GO:0055129]	ATP_binding_[GO:0005524];_glutamate_5-kinase_activity_[GO:0004349];_glutamate-5-semialdehyde_dehydrogenase_activity_[GO:0004350]	cytoplasm_[GO:0005737]	NA	NA	NA	NA	PF00171.17;Aldehyde_dehydrogenase_family;1.8e-14;PF00696.23;Amino_acid_kinase_family;7.3e-36;PF05893.9;Acyl-CoA_reductase_(LuxC);0.1;PF08677.5;GP11_baseplate_wedge_protein;0.11	NA	NA	len=730;ExpAA=0.03;First60=0.01;PredHel=0;Topology=o	2.7.2.11;_1.2.1.41	K12657
comp23488_c0_g1_i1	NA	NA	NA	NA	NA	NA	NA	NA	NA	NA	PF01371.14;Trp_repressor_protein;0.031	NA	NA	len=976;ExpAA=193.33;First60=0.37;PredHel=9;Topology=i66-88o92-110i130-152o162-184i197-219o229-251i271-288o303-325i346-368o	NA	NA
comp22718_c0_g1_i4	Protein_NEN2_(NAC45/NAC86-dependent_exonuclease-domain_protein_2)_(EC_3.1.11.-)	NEN2_At5g61390_MFB13.17	Arabidopsis_thaliana_(Mouse-ear_cress)	NA	3'-5'_exonuclease_activity_[GO:0008408];_metal_ion_binding_[GO:0046872];_nucleic_acid_binding_[GO:0003676]	cytoplasm_[GO:0005737];_nucleus_[GO:0005634]	NA	NA	NA	NA	NA	NA	NA	NA	3.1.11.-	NA
comp5145_c0_g1_i1	Probable_peroxygenase_4_(AtPXG4)_(EC_1.11.2.3)_(Caleosin-4)	PXG4_CLO4_At1g70670_F5A18.15	Arabidopsis_thaliana_(Mouse-ear_cress)	drought_recovery_[GO:0009819];_response_to_abscisic_acid_[GO:0009737]	metal_ion_binding_[GO:0046872];_plant_seed_peroxidase_activity_[GO:1990137]	lipid_particle_[GO:0005811]	NA	NA	NA	NA	NA	NA	NA	NA	1.11.2.3	K17991
comp1377_c0_g1_i4	Probable_disease_resistance_protein_At4g33300	At4g33300_F17M5.60	Arabidopsis_thaliana_(Mouse-ear_cress)	defense_response_to_bacterium_[GO:0042742]	ADP_binding_[GO:0043531];_ATP_binding_[GO:0005524]	apoplast_[GO:0048046]	NA	NA	NA	NA	PF00069.20;Protein_kinase_domain;3.7e-06;PF00560.28;Leucine_Rich_Repeat;4.3e-06;PF00931.17;NB-ARC_domain;3.5e-42;PF03861.9;ANTAR_domain;0.021;PF05729.7;NACHT_domain;0.043;PF06068.8;TIP49_C-terminus;0.18;PF12799.2;Leucine_Rich_repeats_(2_copies);2.1e-09;PF13191.1;AAA_ATPase_domain;0.0011;PF13308.1;YARHG_domain;0.25;PF13401.1;AAA_domain;0.066;PF13504.1;Leucine_rich_repeat;0.09;PF13855.1;Leucine_ric…	NA	NA	len=151;ExpAA=0.00;First60=0.00;PredHel=0;Topology=o;len=281;ExpAA=0.26;First60=0.24;PredHel=0;Topology=o;len=320;ExpAA=2.44;First60=0.03;PredHel=0;Topology=o;len=461;ExpAA=0.16;First60=0.14;PredHel=0;Topology=o	NA	NA
comp3920_c0_g1_i2	Probable_2-oxoglutarate-dependent_dioxygenase_At3g111800_(EC_1.14.11.-)	At3g11180_F11B9.11_F9F8.3	Arabidopsis_thaliana_(Mouse-ear_cress)	flavonoid_biosynthetic_process_[GO:0009813]	dioxygenase_activity_[GO:0051213];_metal_ion_binding_[GO:0046872]	NA	NA	NA	NA	NA	PF03171.15;2OG-Fe(II)_oxygenase_superfamily;2.2e-23;PF14226.1;non-haem_dioxygenase_in_morphine_synthesis_N-terminal;1.4e-30	NA	NA	len=166;ExpAA=0.00;First60=0.00;PredHel=0;Topology=o;len=183;ExpAA=0.00;First60=0.00;PredHel=0;Topology=o	1.14.11.-	NA
comp3321_c0_g1_i1	MLO_protein_homolog_1_(OsMLO1)	MLO1_MLO-H1_OsI_022215	Oryza_sativa_subsp._indica_(Rice)	defense_response_[GO:0006952];_response_to_biotic_stimulus_[GO:0009607]	NA	integral_component_of_membrane_[GO:0016021]	NA	NA	NA	NA	PF03094.10;Mlo_family;9.3e-206;PF04306.8;Protein_of_unknown_function_(DUF456);0.0041;PF06699.6;GPI_biosynthesis_protein_family_Pig-F;4.7e-07;PF13441.1;YMGG-like_Gly-zipper;0.11;PF13488.1;Glycine_zipper;0.61	NA	NA	len=103;ExpAA=63.94;First60=39.47;PredHel=3;Topology=i7-29o44-62i75-97o;len=104;ExpAA=34.88;First60=12.29;PredHel=1;Topology=o71-93i;len=549;ExpAA=155.82;First60=25.58;PredHel=7;Topology=o15-37i58-80o153-175i275-297o302-324i360-382o402-424i	NA	K08472
comp402_c0_g1_i4	Transcription_factor_MYC2_(OsMYC2)_(Basic_helix-loop-helix_protein_9)_(OsbHLH009)_(bHLH_9)	MYC2_BHLH9_Os10g0575000_LOC_Os10g42430_OSJNBa0003O19.20	Oryza_sativa_subsp._japonica_(Rice)	regulation_of_transcription,_DNA-templated_[GO:0006355];_transcription,_DNA-templated_[GO:0006351]	DNA_binding_[GO:0003677]	nucleus_[GO:0005634]	NA	NA	NA	NA	PF00010.21;Helix-loop-helix_DNA-binding_domain;1.5e-10;PF07373.6;CAMP_factor_(Cfa);0.091;PF14215.1;bHLH-MYC_and_R2R3-MYB_transcription_factors_N-terminal;1.6e-36	NA	NA	len=505;ExpAA=0.04;First60=0.00;PredHel=0;Topology=o	NA	NA
comp130_c0_g1_i3	ABC_transporter_G_family_member_37_(OsABCG37)_(Pleiotropic_drug_resistance_protein_8)_(OsPDR8)	ABCG37_PDR4_PDR8_Os01g0609900_LOC_Os01g42410_P0410E03.10	Oryza_sativa_subsp._japonica_(Rice)	NA	ATPase_activity,_coupled_to_transmembrane_movement_of_substances_[GO:0042626];_ATP_binding_[GO:0005524]	integral_component_of_membrane_[GO:0016021];_plasma_membrane_[GO:0005886]	NA	NA	NA	NA	PF00004.24;ATPase_family_associated_with_various_cellular_activities_(AAA);4e-07;PF00005.22;ABC_transporter;9.4e-40;PF00437.15;Type_II/IV_secretion_system_protein;0.016;PF00448.17;SRP54-type_protein,_GTPase_domain;0.35;PF00910.17;RNA_helicase;0.002;PF01061.19;ABC-2_type_transporter;4e-43;PF01078.16;Magnesium_chelatase,_subunit_ChlI;0.59;PF01443.13;Viral_(Superfamily_1)_RNA_helicase;0.13;PF01580.1…	NA	NA	len=1219;ExpAA=156.37;First60=0.00;PredHel=7;Topology=o527-549i556-578o610-632i645-664o669-691i751-773o1195-1217i	NA	NA
comp2713_c0_g1_i2	Probable_polyamine_oxidase_2_(AtPAO2)_(EC_1.5.3.-)_(Amine_oxidase_1)	PAO2_At2g43020_MFL8.12	Arabidopsis_thaliana_(Mouse-ear_cress)	polyamine_catabolic_process_[GO:0006598]	polyamine_oxidase_activity_[GO:0046592]	peroxisome_[GO:0005777]	NA	NA	NA	NA	PF00070.22;Pyridine_nucleotide-disulphide_oxidoreductase;7.7e-07;PF00890.19;FAD_binding_domain;6.8e-08;PF01134.17;Glucose_inhibited_division_protein_A;5.8e-05;PF01266.19;FAD_dependent_oxidoreductase;4.2e-12;PF01494.14;FAD_binding_domain;0.11;PF01593.19;Flavin_containing_amine_oxidoreductase;3.7e-97;PF01946.12;Thi4_family;0.00017;PF03486.9;HI0933-like_protein;3.8e-06;PF04820.9;Tryptophan_halogenas…	NA	NA	len=486;ExpAA=0.80;First60=0.75;PredHel=0;Topology=o	1.5.3.-	K17839
comp415_c0_g1_i2	Fructose-bisphosphate_aldolase_1,_cytoplasmic_(EC_4.1.2.13)_(Cytoplasmic_aldolase)_(cALD)_(Gravity-specific_protein_GSC_233)	FBA1_FBA_Os05g0402700_LOC_Os05g33380_OSJNBa0035J16.18_OSJNBb0006J12.6	Oryza_sativa_subsp._japonica_(Rice)	gluconeogenesis_[GO:0006094];_glycolytic_process_[GO:0006096];_root_development_[GO:0048364]	fructose-bisphosphate_aldolase_activity_[GO:0004332]	cytoplasm_[GO:0005737];_cytosol_[GO:0005829]	NA	NA	NA	NA	NA	NA	NA	len=177;ExpAA=2.31;First60=0.01;PredHel=0;Topology=o	4.1.2.13	NA
comp6154_c0_g1_i5	Serine/threonine_protein_phosphatase_2A_55_kDa_regulatory_subunit_B_alpha_isoform_(PP2A,_subunit_B,_alpha_isoform)	Os06g0563300_LOC_Os06g36770_P0656E03.30	Oryza_sativa_subsp._japonica_(Rice)	developmental_process_[GO:0032502];_mitotic_cell_cycle_[GO:0000278];_peptidyl-serine_dephosphorylation_[GO:0070262]	protein_phosphatase_regulator_activity_[GO:0019888]	cytosol_[GO:0005829];_protein_phosphatase_type_2A_complex_[GO:0000159]	NA	NA	NA	NA	PF00400.27;WD_domain,_G-beta_repeat;1.2e-07	NA	NA	len=114;ExpAA=0.00;First60=0.00;PredHel=0;Topology=o;len=506;ExpAA=0.00;First60=0.00;PredHel=0;Topology=o	NA	K04354
comp478_c0_g1_i2	7-deoxyloganetin_glucosyltransferase_(EC_2.4.1.324)_(Iridoid_1-O-glucosyltransferase)_(UDP-glucose_glucosyltransferase_6)_(CrUGT6)_(UDP-glycosyltransferase_85A23)	UGT85A23_UGT6	Catharanthus_roseus_(Madagascar_periwinkle)_(Vinca_rosea)	(-)-secologanin_biosynthetic_process_[GO:1900994]	UDP-glucosyltransferase_activity_[GO:0035251]	NA	NA	NA	NA	NA	PF00201.13;UDP-glucoronosyl_and_UDP-glucosyl_transferase;4.1e-25;PF03033.15;Glycosyltransferase_family_28_N-terminal_domain;0.0051;PF05757.6;Oxygen_evolving_enhancer_protein_3_(PsbQ);8.9e-59;PF13528.1;Glycosyl_transferase_family_1;0.0059	NA	NA	len=218;ExpAA=0.07;First60=0.04;PredHel=0;Topology=o;len=489;ExpAA=0.20;First60=0.01;PredHel=0;Topology=o	2.4.1.324	NA
comp13503_c0_g1_i1	NA	NA	NA	NA	NA	NA	NA	NA	NA	NA	NA	NA	NA	len=161;ExpAA=0.00;First60=0.00;PredHel=0;Topology=o	NA	NA
comp25898_c0_g1_i1	NA	NA	NA	NA	NA	NA	NA	NA	NA	NA	PF12937.2;F-box-like;6.1e-06	NA	NA	len=490;ExpAA=0.05;First60=0.00;PredHel=0;Topology=o	NA	NA
comp2970_c0_g1_i1	Calcium_uniporter_protein_2,_mitochondrial	At2g23790_F27L4.3	Arabidopsis_thaliana_(Mouse-ear_cress)	NA	calcium_channel_activity_[GO:0005262];_uniporter_activity_[GO:0015292]	integral_component_of_membrane_[GO:0016021];_mitochondrial_inner_membrane_[GO:0005743]	NA	NA	NA	NA	PF03098.10;Animal_haem_peroxidase;0.15;PF04678.8;Protein_of_unknown_function,_DUF607;4.6e-54;PF12928.2;tRNA-splicing_endonuclease_subunit_sen54_N-term;0.1	NA	NA	len=316;ExpAA=35.88;First60=0.00;PredHel=2;Topology=i203-223o233-250i;len=394;ExpAA=0.02;First60=0.00;PredHel=0;Topology=o	NA	K20858
comp3761_c0_g1_i2	NA	NA	NA	NA	NA	NA	NA	NA	NA	NA	PF05553.6;Cotton_fibre_expressed_protein;0.039	NA	NA	len=267;ExpAA=0.48;First60=0.47;PredHel=0;Topology=o	NA	NA
comp30760_c0_g1_i1	Putative_beta-D-xylosidase_(EC_3.2.1.-)_(PpAz152)_(Fragment)	NA	Prunus_persica_(Peach)_(Amygdalus_persica)	carbohydrate_metabolic_process_[GO:0005975]	hydrolase_activity,_acting_on_glycosyl_bonds_[GO:0016798];_hydrolase_activity,_hydrolyzing_O-glycosyl_compounds_[GO:0004553]	NA	NA	NA	NA	NA	PF01915.17;Glycosyl_hydrolase_family_3_C-terminal_domain;1.2e-43;PF14310.1;Fibronectin_type_III-like_domain;5e-09	NA	NA	len=396;ExpAA=0.14;First60=0.00;PredHel=0;Topology=o	3.2.1.-	K15920
comp19680_c0_g1_i1	Ubiquitin-like_protein_5	UBL5_At5g42300_K5J14.10	Arabidopsis_thaliana_(Mouse-ear_cress)	cellular_protein_modification_process_[GO:0006464];_mRNA_splicing,_via_spliceosome_[GO:0000398]	protein_tag_[GO:0031386]	cytoplasm_[GO:0005737];_nucleus_[GO:0005634]	NA	NA	NA	NA	NA	NA	NA	NA	NA	K13113
comp4116_c0_g1_i3	Probable_LL-diaminopimelate_aminotransferase,_chloroplastic_(DAP-AT)_(DAP-aminotransferase)_(LL-DAP-aminotransferase)_(EC_2.6.1.83)	AGD2_Os03g0299900_LOC_Os03g18810_OsJ_27598	Oryza_sativa_subsp._japonica_(Rice)	lysine_biosynthetic_process_via_diaminopimelate_[GO:0009089]	L,L-diaminopimelate_aminotransferase_activity_[GO:0010285];_pyridoxal_phosphate_binding_[GO:0030170]	chloroplast_[GO:0009507]	NA	NA	NA	NA	PF00155.16;Aminotransferase_class_I_and_II;8.1e-34;PF04864.8;Allinase;2.3e-06	NA	NA	len=465;ExpAA=0.06;First60=0.04;PredHel=0;Topology=o	2.6.1.83	K10206
comp591_c0_g1_i2	Xylanase_inhibitor_protein_1_(XIP-1)_(XIP-I)_(Class_III_chitinase_homolog)	XIPI	Triticum_aestivum_(Wheat)	carbohydrate_metabolic_process_[GO:0005975];_defense_response_[GO:0006952]	hydrolase_activity,_hydrolyzing_O-glycosyl_compounds_[GO:0004553]	extracellular_region_[GO:0005576]	NA	NA	NA	NA	PF00704.23;Glycosyl_hydrolases_family_18;2.5e-16	NA	1;24;0.881;1;29;0.852	len=119;ExpAA=16.66;First60=13.51;PredHel=0;Topology=o;len=293;ExpAA=13.64;First60=12.94;PredHel=0;Topology=o;len=296;ExpAA=22.39;First60=21.23;PredHel=1;Topology=i9-31o;len=312;ExpAA=9.60;First60=9.59;PredHel=0;Topology=o;len=358;ExpAA=14.40;First60=13.80;PredHel=0;Topology=o	NA	K01183
comp4622_c0_g1_i6	Transcription_termination_factor_MTERF6,_chloroplastic/mitochondrial_(Mitochondrial_transcription_termination_factor_6)_(Protein_PIGMENT_DEFECTIVE_191)	MTERF6_PDE191_At4g38160_F20D10.280	Arabidopsis_thaliana_(Mouse-ear_cress)	DNA-templated_transcription,_termination_[GO:0006353];_regulation_of_transcription,_DNA-templated_[GO:0006355];_tRNA_processing_[GO:0008033]	double-stranded_DNA_binding_[GO:0003690];_RNA_binding_[GO:0003723]	chloroplast_[GO:0009507];_mitochondrion_[GO:0005739]	NA	NA	NA	NA	PF00134.18;Cyclin,_N-terminal_domain;0.077;PF02536.9;mTERF;3.7e-44;PF04784.9;Protein_of_unknown_function,_DUF547;5.6e-09;PF13348.1;Tyrosine_phosphatase_family_C-terminal_region;0.032;PF14389.1;Leucine-zipper_of_ternary_complex_factor_MIP1;5e-07	NA	NA	len=126;ExpAA=23.06;First60=0.26;PredHel=1;Topology=i90-112o;len=133;ExpAA=0.01;First60=0.01;PredHel=0;Topology=o;len=303;ExpAA=0.01;First60=0.00;PredHel=0;Topology=o;len=331;ExpAA=1.51;First60=0.00;PredHel=0;Topology=o;len=338;ExpAA=0.01;First60=0.00;PredHel=0;Topology=o	NA	K15032
Contig328_c0_g1_i1	Lichenase-2_(EC_3.2.1.73)_((1->3,1->4)-beta-glucanase_isoenzyme_EII)_(Endo-beta-1,3-1,4_glucanase_II)_(Lichenase_II)_(Fragment)	NA	Hordeum_vulgare_(Barley)	carbohydrate_metabolic_process_[GO:0005975]	licheninase_activity_[GO:0042972]	NA	NA	NA	NA	NA	PF12808.2;Micro-tubular_organiser_Mto1_C-term_Mto2-binding_region;0.047	NA	NA	len=116;ExpAA=0.00;First60=0.00;PredHel=0;Topology=o	3.2.1.73	NA
comp17687_c0_g1_i3	Mitogen-activated_protein_kinase_kinase_kinase_YODA_(EC_2.7.11.25)_(YODA_MAPKK_kinase)	YDA_At1g63700_F24D7.11	Arabidopsis_thaliana_(Mouse-ear_cress)	inflorescence_development_[GO:0010229];_regulation_of_growth_[GO:0040008];_stomatal_complex_morphogenesis_[GO:0010103];_suspensor_development_[GO:0010098]	ATP_binding_[GO:0005524];_MAP_kinase_kinase_kinase_activity_[GO:0004709];_signal_transducer,_downstream_of_receptor,_with_serine/threonine_kinase_activity_[GO:0004702]	cytoplasm_[GO:0005737]	NA	NA	NA	NA	PF00069.20;Protein_kinase_domain;2.5e-72;PF01636.18;Phosphotransferase_enzyme_family;0.0049;PF06293.9;Lipopolysaccharide_kinase_(Kdo/WaaP)_family;0.14;PF07387.6;Seadornavirus_VP7;0.23;PF07714.12;Protein_tyrosine_kinase;2.4e-48;PF14531.1;Kinase-like;3.1e-05	NA	NA	len=899;ExpAA=0.00;First60=0.00;PredHel=0;Topology=o	2.7.11.25	K20717
comp1742_c0_g1_i2	Probable_LRR_receptor-like_serine/threonine-protein_kinase_At1g06840_(EC_2.7.11.1)	At1g06840_F4H5.8	Arabidopsis_thaliana_(Mouse-ear_cress)	NA	ATP_binding_[GO:0005524];_protein_serine/threonine_kinase_activity_[GO:0004674]	integral_component_of_membrane_[GO:0016021];_plasma_membrane_[GO:0005886]	NA	NA	NA	NA	PF00069.20;Protein_kinase_domain;1.8e-46;PF00560.28;Leucine_Rich_Repeat;4e-11;PF07714.12;Protein_tyrosine_kinase;1.8e-46;PF08263.7;Leucine_rich_repeat_N-terminal_domain;1.7e-07;PF12799.2;Leucine_Rich_repeats_(2_copies);1.1e-16;PF13504.1;Leucine_rich_repeat;0.025;PF13516.1;Leucine_Rich_repeat;0.0013;PF13855.1;Leucine_rich_repeat;3.6e-13	NA	1;26;0.859	len=945;ExpAA=36.80;First60=17.34;PredHel=0;Topology=o	2.7.11.1	NA
comp139_c0_g1_i1	NA	NA	NA	NA	NA	NA	NA	NA	NA	NA	NA	NA	NA	NA	NA	NA
comp17401_c0_g1_i1	NA	NA	NA	NA	NA	NA	NA	NA	NA	NA	NA	NA	NA	len=161;ExpAA=25.62;First60=17.64;PredHel=1;Topology=i42-64o	NA	NA
comp12452_c0_g1_i2	UDP-glycosyltransferase_73C2_(EC_2.4.1.-)	UGT73C2_At2g36760_F13K3.16	Arabidopsis_thaliana_(Mouse-ear_cress)	metabolic_process_[GO:0008152]	quercetin_3-O-glucosyltransferase_activity_[GO:0080043];_quercetin_7-O-glucosyltransferase_activity_[GO:0080044]	intracellular_membrane-bounded_organelle_[GO:0043231]	NA	NA	NA	NA	PF00201.13;UDP-glucoronosyl_and_UDP-glucosyl_transferase;4e-25;PF03033.15;Glycosyltransferase_family_28_N-terminal_domain;0.011;PF10783.4;Protein_of_unknown_function_(DUF2599);0.15;PF13579.1;Glycosyl_transferase_4-like_domain;1.2e-05;PF13692.1;Glycosyl_transferases_group_1;0.011	NA	NA	len=576;ExpAA=0.43;First60=0.00;PredHel=0;Topology=o	2.4.1.-	K13496
comp226_c0_g1_i6	Rop_guanine_nucleotide_exchange_factor_11_(AtRopGEF11)_(Phytochrome_interacting_RopGEF_1)_(Rho_of_plants_guanine_nucleotide_exchange_factor_11)	ROPGEF11_PIRF1_At1g52240_F9I5.12	Arabidopsis_thaliana_(Mouse-ear_cress)	NA	Rho_guanyl-nucleotide_exchange_factor_activity_[GO:0005089]	cytoplasm_[GO:0005737]	NA	NA	NA	NA	PF00155.16;Aminotransferase_class_I_and_II;2.3e-32;PF03759.8;PRONE_(Plant-specific_Rop_nucleotide_exchanger);3.3e-101	NA	NA	len=116;ExpAA=0.00;First60=0.00;PredHel=0;Topology=o;len=189;ExpAA=2.33;First60=2.33;PredHel=0;Topology=o;len=209;ExpAA=0.18;First60=0.17;PredHel=0;Topology=o;len=232;ExpAA=0.01;First60=0.00;PredHel=0;Topology=o	NA	NA
comp8653_c0_g1_i1	Nudix_hydrolase_21,_chloroplastic_(AtNUDT21)_(EC_3.6.1.-)	NUDT21_NUDX21_At1g73540_T9L24.30	Arabidopsis_thaliana_(Mouse-ear_cress)	nucleoside_catabolic_process_[GO:0009164]	hydrolase_activity,_acting_on_acid_anhydrides,_in_phosphorus-containing_anhydrides_[GO:0016818];_metal_ion_binding_[GO:0046872]	chloroplast_[GO:0009507];_cytoplasm_[GO:0005737];_nucleus_[GO:0005634]	NA	NA	NA	NA	PF00293.23;NUDIX_domain;6.3e-14	NA	NA	len=166;ExpAA=0.00;First60=0.00;PredHel=0;Topology=o	3.6.1.-	K07766
comp2061_c0_g1_i2	Probable_glutathione_S-transferase_GSTF1_(EC_2.5.1.18)_(GST-I)	GSTF1_RGST_I_Os01g0371200_LOC_Os01g27360_B1039D07.2_OsJ_01799_P0493G01.33	Oryza_sativa_subsp._japonica_(Rice)	NA	glutathione_transferase_activity_[GO:0004364]	NA	NA	NA	NA	NA	PF00043.20;Glutathione_S-transferase,_C-terminal_domain;2.5e-21;PF13410.1;Glutathione_S-transferase,_C-terminal_domain;1.3e-11;PF14497.1;Glutathione_S-transferase,_C-terminal_domain;1.5e-06	NA	NA	len=145;ExpAA=0.31;First60=0.00;PredHel=0;Topology=i	2.5.1.18	NA
comp12974_c0_g1_i1	Alpha-amylase_isozyme_3A_(EC_3.2.1.1)_(1,4-alpha-D-glucan_glucanohydrolase)	AMY1.2_AMY3A_Os09g0457400_LOC_Os09g28400_B1045B05.8_OsJ_29629	Oryza_sativa_subsp._japonica_(Rice)	starch_catabolic_process_[GO:0005983];_sucrose_catabolic_process_[GO:0005987]	alpha-amylase_activity_[GO:0004556];_calcium_ion_binding_[GO:0005509]	NA	NA	NA	NA	NA	PF00128.19;Alpha_amylase,_catalytic_domain;2.6e-20;PF02324.11;Glycosyl_hydrolase_family_70;9.7e-07	NA	1;26;0.890	len=248;ExpAA=16.63;First60=16.62;PredHel=1;Topology=i7-26o	3.2.1.1	K01176
comp6646_c0_g1_i1	NA	NA	NA	NA	NA	NA	NA	NA	NA	NA	PF10358.4;N-terminal_C2_in_EEIG1_and_EHBP1_proteins;5.2e-13	NA	NA	len=300;ExpAA=10.18;First60=0.00;PredHel=0;Topology=o;len=751;ExpAA=0.01;First60=0.00;PredHel=0;Topology=o	NA	NA
comp21138_c0_g1_i1	Probable_acyl-activating_enzyme_1,_peroxisomal_(EC_6.2.1.-)_(AMP-binding_protein_1)_(AtAMPBP1)	AAE1_AMPBP1_At1g20560_F5M15.12	Arabidopsis_thaliana_(Mouse-ear_cress)	fatty_acid_metabolic_process_[GO:0006631]	ligase_activity_[GO:0016874]	peroxisome_[GO:0005777]	NA	NA	NA	NA	PF00501.23;AMP-binding_enzyme;7.3e-50	NA	NA	len=327;ExpAA=15.58;First60=0.17;PredHel=0;Topology=o	6.2.1.-	NA
comp1248_c0_g1_i1	Protein_SRC2_(Protein_SOYBEAN_GENE_REGULATED_BY_COLD_2)	SRC2_Glyma15g16360	Glycine_max_(Soybean)_(Glycine_hispida)	NA	NA	endoplasmic_reticulum_membrane_[GO:0005789];_integral_component_of_membrane_[GO:0016021];_plasma_membrane_[GO:0005886];_protein_storage_vacuole_membrane_[GO:0032586]	NA	NA	NA	NA	PF00168.25;C2_domain;3.7e-09;PF06682.7;Protein_of_unknown_function_(DUF1183);0.85	NA	NA	len=340;ExpAA=16.99;First60=0.02;PredHel=1;Topology=i296-318o;len=364;ExpAA=0.01;First60=0.00;PredHel=0;Topology=o	NA	NA
comp6839_c0_g1_i1	Agmatine_coumaroyltransferase-2_(EC_2.3.1.64)	ACT-2	Hordeum_vulgare_(Barley)	NA	agmatine_N4-coumaroyltransferase_activity_[GO:0047634]	NA	NA	NA	NA	NA	PF02458.10;Transferase_family;3.8e-77	NA	NA	len=438;ExpAA=3.10;First60=0.89;PredHel=0;Topology=o	2.3.1.64	NA
comp6987_c0_g1_i3	Transposon_Ty3-G_Gag-Pol_polyprotein_(Gag3-Pol3)_(Transposon_Ty3-1_TYA-TYB_polyprotein)_[Cleaved_into:_Capsid_protein_(CA)_(p24);_Spacer_peptide_p3;_Nucleocapsid_protein_p11_(NC);_Ty3_protease_(PR)_(EC_3.4.23.-)_(p16);_Spacer_peptide_J;_Reverse_transcriptase/ribonuclease_H_(RT)_(RT-RH)_(EC_2.7.7.49)_(EC_2.7.7.7)_(EC_3.1.26.4)_(p55);_Integrase_p61_(IN);_Integrase_p58_(IN)]	TY3B-G_YGRWTy3-1_POL_YGR109W-B_G5984	Saccharomyces_cerevisiae_(strain_ATCC_204508_/_S288c)_(Baker's_yeast)	DNA_integration_[GO:0015074];_DNA_recombination_[GO:0006310];_transposition,_RNA-mediated_[GO:0032197]	aspartic-type_endopeptidase_activity_[GO:0004190];_ATP_binding_[GO:0005524];_DNA_binding_[GO:0003677];_DNA-directed_DNA_polymerase_activity_[GO:0003887];_peptidase_activity_[GO:0008233];_ribonuclease_activity_[GO:0004540];_RNA_binding_[GO:0003723];_RNA-directed_DNA_polymerase_activity_[GO:0003964];_RNA-DNA_hybrid_ribonuclease_activity_[GO:0004523];_zinc_ion_binding_[GO:0008270]	cytoplasm_[GO:0005737];_nucleus_[GO:0005634];_retrotransposon_nucleocapsid_[GO:0000943]	NA	NA	NA	NA	PF00075.19;RNase_H;3.8e-10;PF00078.22;Reverse_transcriptase_(RNA-dependent_DNA_polymerase);3.4e-17;PF00665.21;Integrase_core_domain;1.7e-25;PF02370.11;M_protein_repeat;0.1;PF03732.12;Retrotransposon_gag_protein;2.1e-14;PF04195.7;Putative_gypsy_type_transposon;9.8e-30;PF08788.6;NHR2_domain_like;3.3;PF11180.3;Protein_of_unknown_function_(DUF2968);0.084;PF11559.3;Afadin-_and_alpha_-actinin-Binding;0…	NA	NA	len=1058;ExpAA=0.14;First60=0.00;PredHel=0;Topology=o;len=133;ExpAA=0.00;First60=0.00;PredHel=0;Topology=o;len=155;ExpAA=0.00;First60=0.00;PredHel=0;Topology=o;len=336;ExpAA=0.10;First60=0.09;PredHel=0;Topology=o;len=347;ExpAA=2.07;First60=0.00;PredHel=0;Topology=o;len=456;ExpAA=2.04;First60=0.09;PredHel=0;Topology=o;len=583;ExpAA=0.11;First60=0.00;PredHel=0;Topology=o	3.4.23.-;_2.7.7.49;_2.7.7.7;_3.1.26.4	NA
comp12740_c0_g1_i1	Jacalin-related_lectin_3_(Mannose-binding_lectin_superfamily_protein)	JAL3_At1g19715_F6F9.23	Arabidopsis_thaliana_(Mouse-ear_cress)	NA	carbohydrate_binding_[GO:0030246]	NA	NA	NA	NA	NA	PF01419.12;Jacalin-like_lectin_domain;6.6e-91;PF08948.5;Domain_of_unknown_function_(DUF1859);0.013	NA	NA	len=591;ExpAA=0.46;First60=0.00;PredHel=0;Topology=o	NA	NA
comp198_c0_g1_i1	Lichenase-2_(EC_3.2.1.73)_((1->3,1->4)-beta-glucanase_isoenzyme_EII)_(Endo-beta-1,3-1,4_glucanase_II)_(Lichenase_II)_(Fragment)	NA	Hordeum_vulgare_(Barley)	carbohydrate_metabolic_process_[GO:0005975]	licheninase_activity_[GO:0042972]	NA	NA	NA	NA	NA	PF00332.13;Glycosyl_hydrolases_family_17;1.1e-119;PF01416.15;tRNA_pseudouridine_synthase;0.00087	NA	1;29;0.769	len=102;ExpAA=6.46;First60=3.24;PredHel=0;Topology=o;len=220;ExpAA=0.05;First60=0.01;PredHel=0;Topology=o;len=336;ExpAA=11.06;First60=10.26;PredHel=0;Topology=o	3.2.1.73	K06173
comp2092_c0_g1_i1	Probable_calcium-binding_protein_CML27_(Calmodulin-like_protein_27)	CML27_Os03g0331700_LOC_Os03g21380	Oryza_sativa_subsp._japonica_(Rice)	NA	calcium_ion_binding_[GO:0005509]	NA	NA	NA	NA	NA	PF00036.27;EF_hand;5.9e-18;PF02037.22;SAP_domain;0.14;PF12763.2;Cytoskeletal-regulatory_complex_EF_hand;0.0053;PF13202.1;EF_hand;2e-12;PF13405.1;EF-hand_domain;1.1e-14;PF13499.1;EF-hand_domain_pair;3.2e-13;PF13833.1;EF-hand_domain_pair;1.3e-10;PF14658.1;EF-hand_domain;0.00057	NA	NA	len=136;ExpAA=0.14;First60=0.14;PredHel=0;Topology=o;len=162;ExpAA=0.03;First60=0.00;PredHel=0;Topology=o;len=304;ExpAA=2.42;First60=0.00;PredHel=0;Topology=o	NA	K13448
comp11263_c0_g1_i1	Metal_tolerance_protein_7_(OsMTP7)	MTP7_Os01g0130000_LOC_Os01g03914_OsJ_00239_P0408F06.28_P0504H10.3	Oryza_sativa_subsp._japonica_(Rice)	NA	cation_transmembrane_transporter_activity_[GO:0008324]	integral_component_of_membrane_[GO:0016021];_vacuolar_membrane_[GO:0005774]	NA	NA	NA	NA	PF01545.16;Cation_efflux_family;5.5e-47;PF10864.3;Protein_of_unknown_function_(DUF2663);0.24	NA	NA	len=389;ExpAA=112.95;First60=0.01;PredHel=6;Topology=i101-123o128-150i171-190o210-232i245-262o266-288i	NA	NA
comp6987_c0_g1_i5	NA	NA	NA	NA	NA	NA	NA	NA	NA	NA	PF04195.7;Putative_gypsy_type_transposon;9.8e-30;PF08403.5;Amino_acid_permease_N-terminal;0.099;PF13166.1;AAA_domain;0.098	NA	NA	len=300;ExpAA=0.11;First60=0.11;PredHel=0;Topology=o;len=347;ExpAA=2.07;First60=0.00;PredHel=0;Topology=o;len=481;ExpAA=10.97;First60=0.02;PredHel=0;Topology=o	NA	NA
comp896_c0_g1_i2	NAC_domain-containing_protein_71_(ONAC071)	NAC71_NAC5_Os11g0184900_LOC_Os11g08210	Oryza_sativa_subsp._japonica_(Rice)	regulation_of_transcription,_DNA-templated_[GO:0006355];_transcription,_DNA-templated_[GO:0006351]	DNA_binding_[GO:0003677]	nucleus_[GO:0005634]	NA	NA	NA	NA	PF02365.10;No_apical_meristem_(NAM)_protein;2.9e-49	NA	NA	len=107;ExpAA=0.75;First60=0.24;PredHel=0;Topology=o;len=343;ExpAA=0.01;First60=0.00;PredHel=0;Topology=o;len=365;ExpAA=0.26;First60=0.00;PredHel=0;Topology=o	NA	NA
comp1570_c0_g1_i2	NA	NA	NA	NA	NA	NA	NA	NA	NA	NA	NA	NA	NA	NA	NA	NA
comp7965_c0_g1_i1	NA	NA	NA	NA	NA	NA	NA	NA	NA	NA	PF13966.1;zinc-binding_in_reverse_transcriptase;5.6e-17	NA	NA	len=181;ExpAA=17.37;First60=3.07;PredHel=0;Topology=o	NA	NA
comp20952_c0_g1_i1	NA	NA	NA	NA	NA	NA	NA	NA	NA	NA	NA	NA	NA	len=273;ExpAA=20.38;First60=20.30;PredHel=1;Topology=i20-42o	NA	NA
Contig6184_c0_g1_i1	NA	NA	NA	NA	NA	NA	NA	NA	NA	NA	PF15086.1;Uncharacterised_protein_family_UPF0542;0.096	NA	NA	len=201;ExpAA=0.06;First60=0.00;PredHel=0;Topology=o	NA	NA
comp22506_c0_g1_i2	Transposon_Ty3-G_Gag-Pol_polyprotein_(Gag3-Pol3)_(Transposon_Ty3-1_TYA-TYB_polyprotein)_[Cleaved_into:_Capsid_protein_(CA)_(p24);_Spacer_peptide_p3;_Nucleocapsid_protein_p11_(NC);_Ty3_protease_(PR)_(EC_3.4.23.-)_(p16);_Spacer_peptide_J;_Reverse_transcriptase/ribonuclease_H_(RT)_(RT-RH)_(EC_2.7.7.49)_(EC_2.7.7.7)_(EC_3.1.26.4)_(p55);_Integrase_p61_(IN);_Integrase_p58_(IN)]	TY3B-G_YGRWTy3-1_POL_YGR109W-B_G5984	Saccharomyces_cerevisiae_(strain_ATCC_204508_/_S288c)_(Baker's_yeast)	DNA_integration_[GO:0015074];_DNA_recombination_[GO:0006310];_transposition,_RNA-mediated_[GO:0032197]	aspartic-type_endopeptidase_activity_[GO:0004190];_ATP_binding_[GO:0005524];_DNA_binding_[GO:0003677];_DNA-directed_DNA_polymerase_activity_[GO:0003887];_peptidase_activity_[GO:0008233];_ribonuclease_activity_[GO:0004540];_RNA_binding_[GO:0003723];_RNA-directed_DNA_polymerase_activity_[GO:0003964];_RNA-DNA_hybrid_ribonuclease_activity_[GO:0004523];_zinc_ion_binding_[GO:0008270]	cytoplasm_[GO:0005737];_nucleus_[GO:0005634];_retrotransposon_nucleocapsid_[GO:0000943]	NA	NA	NA	NA	PF03732.12;Retrotransposon_gag_protein;8.7e-15;PF14290.1;Domain_of_unknown_function_(DUF4370);0.16	NA	NA	len=498;ExpAA=0.02;First60=0.00;PredHel=0;Topology=o;len=809;ExpAA=0.06;First60=0.02;PredHel=0;Topology=o	3.4.23.-;_2.7.7.49;_2.7.7.7;_3.1.26.4	NA
comp6194_c0_g1_i2	Plant_intracellular_Ras-group-related_LRR_protein_3_(Intracellular_Ras-group-related_LRR_protein_3)_(OsIRL3)	IRL3_Os04g0476700_LOC_Os04g40080_OSJNBa0044K18.1	Oryza_sativa_subsp._japonica_(Rice)	NA	NA	NA	NA	NA	NA	NA	PF00560.28;Leucine_Rich_Repeat;5.9e-22;PF12799.2;Leucine_Rich_repeats_(2_copies);7.5e-28;PF13504.1;Leucine_rich_repeat;1.3e-16;PF13516.1;Leucine_Rich_repeat;6.3e-07;PF13855.1;Leucine_rich_repeat;3.9e-29;PF14580.1;Leucine-rich_repeat;0.0018	NA	NA	len=507;ExpAA=0.03;First60=0.00;PredHel=0;Topology=o	NA	NA
comp7103_c0_g1_i2	Pentatricopeptide_repeat-containing_protein_At4g21065	PCMP-H28_At4g21065_T13K14.230	Arabidopsis_thaliana_(Mouse-ear_cress)	RNA_modification_[GO:0009451]	endonuclease_activity_[GO:0004519];_RNA_binding_[GO:0003723];_zinc_ion_binding_[GO:0008270]	intracellular_membrane-bounded_organelle_[GO:0043231]	NA	NA	NA	NA	PF01535.15;PPR_repeat;1e-24;PF12854.2;PPR_repeat;1.6e-07;PF13041.1;PPR_repeat_family;2.1e-18;PF13428.1;Tetratricopeptide_repeat;0.00013;PF13431.1;Tetratricopeptide_repeat;0.01;PF13432.1;Tetratricopeptide_repeat;0.00012;PF13812.1;Pentatricopeptide_repeat_domain;1.5e-19;PF14432.1;DYW_family_of_nucleic_acid_deaminases;2.6e-15;PF14559.1;Tetratricopeptide_repeat;0.04	NA	NA	len=625;ExpAA=1.02;First60=0.00;PredHel=0;Topology=o	NA	NA
comp285_c0_g1_i1	Calcium-transporting_ATPase_10,_plasma_membrane-type_(OsACA10)_(EC_3.6.3.8)_(Ca(2+)-ATPase_isoform_10)_(Plastid_envelope_ATPase_1)	ACA10_Os12g0586600_LOC_Os12g39660_OsJ_36685	Oryza_sativa_subsp._japonica_(Rice)	NA	ATP_binding_[GO:0005524];_calcium-transporting_ATPase_activity_[GO:0005388];_metal_ion_binding_[GO:0046872]	integral_component_of_plasma_membrane_[GO:0005887];_intracellular_membrane-bounded_organelle_[GO:0043231]	NA	NA	NA	NA	PF00122.15;E1-E2_ATPase;6.4e-60;PF00689.16;Cation_transporting_ATPase,_C-terminus;2.2e-33;PF00690.21;Cation_transporter/ATPase,_N-terminus;1.9e-12;PF00702.21;haloacid_dehalogenase-like_hydrolase;4.2e-26;PF08282.7;haloacid_dehalogenase-like_hydrolase;0.00021;PF12515.3;Ca2+-ATPase_N_terminal_autoinhibitory_domain;2.6e-20;PF12710.2;haloacid_dehalogenase-like_hydrolase;5.7e-17;PF13246.1;Putative_hydr…	NA	NA	len=168;ExpAA=80.33;First60=19.54;PredHel=4;Topology=i38-57o72-91i104-126o141-163i;len=817;ExpAA=86.13;First60=0.00;PredHel=4;Topology=o174-196i203-220o350-372i400-422o	3.6.3.8	NA
comp5264_c0_g1_i2	NA	NA	NA	NA	NA	NA	NA	NA	NA	NA	PF13242.1;HAD-hyrolase-like;0.00012;PF13419.1;Haloacid_dehalogenase-like_hydrolase;3e-07	NA	NA	len=153;ExpAA=0.01;First60=0.01;PredHel=0;Topology=o	NA	NA
comp27398_c0_g1_i1	Alcohol_dehydrogenase_1_(EC_1.1.1.1)_(Alcohol_dehydrogenase_I)	adh-1_B17C10.210_NCU01754	Neurospora_crassa_(strain_ATCC_24698_/_74-OR23-1A_/_CBS_708.71_/_DSM_1257_/_FGSC_987)	ethanol_metabolic_process_[GO:0006067];_NADH_oxidation_[GO:0006116]	alcohol_dehydrogenase_(NAD)_activity_[GO:0004022];_zinc_ion_binding_[GO:0008270]	cytoplasm_[GO:0005737]	NA	NA	NA	NA	PF00107.21;Zinc-binding_dehydrogenase;9.8e-26;PF08240.7;Alcohol_dehydrogenase_GroES-like_domain;2e-30;PF13602.1;Zinc-binding_dehydrogenase;0.0019	NA	NA	len=120;ExpAA=3.73;First60=0.90;PredHel=0;Topology=o;len=383;ExpAA=0.40;First60=0.00;PredHel=0;Topology=o	1.1.1.1	NA
comp445_c0_g1_i1	Probable_non-specific_lipid-transfer_protein_2_(LTP_2)	NA	Zea_mays_(Maize)	lipid_transport_[GO:0006869]	lipid_binding_[GO:0008289]	NA	NA	NA	NA	NA	NA	NA	NA	NA	NA	NA
Contig2735_c0_g1_i1	Peroxidase_4_(EC_1.11.1.7)	GSVIVT00023967001_LOC100257005	Vitis_vinifera_(Grape)	hydrogen_peroxide_catabolic_process_[GO:0042744];_response_to_oxidative_stress_[GO:0006979]	heme_binding_[GO:0020037];_metal_ion_binding_[GO:0046872];_peroxidase_activity_[GO:0004601]	extracellular_region_[GO:0005576]	NA	NA	NA	NA	PF00141.18;Peroxidase;2e-64	NA	NA	len=256;ExpAA=0.06;First60=0.00;PredHel=0;Topology=o	1.11.1.7	K00430
comp1845_c0_g1_i1	Diphosphomevalonate_decarboxylase_MVD2,_peroxisomal_(EC_4.1.1.33)_(Mevalonate_5-diphosphate_decarboxylase_2)_(AtMDD2)_(AtMVD2)	MVD2_MDD2_At3g54250_F24B22.210	Arabidopsis_thaliana_(Mouse-ear_cress)	isopentenyl_diphosphate_biosynthetic_process,_mevalonate_pathway_[GO:0019287];_sterol_biosynthetic_process_[GO:0016126]	ATP_binding_[GO:0005524];_diphosphomevalonate_decarboxylase_activity_[GO:0004163]	cytosol_[GO:0005829];_peroxisome_[GO:0005777]	NA	NA	NA	NA	NA	NA	NA	len=232;ExpAA=0.00;First60=0.00;PredHel=0;Topology=o	4.1.1.33	K01597
comp36444_c0_g1_i1	NA	NA	NA	NA	NA	NA	NA	NA	NA	NA	NA	NA	NA	NA	NA	K14791
comp15549_c0_g1_i4	NA	NA	NA	NA	NA	NA	NA	NA	NA	NA	NA	NA	NA	len=118;ExpAA=2.37;First60=2.36;PredHel=0;Topology=o	NA	NA
comp2963_c0_g1_i1	Protein_DETOXIFICATION_27_(AtDTX27)_(Multidrug_and_toxic_compound_extrusion_protein_27)_(MATE_protein_27)	DTX27_At5g65380_MNA5.11	Arabidopsis_thaliana_(Mouse-ear_cress)	NA	antiporter_activity_[GO:0015297];_drug_transmembrane_transporter_activity_[GO:0015238]	integral_component_of_membrane_[GO:0016021]	NA	NA	NA	NA	PF01554.13;MatE;8.1e-58	NA	NA	len=197;ExpAA=40.54;First60=0.00;PredHel=1;Topology=o150-172i;len=489;ExpAA=246.77;First60=13.95;PredHel=10;Topology=i47-69o79-101i122-144o164-186i193-215o220-242i352-374o389-411i418-440o445-467i	NA	K03327
comp2278_c0_g1_i1	4-hydroxyphenylpyruvate_dioxygenase_(EC_1.13.11.27)_(4-hydroxyphenylpyruvic_acid_oxidase)_(4HPPD)_(HPD)_(HPPDase)	NA	Hordeum_vulgare_(Barley)	L-phenylalanine_catabolic_process_[GO:0006559];_tyrosine_catabolic_process_[GO:0006572]	4-hydroxyphenylpyruvate_dioxygenase_activity_[GO:0003868];_metal_ion_binding_[GO:0046872]	cytoplasm_[GO:0005737]	NA	NA	NA	NA	NA	NA	NA	NA	1.13.11.27	K00457
comp17680_c0_g1_i1	Serine_carboxypeptidase-like_51_(EC_3.4.16.-)	SCPL51_At2g27920_T1E2.16	Arabidopsis_thaliana_(Mouse-ear_cress)	proteolysis_involved_in_cellular_protein_catabolic_process_[GO:0051603]	serine-type_carboxypeptidase_activity_[GO:0004185]	extracellular_region_[GO:0005576]	NA	NA	NA	NA	PF00450.17;Serine_carboxypeptidase;5.4e-24;PF08189.6;Meleagrin/Cygnin_family;0.071;PF12697.2;Alpha/beta_hydrolase_family;0.012	NA	NA	len=127;ExpAA=0.51;First60=0.03;PredHel=0;Topology=o	3.4.16.-	K09646
comp19_c0_g1_i2	Glucan_endo-1,3-beta-glucosidase_7_(EC_3.2.1.39)_((1->3)-beta-glucan_endohydrolase_7)_((1->3)-beta-glucanase_7)_(Beta-1,3-endoglucanase_7)_(Beta-1,3-glucanase_7)	At4g34480_T4L20.60	Arabidopsis_thaliana_(Mouse-ear_cress)	carbohydrate_metabolic_process_[GO:0005975];_cell_wall_organization_[GO:0071555]	glucan_endo-1,3-beta-D-glucosidase_activity_[GO:0042973];_hydrolase_activity,_hydrolyzing_O-glycosyl_compounds_[GO:0004553];_polysaccharide_binding_[GO:0030247]	anchored_component_of_plasma_membrane_[GO:0046658];_cell_wall_[GO:0005618];_extracellular_region_[GO:0005576]	NA	NA	NA	NA	PF00332.13;Glycosyl_hydrolases_family_17;7.3e-86;PF06716.6;Protein_of_unknown_function_(DUF1201);0.14;PF07983.8;X8_domain;1.7e-16	NA	1;26;0.912	len=459;ExpAA=23.88;First60=21.30;PredHel=1;Topology=i9-31o	3.2.1.39	NA
comp6009_c0_g1_i1	Cytokinin_dehydrogenase_5_(EC_1.5.99.12)_(Cytokinin_oxidase_5)_(OsCKX5)	CKX5_Os01g0775400_LOC_Os01g56810_P0413G02.1_P0490D09.33	Oryza_sativa_subsp._japonica_(Rice)	cytokinin_metabolic_process_[GO:0009690]	cytokinin_dehydrogenase_activity_[GO:0019139];_flavin_adenine_dinucleotide_binding_[GO:0050660];_oxidoreductase_activity,_acting_on_CH-OH_group_of_donors_[GO:0016614]	extracellular_space_[GO:0005615]	NA	NA	NA	NA	PF01565.18;FAD_binding_domain;1.1e-21;PF08031.7;Berberine_and_berberine_like;0.17;PF09265.5;Cytokinin_dehydrogenase_1,_FAD_and_cytokinin_binding;5.5e-117	NA	1;23;0.699	len=541;ExpAA=10.03;First60=9.96;PredHel=0;Topology=o;len=591;ExpAA=0.06;First60=0.00;PredHel=0;Topology=o	1.5.99.12	K00279
Contig5797_c0_g1_i1	Beta-amylase_(EC_3.2.1.2)_(1,4-alpha-D-glucan_maltohydrolase)	BMY1	Zea_mays_(Maize)	polysaccharide_catabolic_process_[GO:0000272]	beta-amylase_activity_[GO:0016161]	NA	NA	NA	NA	NA	NA	NA	NA	NA	3.2.1.2	K01177
comp9023_c0_g1_i2	NA	NA	NA	NA	NA	NA	NA	NA	NA	NA	NA	NA	NA	NA	NA	NA
Contig4373_c0_g1_i1	NDR1/HIN1-like_protein_13	NHL13_At2g27080	Arabidopsis_thaliana_(Mouse-ear_cress)	defense_response_[GO:0006952]	NA	integral_component_of_membrane_[GO:0016021];_plasma_membrane_[GO:0005886];_plasmodesma_[GO:0009506]	NA	NA	NA	NA	PF03168.8;Late_embryogenesis_abundant_protein;9.7e-15;PF10099.4;Anti-sigma-K_factor_rskA;0.045	NA	NA	len=295;ExpAA=23.94;First60=0.00;PredHel=1;Topology=i100-122o	NA	NA
comp22720_c0_g1_i3	Protein_SRG1_(AtSRG1)_(Protein_SENESCENCE-RELATED_GENE_1)	SRG1_At1g17020_F20D23.28_F6I1.30	Arabidopsis_thaliana_(Mouse-ear_cress)	leaf_senescence_[GO:0010150]	metal_ion_binding_[GO:0046872];_oxidoreductase_activity,_acting_on_diphenols_and_related_substances_as_donors,_oxygen_as_acceptor_[GO:0016682]	NA	NA	NA	NA	NA	PF03171.15;2OG-Fe(II)_oxygenase_superfamily;1.9e-23;PF14226.1;non-haem_dioxygenase_in_morphine_synthesis_N-terminal;1.5e-24	NA	NA	len=352;ExpAA=0.01;First60=0.00;PredHel=0;Topology=o	NA	NA
comp17615_c0_g1_i1	Cytokinin_dehydrogenase_1_(EC_1.5.99.12)_(Cytokinin_oxidase_1)_(CKO_1)_(COX_1)_(ZmCKX1)	CKX1	Zea_mays_(Maize)	cytokinin_metabolic_process_[GO:0009690]	cytokinin_dehydrogenase_activity_[GO:0019139];_flavin_adenine_dinucleotide_binding_[GO:0050660];_oxidoreductase_activity,_acting_on_CH-OH_group_of_donors_[GO:0016614]	extracellular_space_[GO:0005615]	NA	NA	NA	NA	PF09265.5;Cytokinin_dehydrogenase_1,_FAD_and_cytokinin_binding;2.5e-105	NA	NA	len=360;ExpAA=17.99;First60=17.81;PredHel=1;Topology=i5-27o	1.5.99.12	K00279
comp7834_c0_g1_i1	NA	NA	NA	NA	NA	NA	NA	NA	NA	NA	NA	NA	NA	NA	NA	NA
comp10897_c0_g1_i1	Late_embryogenesis_abundant_protein_Lea14-A	LEA14-A	Gossypium_hirsutum_(Upland_cotton)_(Gossypium_mexicanum)	response_to_desiccation_[GO:0009269]	NA	NA	NA	NA	NA	NA	PF03168.8;Late_embryogenesis_abundant_protein;6.6e-23	NA	NA	len=218;ExpAA=0.02;First60=0.00;PredHel=0;Topology=o	NA	NA
comp4098_c0_g1_i2	NA	NA	NA	NA	NA	NA	NA	NA	NA	NA	PF02656.10;Domain_of_unknown_function_(DUF202);0.29	NA	NA	len=133;ExpAA=43.70;First60=0.00;PredHel=2;Topology=i72-94o109-131i	NA	NA
comp12767_c0_g1_i1	Mechanosensitive_ion_channel_protein_7_(Mechanosensitive_channel_of_small_conductance-like_7)_(MscS-Like_protein_7)	MSL7_At2g17000_F6P23.16	Arabidopsis_thaliana_(Mouse-ear_cress)	anion_transport_[GO:0006820]	mechanically-gated_ion_channel_activity_[GO:0008381]	integral_component_of_membrane_[GO:0016021];_plasma_membrane_[GO:0005886]	NA	NA	NA	NA	NA	NA	NA	len=104;ExpAA=0.00;First60=0.00;PredHel=0;Topology=o	NA	K22048
comp16283_c0_g1_i3	WAT1-related_protein_At1g09380	At1g09380_F14J9.4	Arabidopsis_thaliana_(Mouse-ear_cress)	transport_[GO:0006810]	transmembrane_transporter_activity_[GO:0022857]	integral_component_of_membrane_[GO:0016021];_plasma_membrane_[GO:0005886]	NA	NA	NA	NA	NA	NA	NA	len=428;ExpAA=0.01;First60=0.00;PredHel=0;Topology=o	NA	NA
comp19696_c0_g1_i1	NA	NA	NA	NA	NA	NA	NA	NA	NA	NA	NA	NA	NA	NA	NA	NA
comp4379_c0_g1_i2	BTB/POZ_domain-containing_protein_NPY1_(Protein_ENHANCER_OF_PINOID)_(Protein_MACCHI-BOU_4)_(Protein_NAKED_PINS_IN_YUC_MUTANTS_1)	NPY1_ENP_MAB4_At4g31820_F11C18.20	Arabidopsis_thaliana_(Mouse-ear_cress)	apical_protein_localization_[GO:0045176];_basipetal_auxin_transport_[GO:0010540];_cotyledon_development_[GO:0048825];_flower_development_[GO:0009908];_inflorescence_development_[GO:0010229];_phyllome_development_[GO:0048827];_positive_regulation_of_flower_development_[GO:0009911];_protein_ubiquitination_[GO:0016567]	signal_transducer_activity_[GO:0004871]	late_endosome_[GO:0005770];_plasma_membrane_[GO:0005886]	NA	NA	NA	NA	PF00240.18;Ubiquitin_family;3.4e-64;PF00651.26;BTB/POZ_domain;5.4e-05;PF01556.13;DnaJ_C_terminal_domain;0.0082;PF03000.9;NPH3_family;5.2e-84;PF08337.7;Plexin_cytoplasmic_RasGAP_domain;0.098;PF10302.4;DUF2407_ubiquitin-like_domain;4.1e-06;PF11069.3;Protein_of_unknown_function_(DUF2870);0.011;PF11470.3;GLUT4_regulating_protein_TUG;0.0086;PF11543.3;Nuclear_pore_localisation_protein_NPL4;0.078;PF1197…	NA	NA	len=151;ExpAA=0.01;First60=0.00;PredHel=0;Topology=o;len=616;ExpAA=0.01;First60=0.00;PredHel=0;Topology=o	NA	NA
comp6118_c0_g1_i1	Acyl-coenzyme_A_oxidase_2,_peroxisomal_(AOX_2)_(EC_1.3.3.6)_(Long-chain_acyl-CoA_oxidase)_(AtCX2)	ACX2_At5g65110_MQN23.4	Arabidopsis_thaliana_(Mouse-ear_cress)	fatty_acid_beta-oxidation_[GO:0006635];_long-chain_fatty_acid_metabolic_process_[GO:0001676]	acyl-CoA_dehydrogenase_activity_[GO:0003995];_acyl-CoA_oxidase_activity_[GO:0003997];_flavin_adenine_dinucleotide_binding_[GO:0050660]	peroxisome_[GO:0005777]	NA	NA	NA	NA	PF00441.19;Acyl-CoA_dehydrogenase,_C-terminal_domain;6.9e-10;PF01756.14;Acyl-CoA_oxidase;2.1e-23;PF02770.14;Acyl-CoA_dehydrogenase,_middle_domain;3.7e-13;PF02771.11;Acyl-CoA_dehydrogenase,_N-terminal_domain;0.036	NA	NA	len=107;ExpAA=0.00;First60=0.00;PredHel=0;Topology=o;len=816;ExpAA=0.74;First60=0.00;PredHel=0;Topology=o	1.3.3.6	K00232
comp515_c0_g1_i1	Expansin-B3_(Beta-expansin-3)_(OsEXPB3)_(OsaEXPb1.10)	EXPB3_Os10g0555900_LOC_Os10g40720_OSJNBa0010C11.1_OSJNBb0014I11.1	Oryza_sativa_subsp._japonica_(Rice)	cell_wall_organization_[GO:0071555];_sexual_reproduction_[GO:0019953]	NA	cell_wall_[GO:0005618];_extracellular_region_[GO:0005576];_membrane_[GO:0016020]	NA	NA	NA	NA	NA	NA	NA	NA	NA	NA
comp1158_c0_g1_i1	Probable_inositol_oxygenase_(EC_1.13.99.1)_(Myo-inositol_oxygenase)_(MI_oxygenase)	Os06g0561000_LOC_Os06g36560_P0456F09.5_P0528E12.30	Oryza_sativa_subsp._japonica_(Rice)	inositol_catabolic_process_[GO:0019310];_L-ascorbic_acid_biosynthetic_process_[GO:0019853]	inositol_oxygenase_activity_[GO:0050113];_iron_ion_binding_[GO:0005506]	cytoplasm_[GO:0005737]	NA	NA	NA	NA	PF01966.17;HD_domain;0.0071;PF05153.10;Family_of_unknown_function_(DUF706);3e-125	NA	NA	len=304;ExpAA=0.01;First60=0.00;PredHel=0;Topology=o	1.13.99.1	K00469
comp2092_c0_g1_i3	Probable_calcium-binding_protein_CML27_(Calmodulin-like_protein_27)	CML27_Os03g0331700_LOC_Os03g21380	Oryza_sativa_subsp._japonica_(Rice)	NA	calcium_ion_binding_[GO:0005509]	NA	NA	NA	NA	NA	PF00036.27;EF_hand;1.6e-23;PF02037.22;SAP_domain;0.09;PF05042.8;Caleosin_related_protein;0.012;PF05901.6;Excalibur_calcium-binding_domain;0.077;PF12763.2;Cytoskeletal-regulatory_complex_EF_hand;2e-06;PF13202.1;EF_hand;3.5e-18;PF13405.1;EF-hand_domain;2.3e-22;PF13499.1;EF-hand_domain_pair;2.9e-20;PF13833.1;EF-hand_domain_pair;9.5e-14;PF14658.1;EF-hand_domain;1.1e-06	NA	NA	len=269;ExpAA=0.11;First60=0.00;PredHel=0;Topology=o	NA	K13448
Contig3301_c0_g1_i1	WAT1-related_protein_At1g09380	At1g09380_F14J9.4	Arabidopsis_thaliana_(Mouse-ear_cress)	transport_[GO:0006810]	transmembrane_transporter_activity_[GO:0022857]	integral_component_of_membrane_[GO:0016021];_plasma_membrane_[GO:0005886]	NA	NA	NA	NA	PF00892.15;EamA-like_transporter_family;4.1e-10;PF13536.1;Multidrug_resistance_efflux_transporter;3.5e-05	NA	NA	len=152;ExpAA=0.05;First60=0.05;PredHel=0;Topology=o;len=348;ExpAA=94.26;First60=38.61;PredHel=4;Topology=i7-29o44-66i93-115o120-142i	NA	NA
comp3901_c0_g1_i1	Zinc_finger_A20_and_AN1_domain-containing_stress-associated_protein_1_(OsSAP1)_(Multiple_stress-responsive_zinc_finger_protein_ISAP1)_(OsiSAP1)	SAP1_ISAP1_Os09g0486500_LOC_Os09g31200_OsJ_028661	Oryza_sativa_subsp._japonica_(Rice)	NA	DNA_binding_[GO:0003677];_zinc_ion_binding_[GO:0008270]	NA	NA	NA	NA	NA	NA	NA	NA	NA	NA	NA
comp11231_c0_g1_i3	NA	NA	NA	NA	NA	NA	NA	NA	NA	NA	NA	NA	NA	NA	NA	NA
comp2660_c0_g1_i3	Amino_acid_permease_4_(Amino_acid_transporter_AAP4)	AAP4_At5g63850_MGI19.5	Arabidopsis_thaliana_(Mouse-ear_cress)	amino_acid_transport_[GO:0006865]	acidic_amino_acid_transmembrane_transporter_activity_[GO:0015172];_neutral_amino_acid_transmembrane_transporter_activity_[GO:0015175];_primary_active_transmembrane_transporter_activity_[GO:0015399];_symporter_activity_[GO:0015293]	integral_component_of_membrane_[GO:0016021];_plasma_membrane_[GO:0005886]	NA	NA	NA	NA	NA	NA	NA	len=159;ExpAA=0.00;First60=0.00;PredHel=0;Topology=o	NA	NA
comp4310_c0_g1_i2	Putrescine_hydroxycinnamoyltransferase_(EC_2.3.1.-)	Os09g0544000_LOC_Os09g37200_OsJ_30201_P0705E11.4	Oryza_sativa_subsp._japonica_(Rice)	NA	transferase_activity,_transferring_acyl_groups_other_than_amino-acyl_groups_[GO:0016747]	NA	NA	NA	NA	NA	PF02458.10;Transferase_family;1.4e-30	NA	NA	len=241;ExpAA=0.01;First60=0.00;PredHel=0;Topology=o	2.3.1.-	NA
comp3941_c0_g1_i2	Mannan_endo-1,4-beta-mannosidase_4_(EC_3.2.1.78)_(Beta-mannanase_4)_(Endo-beta-1,4-mannanase_4)_(OsMAN4)	MAN4_Os03g0828500_LOC_Os03g61280_OSJNBa0010E04.2	Oryza_sativa_subsp._japonica_(Rice)	mannan_catabolic_process_[GO:0046355]	mannan_endo-1,4-beta-mannosidase_activity_[GO:0016985]	NA	NA	NA	NA	NA	PF00150.13;Cellulase_(glycosyl_hydrolase_family_5);1.4e-08;PF02449.10;Beta-galactosidase;0.012;PF11790.3;Glycosyl_hydrolase_catalytic_core;0.046	NA	1;32;0.894	len=213;ExpAA=0.04;First60=0.02;PredHel=0;Topology=o;len=244;ExpAA=40.07;First60=30.70;PredHel=2;Topology=i12-30o50-69i;len=339;ExpAA=4.85;First60=4.81;PredHel=0;Topology=o	3.2.1.78	NA
Contig1906_c0_g1_i1	NA	NA	NA	NA	NA	NA	NA	NA	NA	NA	PF04678.8;Protein_of_unknown_function,_DUF607;0.12	NA	NA	len=177;ExpAA=0.00;First60=0.00;PredHel=0;Topology=o	NA	NA
comp30946_c0_g1_i1	G-type_lectin_S-receptor-like_serine/threonine-protein_kinase_B120_(EC_2.7.11.1)	B120_At4g21390_F18E5.10_T6K22.120	Arabidopsis_thaliana_(Mouse-ear_cress)	protein_phosphorylation_[GO:0006468];_recognition_of_pollen_[GO:0048544]	ATP_binding_[GO:0005524];_calmodulin_binding_[GO:0005516];_carbohydrate_binding_[GO:0030246];_protein_serine/threonine_kinase_activity_[GO:0004674]	integral_component_of_membrane_[GO:0016021];_plasma_membrane_[GO:0005886]	NA	NA	NA	NA	PF00024.21;PAN_domain;0.0092;PF00069.20;Protein_kinase_domain;1.6e-45;PF00954.15;S-locus_glycoprotein_family;4.4e-22;PF01453.19;D-mannose_binding_lectin;2.9e-26;PF01636.18;Phosphotransferase_enzyme_family;0.0019;PF06365.7;CD34/Podocalyxin_family;0.061;PF07714.12;Protein_tyrosine_kinase;2.2e-47;PF08276.6;PAN-like_domain;1.7e-15;PF11883.3;Domain_of_unknown_function_(DUF3403);0.019;PF12946.2;MSP1_EG…	NA	NA	len=324;ExpAA=0.03;First60=0.03;PredHel=0;Topology=o;len=426;ExpAA=0.00;First60=0.00;PredHel=0;Topology=o;len=855;ExpAA=23.55;First60=0.08;PredHel=1;Topology=o446-468i	2.7.11.1	NA
comp17523_c0_g1_i2	Long-chain-fatty-acid--AMP_ligase_FadD28_(FAAL)_(EC_6.2.1.-)_(Acyl-AMP_synthetase)	fadD28_MMAR_1765	Mycobacterium_marinum_(strain_ATCC_BAA-535_/_M)	fatty_acid_biosynthetic_process_[GO:0006633]	ATP_binding_[GO:0005524];_ligase_activity_[GO:0016874]	NA	NA	NA	NA	NA	PF00070.22;Pyridine_nucleotide-disulphide_oxidoreductase;0.038;PF00132.19;Bacterial_transferase_hexapeptide_(six_repeats);3e-08;PF00199.14;Catalase;6.5e-13;PF00501.23;AMP-binding_enzyme;5.5e-72;PF00550.20;Phosphopantetheine_attachment_site;9.3e-08;PF00890.19;FAD_binding_domain;0.057;PF01266.19;FAD_dependent_oxidoreductase;0.0017;PF01494.14;FAD_binding_domain;0.094;PF01593.19;Flavin_containing_ami…	NA	NA	len=2132;ExpAA=138.72;First60=0.26;PredHel=6;Topology=o1175-1197i1242-1264o1284-1306i1473-1495o1505-1527i1540-1562o	6.2.1.-	NA
comp6372_c0_g1_i3	External_alternative_NAD(P)H-ubiquinone_oxidoreductase_B1,_mitochondrial_(EC_1.6.5.9)_(External_alternative_NADH_dehydrogenase_NDB1)_(NADH:ubiquinone_reductase_(non-electrogenic)_NDB1)	NDB1_PGSC0003DMG400021670	Solanum_tuberosum_(Potato)	oxidation-reduction_process_[GO:0055114]	calcium_ion_binding_[GO:0005509];_oxidoreductase_activity_[GO:0016491]	mitochondrial_inner_membrane_[GO:0005743];_mitochondrial_intermembrane_space_[GO:0005758];_peroxisome_[GO:0005777]	NA	NA	NA	NA	PF00036.27;EF_hand;4e-06;PF00070.22;Pyridine_nucleotide-disulphide_oxidoreductase;8.1e-12;PF07992.9;Pyridine_nucleotide-disulphide_oxidoreductase;1.2e-20;PF13202.1;EF_hand;0.003;PF13405.1;EF-hand_domain;2e-06;PF13454.1;FAD-NAD(P)-binding;0.027;PF13499.1;EF-hand_domain_pair;6.1e-05;PF13738.1;Pyridine_nucleotide-disulphide_oxidoreductase;0.00053;PF13833.1;EF-hand_domain_pair;0.0011	NA	NA	len=464;ExpAA=0.64;First60=0.18;PredHel=0;Topology=o	1.6.5.9	K17871
comp883_c0_g1_i6	Thiosulfate_sulfurtransferase_18_(EC_2.8.1.1)_(Sulfurtransferase_18)_(AtStr18)	STR18_At5g66170_K2A18.25	Arabidopsis_thaliana_(Mouse-ear_cress)	NA	thiosulfate_sulfurtransferase_activity_[GO:0004792]	cytoplasm_[GO:0005737]	NA	NA	NA	NA	PF00023.25;Ankyrin_repeat;3.5e-28;PF00333.15;Ribosomal_protein_S5,_N-terminal_domain;1.2e-12;PF00581.15;Rhodanese-like_domain;5.9e-15;PF01877.12;RNA_binding;0.021;PF03016.10;Exostosin_family;0.091;PF03719.10;Ribosomal_protein_S5,_C-terminal_domain;4.9e-15;PF04210.8;Tetrahydromethanopterin_S-methyltransferase,_subunit_G;1.6;PF12796.2;Ankyrin_repeats_(3_copies);1.1e-24;PF13309.1;HTH_domain;0.094;PF…	NA	NA	len=106;ExpAA=0.11;First60=0.11;PredHel=0;Topology=o;len=106;ExpAA=22.66;First60=0.01;PredHel=1;Topology=i78-100o;len=115;ExpAA=0.00;First60=0.00;PredHel=0;Topology=o;len=158;ExpAA=0.01;First60=0.00;PredHel=0;Topology=o;len=165;ExpAA=0.00;First60=0.00;PredHel=0;Topology=o;len=538;ExpAA=0.04;First60=0.00;PredHel=0;Topology=o	2.8.1.1	K02988
comp14929_c0_g1_i1	Heat_shock_cognate_70_kDa_protein_2	HSC-2	Solanum_lycopersicum_(Tomato)_(Lycopersicon_esculentum)	NA	ATP_binding_[GO:0005524]	NA	NA	NA	NA	NA	NA	NA	NA	NA	NA	NA
comp3288_c0_g1_i2	NAC_domain-containing_protein_48_(ONAC048)	NAC48_NAC6_Os01g0884300_LOC_Os01g66120_B1065E10.51	Oryza_sativa_subsp._japonica_(Rice)	regulation_of_transcription,_DNA-templated_[GO:0006355];_transcription,_DNA-templated_[GO:0006351]	DNA_binding_[GO:0003677]	nucleus_[GO:0005634]	NA	NA	NA	NA	NA	NA	NA	NA	NA	NA
comp25502_c0_g1_i1	Disease_resistance_protein_RPP13_(Resistance_to_Peronospora_parasitica_protein_13)	RPP13_At3g46530_F12A12.50	Arabidopsis_thaliana_(Mouse-ear_cress)	defense_response,_incompatible_interaction_[GO:0009814];_plant-type_hypersensitive_response_[GO:0009626];_signal_transduction_[GO:0007165]	ADP_binding_[GO:0043531];_ATP_binding_[GO:0005524]	cytoplasm_[GO:0005737];_plasma_membrane_[GO:0005886]	NA	NA	NA	NA	PF00005.22;ABC_transporter;0.13;PF00560.28;Leucine_Rich_Repeat;0.57;PF00931.17;NB-ARC_domain;1.4e-59;PF01637.13;Archaeal_ATPase;0.041;PF05729.7;NACHT_domain;0.0018;PF12799.2;Leucine_Rich_repeats_(2_copies);9.1e-06;PF13173.1;AAA_domain;5.1e-06;PF13191.1;AAA_ATPase_domain;0.00066;PF13238.1;AAA_domain;0.095;PF13401.1;AAA_domain;5.7e-06;PF13504.1;Leucine_rich_repeat;3.1;PF13855.1;Leucine_rich_repeat;…	NA	NA	len=939;ExpAA=1.79;First60=1.70;PredHel=0;Topology=o	NA	K13457
comp984_c0_g1_i3	Peroxidase_70_(EC_1.11.1.7)_(Plasma_membrane-bound_peroxidase_2b)_(pmPOX2b)	PER70_POX2B_PRX70	Zea_mays_(Maize)	hydrogen_peroxide_catabolic_process_[GO:0042744];_response_to_oxidative_stress_[GO:0006979]	heme_binding_[GO:0020037];_metal_ion_binding_[GO:0046872];_peroxidase_activity_[GO:0004601]	extracellular_region_[GO:0005576]	NA	NA	NA	NA	PF00141.18;Peroxidase;3.2e-77	NA	1;22;0.919	len=320;ExpAA=16.28;First60=16.20;PredHel=1;Topology=i7-29o	1.11.1.7	K00430
comp2348_c0_g1_i2	Ubiquitin-conjugating_enzyme_E2_28_(EC_2.3.2.23)_(E2_ubiquitin-conjugating_enzyme_28)_(Ubiquitin_carrier_protein_28)	UBC28_UBC9A_At1g64230_F22C12.2	Arabidopsis_thaliana_(Mouse-ear_cress)	protein_ubiquitination_[GO:0016567]	ATP_binding_[GO:0005524];_transferase_activity_[GO:0016740]	NA	AAAA02005002.1/6665-6584	4.37e-34	NA	NA	PF00179.21;Ubiquitin-conjugating_enzyme;2.4e-52;PF05743.8;UEV_domain;0.0068;PF05773.17;RWD_domain;0.00012;PF14461.1;Prokaryotic_E2_family_B;1.8e-06	NA	NA	len=148;ExpAA=0.02;First60=0.02;PredHel=0;Topology=o	2.3.2.23	K06689
Contig237_c0_g1_i1	Flowering-promoting_factor_1-like_protein_4_(FPF1-like_protein_4)	Os04g0282400_LOC_Os04g21350_OsJ_14120_OSJNBa0071G03.4	Oryza_sativa_subsp._japonica_(Rice)	NA	NA	NA	NA	NA	NA	NA	PF00560.28;Leucine_Rich_Repeat;1e-09;PF12799.2;Leucine_Rich_repeats_(2_copies);4.2e-09;PF13504.1;Leucine_rich_repeat;3e-11;PF13516.1;Leucine_Rich_repeat;0.00011;PF13855.1;Leucine_rich_repeat;1.7e-12	NA	NA	len=253;ExpAA=0.04;First60=0.04;PredHel=0;Topology=o	NA	NA
comp12382_c0_g1_i2	Fatty_acid_desaturase_4,_chloroplastic_(EC_1.14.19.43)_(Fatty_acid_desaturase_A)	FAD4_FADA_At4g27030_F10M23.370	Arabidopsis_thaliana_(Mouse-ear_cress)	phosphatidylglycerol_metabolic_process_[GO:0046471];_protein_polyubiquitination_[GO:0000209];_response_to_karrikin_[GO:0080167];_ubiquitin-dependent_ERAD_pathway_[GO:0030433];_unsaturated_fatty_acid_biosynthetic_process_[GO:0006636]	delta_3-trans-hexadecenoic_acid_phosphatidylglycerol_desaturase_activity_[GO:0052637];_ubiquitin_protein_ligase_activity_[GO:0061630];_ubiquitin_protein_ligase_binding_[GO:0031625]	chloroplast_[GO:0009507];_chloroplast_membrane_[GO:0031969];_endoplasmic_reticulum_[GO:0005783];_integral_component_of_membrane_[GO:0016021]	NA	NA	NA	NA	PF10520.4;Kua-ubiquitin_conjugating_enzyme_hybrid_localisation_domain;1.8e-54	NA	NA	len=247;ExpAA=78.28;First60=22.92;PredHel=4;Topology=i25-47o57-79i114-136o141-163i	1.14.19.43	K20417
comp10709_c0_g1_i1	NA	NA	NA	NA	NA	NA	NA	NA	NA	NA	NA	NA	NA	NA	NA	NA
comp24974_c0_g1_i1	UDP-glycosyltransferase_73C1_(EC_2.4.1.-)_(Cytokinin-O-glucosyltransferase_1)_(Zeatin_O-glucosyltransferase_1)_(AtZOG1)	UGT73C1_ZOG1_At2g36750_F13K3.15	Arabidopsis_thaliana_(Mouse-ear_cress)	metabolic_process_[GO:0008152];_response_to_toxic_substance_[GO:0009636];_response_to_UV-B_[GO:0010224]	cis-zeatin_O-beta-D-glucosyltransferase_activity_[GO:0050502];_quercetin_3-O-glucosyltransferase_activity_[GO:0080043];_quercetin_7-O-glucosyltransferase_activity_[GO:0080044];_trans-zeatin_O-beta-D-glucosyltransferase_activity_[GO:0050403];_UDP-glucosyltransferase_activity_[GO:0035251]	intracellular_membrane-bounded_organelle_[GO:0043231]	NA	NA	NA	NA	PF15576.1;Domain_of_unknown_function_(DUF4661);0.014	NA	NA	len=215;ExpAA=0.00;First60=0.00;PredHel=0;Topology=o	2.4.1.-	K13496
comp7413_c0_g1_i2	NA	NA	NA	NA	NA	NA	NA	NA	NA	NA	PF07816.6;Protein_of_unknown_function_(DUF1645);4e-29	NA	NA	len=301;ExpAA=0.01;First60=0.00;PredHel=0;Topology=o	NA	NA
comp16945_c0_g1_i1	NA	NA	NA	NA	NA	NA	NA	NA	NA	NA	PF12841.2;YvrJ_protein_family;0.014	NA	NA	len=277;ExpAA=93.70;First60=21.30;PredHel=3;Topology=i41-63o105-127i206-228o;len=401;ExpAA=0.48;First60=0.00;PredHel=0;Topology=o	NA	NA
comp668_c0_g1_i1	NA	NA	NA	NA	NA	NA	NA	NA	NA	NA	NA	NA	1;20;0.891	len=125;ExpAA=33.53;First60=16.91;PredHel=0;Topology=o	NA	NA
comp10577_c0_g1_i6	Zinc_finger_CCCH_domain-containing_protein_16_(OsC3H16)	Os02g0557500_LOC_Os02g35150_OSJNBb0038F20.8	Oryza_sativa_subsp._japonica_(Rice)	mRNA_splicing,_via_spliceosome_[GO:0000398]	DNA_binding_[GO:0003677];_metal_ion_binding_[GO:0046872];_nucleotide_binding_[GO:0000166];_pre-mRNA_3'-splice_site_binding_[GO:0030628]	spliceosomal_complex_[GO:0005681];_U2AF_[GO:0089701]	NA	NA	NA	NA	PF00642.19;Zinc_finger_C-x8-C-x5-C-x3-H_type_(and_similar);0.00014;PF06042.6;Bacterial_protein_of_unknown_function_(DUF925);0.031	NA	NA	len=269;ExpAA=0.00;First60=0.00;PredHel=0;Topology=o;len=288;ExpAA=0.00;First60=0.00;PredHel=0;Topology=o	NA	NA
Contig4499_c0_g1_i1	Transketolase,_chloroplastic_(TK)_(EC_2.2.1.1)	NA	Solanum_tuberosum_(Potato)	reductive_pentose-phosphate_cycle_[GO:0019253]	metal_ion_binding_[GO:0046872];_transketolase_activity_[GO:0004802]	chloroplast_thylakoid_membrane_[GO:0009535]	NA	NA	NA	NA	PF00456.16;Transketolase,_thiamine_diphosphate_binding_domain;3.9e-145;PF02779.19;Transketolase,_pyrimidine_binding_domain;1.9e-42;PF02780.15;Transketolase,_C-terminal_domain;3.9e-10	NA	NA	len=740;ExpAA=3.25;First60=0.24;PredHel=0;Topology=o	2.2.1.1	K00615
comp496_c0_g1_i1	UDP-glucuronate_4-epimerase_1_(EC_5.1.3.6)_(UDP-glucuronic_acid_epimerase_1)_(AtUGlcAE3)	GAE1_UGlcAE3_At4g30440_F17I23.220	Arabidopsis_thaliana_(Mouse-ear_cress)	defense_response_to_fungus_[GO:0050832];_defense_response_to_Gram-negative_bacterium_[GO:0050829];_galacturonate_biosynthetic_process_[GO:0033481]	UDP-glucuronate_4-epimerase_activity_[GO:0050378]	endosome_[GO:0005768];_Golgi_apparatus_[GO:0005794];_Golgi_cisterna_membrane_[GO:0032580];_integral_component_of_membrane_[GO:0016021];_trans-Golgi_network_[GO:0005802]	NA	NA	NA	NA	PF00106.20;short_chain_dehydrogenase;5.6e-06;PF01073.14;3-beta_hydroxysteroid_dehydrogenase/isomerase_family;3.8e-14;PF01370.16;NAD_dependent_epimerase/dehydratase_family;5.9e-46;PF02719.10;Polysaccharide_biosynthesis_protein;1.3e-08;PF04321.12;RmlD_substrate_binding_domain;3.4e-12;PF05368.8;NmrA-like_family;0.0053;PF07993.7;Male_sterility_protein;1.3e-07;PF08241.7;Methyltransferase_domain;0.026;…	NA	NA	len=343;ExpAA=0.48;First60=0.07;PredHel=0;Topology=o;len=385;ExpAA=0.00;First60=0.00;PredHel=0;Topology=o	5.1.3.6	K08679
comp2976_c0_g1_i1	Protein_EARLY-RESPONSIVE_TO_DEHYDRATION_7,_chloroplastic	ERD7_At2g17840_T13L16.14	Arabidopsis_thaliana_(Mouse-ear_cress)	circadian_rhythm_[GO:0007623];_response_to_abscisic_acid_[GO:0009737];_response_to_cold_[GO:0009409];_response_to_high_light_intensity_[GO:0009644];_response_to_salt_stress_[GO:0009651];_response_to_water_deprivation_[GO:0009414]	NA	chloroplast_[GO:0009507];_plasma_membrane_[GO:0005886]	NA	NA	NA	NA	PF06911.7;Senescence-associated_protein;2.2e-55	NA	NA	len=405;ExpAA=1.54;First60=0.00;PredHel=0;Topology=o	NA	K19366
comp7416_c0_g1_i1	Nitronate_monooxygenase_(EC_1.13.12.16)_(Nitroalkane_oxidase)	PA1024	Pseudomonas_aeruginosa_(strain_ATCC_15692_/_DSM_22644_/_CIP_104116_/_JCM_14847_/_LMG_12228_/_1C_/_PRS_101_/_PAO1)	oxidation-reduction_process_[GO:0055114]	nitronate_monooxygenase_activity_[GO:0018580];_oxidoreductase_activity_[GO:0016491]	NA	NA	NA	NA	NA	PF03060.10;Nitronate_monooxygenase;4e-06;PF09917.4;Uncharacterized_protein_conserved_in_bacteria_(DUF2147);0.072	NA	NA	len=118;ExpAA=0.90;First60=0.00;PredHel=0;Topology=o	1.13.12.16	NA
comp19764_c0_g1_i1	Putative_cyclin-dependent_kinase_F-2_(CDKF;2)_(EC_2.7.11.22)_(EC_2.7.11.23)	CDKF-2_Os12g0424700_LOC_Os12g23700	Oryza_sativa_subsp._japonica_(Rice)	positive_regulation_of_cyclin-dependent_protein_kinase_activity_[GO:1904031]	ATP_binding_[GO:0005524];_cyclin-dependent_protein_kinase_activating_kinase_activity_[GO:0019912];_cyclin-dependent_protein_serine/threonine_kinase_activity_[GO:0004693];_RNA_polymerase_II_carboxy-terminal_domain_kinase_activity_[GO:0008353]	cytoplasm_[GO:0005737];_nucleus_[GO:0005634]	NA	NA	NA	NA	PF00069.20;Protein_kinase_domain;2.7e-55;PF01636.18;Phosphotransferase_enzyme_family;6.7e-07;PF06293.9;Lipopolysaccharide_kinase_(Kdo/WaaP)_family;0.001;PF07714.12;Protein_tyrosine_kinase;3.1e-25;PF14531.1;Kinase-like;0.0003	NA	NA	len=329;ExpAA=0.04;First60=0.00;PredHel=0;Topology=o	2.7.11.22;_2.7.11.23	K08818
Contig4037_c0_g1_i1	Cytochrome_P450_71A9_(EC_1.14.-.-)_(Cytochrome_P450_CP1)	CYP71A9	Glycine_max_(Soybean)_(Glycine_hispida)	secondary_metabolite_biosynthetic_process_[GO:0044550]	heme_binding_[GO:0020037];_iron_ion_binding_[GO:0005506];_oxidoreductase_activity,_acting_on_paired_donors,_with_incorporation_or_reduction_of_molecular_oxygen,_NAD(P)H_as_one_donor,_and_incorporation_of_one_atom_of_oxygen_[GO:0016709]	integral_component_of_membrane_[GO:0016021];_membrane_[GO:0016020]	NA	NA	NA	NA	PF00067.17;Cytochrome_P450;7.7e-75;PF10932.3;Protein_of_unknown_function_(DUF2783);0.12	NA	NA	len=510;ExpAA=21.79;First60=17.93;PredHel=1;Topology=i7-29o	1.14.-.-	K20617
comp4367_c0_g1_i1	Putative_glucan_endo-1,3-beta-glucosidase_GVI_(EC_3.2.1.39)_((1->3)-beta-glucan_endohydrolase_GVI)_((1->3)-beta-glucanase_isoenzyme_GVI)_(Beta-1,3-endoglucanase_GVI)_(Fragment)	NA	Hordeum_vulgare_(Barley)	carbohydrate_metabolic_process_[GO:0005975];_defense_response_[GO:0006952]	glucan_endo-1,3-beta-D-glucosidase_activity_[GO:0042973]	NA	NA	NA	NA	NA	PF00332.13;Glycosyl_hydrolases_family_17;3.3e-121	NA	1;29;0.817	len=348;ExpAA=21.68;First60=19.26;PredHel=1;Topology=i12-34o	3.2.1.39	NA
comp14395_c0_g1_i2	Crocetin_glucosyltransferase_2_(EC_2.4.1.271)	GLT2	Crocus_sativus_(Saffron)	carotenoid_biosynthetic_process_[GO:0016117]	transferase_activity,_transferring_hexosyl_groups_[GO:0016758]	NA	NA	NA	NA	NA	PF00201.13;UDP-glucoronosyl_and_UDP-glucosyl_transferase;9.1e-34;PF04101.11;Glycosyltransferase_family_28_C-terminal_domain;0.0093;PF13528.1;Glycosyl_transferase_family_1;0.015	NA	NA	len=201;ExpAA=0.05;First60=0.04;PredHel=0;Topology=o	2.4.1.271	K13691
comp9523_c0_g1_i1	NA	NA	NA	NA	NA	NA	NA	NA	NA	NA	PF01101.13;HMG14_and_HMG17;1.3	NA	NA	len=424;ExpAA=0.00;First60=0.00;PredHel=0;Topology=o	NA	NA
Contig228_c0_g1_i1	L-type_lectin-domain_containing_receptor_kinase_IV.1_(Arabidopsis_thaliana_lectin-receptor_kinase_e)_(AthlecRK-e)_(LecRK-IV.1)_(EC_2.7.11.1)_(Lectin_Receptor_Kinase_1)	LECRK41_LECRKE_LRK1_At2g37710_F13M22.21	Arabidopsis_thaliana_(Mouse-ear_cress)	response_to_salicylic_acid_[GO:0009751]	ATP_binding_[GO:0005524];_carbohydrate_binding_[GO:0030246];_protein_serine/threonine_kinase_activity_[GO:0004674]	integral_component_of_membrane_[GO:0016021];_plasma_membrane_[GO:0005886]	NA	NA	NA	NA	PF00069.20;Protein_kinase_domain;1.3e-45;PF00139.14;Legume_lectin_domain;1.1e-77;PF01636.18;Phosphotransferase_enzyme_family;0.043;PF07714.12;Protein_tyrosine_kinase;5.5e-43;PF14531.1;Kinase-like;0.18	NA	1;22;0.933	len=669;ExpAA=44.81;First60=16.14;PredHel=1;Topology=o292-314i;len=708;ExpAA=0.00;First60=0.00;PredHel=0;Topology=o	2.7.11.1	NA
comp2921_c0_g1_i1	Probable_mediator_of_RNA_polymerase_II_transcription_subunit_37c_(Heat_shock_70_kDa_protein_4)_(Heat_shock_cognate_70_kDa_protein_4)_(Heat_shock_cognate_protein_70-4)_(AtHsc70-4)_(Heat_shock_protein_70-4)_(AtHsp70-4)	MED37C_HSC70-4_HSP70_HSP70-4_MED37_2_At3g12580_T16H11.7_T2E22.11	Arabidopsis_thaliana_(Mouse-ear_cress)	protein_ubiquitination_[GO:0016567];_regulation_of_transcription,_DNA-templated_[GO:0006355];_response_to_bacterium_[GO:0009617];_response_to_cadmium_ion_[GO:0046686];_response_to_heat_[GO:0009408];_response_to_high_light_intensity_[GO:0009644];_response_to_hydrogen_peroxide_[GO:0042542];_response_to_temperature_stimulus_[GO:0009266];_response_to_virus_[GO:0009615];_transcription,_DNA-templated_[…	ATP_binding_[GO:0005524];_ubiquitin_protein_ligase_binding_[GO:0031625]	apoplast_[GO:0048046];_cell_wall_[GO:0005618];_cytosol_[GO:0005829];_Golgi_apparatus_[GO:0005794];_mitochondrion_[GO:0005739];_nucleus_[GO:0005634];_plasma_membrane_[GO:0005886];_vacuolar_membrane_[GO:0005774]	NA	NA	NA	NA	PF00012.15;Hsp70_protein;3.3e-106;PF02782.11;FGGY_family_of_carbohydrate_kinases,_C-terminal_domain;0.00043	NA	NA	len=236;ExpAA=0.14;First60=0.00;PredHel=0;Topology=o	NA	NA
Contig671_c0_g1_i1	ABC_transporter_C_family_member_10_(ABC_transporter_ABCC.10)_(AtABCC10)_(EC_3.6.3.44)_(ATP-energized_glutathione_S-conjugate_pump_14)_(Glutathione_S-conjugate-transporting_ATPase_14)_(Multidrug_resistance-associated_protein_14)	ABCC10_MRP10_MRP14_At3g59140_F17J16.190	Arabidopsis_thaliana_(Mouse-ear_cress)	transmembrane_transport_[GO:0055085]	ATPase_activity,_coupled_to_transmembrane_movement_of_substances_[GO:0042626];_ATP_binding_[GO:0005524];_xenobiotic-transporting_ATPase_activity_[GO:0008559]	integral_component_of_membrane_[GO:0016021];_plant-type_vacuole_[GO:0000325];_vacuolar_membrane_[GO:0005774]	NA	NA	NA	NA	PF00005.22;ABC_transporter;2.5e-44;PF00006.20;ATP_synthase_alpha/beta_family,_nucleotide-binding_domain;0.15;PF00009.22;Elongation_factor_Tu_GTP_binding_domain;0.0065;PF00158.21;Sigma-54_interaction_domain;0.11;PF00270.24;DEAD/DEAH_box_helicase;0.021;PF00350.18;Dynamin_family;0.0025;PF00437.15;Type_II/IV_secretion_system_protein;8.3e-07;PF00448.17;SRP54-type_protein,_GTPase_domain;0.039;PF00664.1…	NA	1;34;0.473	len=1359;ExpAA=280.48;First60=22.40;PredHel=12;Topology=o38-60i81-103o114-136i149-171o181-198i441-463o536-558i918-937o957-979i1022-1044o1049-1071i1151-1173o;len=136;ExpAA=5.03;First60=5.02;PredHel=0;Topology=o;len=145;ExpAA=31.94;First60=15.43;PredHel=2;Topology=i7-29o97-119i	3.6.3.44	NA
comp7123_c0_g1_i2	Protein_TIFY_11e	TIFY11E_JAZ13_OsI_33426	Oryza_sativa_subsp._indica_(Rice)	regulation_of_transcription,_DNA-templated_[GO:0006355];_transcription,_DNA-templated_[GO:0006351]	NA	NA	NA	NA	NA	NA	PF06200.9;tify_domain;1.6e-13;PF09425.5;Divergent_CCT_motif;2.9e-11	NA	NA	len=192;ExpAA=0.11;First60=0.00;PredHel=0;Topology=o	NA	K13464
Contig4712_c0_g1_i1	NA	NA	NA	NA	NA	NA	NA	NA	NA	NA	NA	NA	NA	NA	NA	NA
comp16669_c0_g1_i2	ABC_transporter_G_family_member_53_(OsABCG53)_(Pleiotropic_drug_resistance_protein_20)_(OsPDR20)	ABCG53_PDR20_Os09g0332700_LOC_Os09g16330_OsJ_28928_OSJNBa0017I18.21_OSJNBb0095I04.27	Oryza_sativa_subsp._japonica_(Rice)	NA	ATPase_activity,_coupled_to_transmembrane_movement_of_substances_[GO:0042626];_ATP_binding_[GO:0005524]	integral_component_of_membrane_[GO:0016021];_plasma_membrane_[GO:0005886]	NA	NA	NA	NA	PF00005.22;ABC_transporter;5.2e-21;PF01061.19;ABC-2_type_transporter;2.6e-68;PF02463.14;RecF/RecN/SMC_N_terminal_domain;0.029;PF03193.11;Protein_of_unknown_function,_DUF258;0.0045;PF03215.10;Rad17_cell_cycle_checkpoint_protein;0.046;PF08370.6;Plant_PDR_ABC_transporter_associated;8.3e-25;PF12698.2;ABC-2_family_transporter_protein;0.00041;PF13304.1;AAA_domain;4.4e-07;PF13481.1;AAA_domain;0.025;PF13…	NA	NA	len=801;ExpAA=196.15;First60=31.34;PredHel=9;Topology=o20-42i49-68o104-126i549-571o634-656i663-685o695-714i721-743o771-793i	NA	NA
comp385_c0_g1_i1	NA	NA	NA	NA	NA	NA	NA	NA	NA	NA	NA	NA	1;18;0.533	len=153;ExpAA=0.01;First60=0.01;PredHel=0;Topology=o	NA	NA
comp16074_c0_g1_i1	PHD_finger-like_domain-containing_protein_5B	At1g07170_F10K1.12	Arabidopsis_thaliana_(Mouse-ear_cress)	mRNA_splicing,_via_spliceosome_[GO:0000398]	NA	catalytic_step_2_spliceosome_[GO:0071013];_precatalytic_spliceosome_[GO:0071011];_U12-type_spliceosomal_complex_[GO:0005689];_U2_snRNP_[GO:0005686]	NA	NA	NA	NA	PF03660.9;PHF5-like_protein;1.6e-48;PF03833.8;DNA_polymerase_II_large_subunit_DP2;0.23	NA	NA	len=110;ExpAA=0.01;First60=0.01;PredHel=0;Topology=o	NA	K12834
comp1080_c0_g1_i1	V-type_proton_ATPase_subunit_D_(V-ATPase_subunit_D)_(Vacuolar_H(+)-ATPase_subunit_D)_(Vacuolar_proton_pump_subunit_D)	VHA-D_VATD_VATPD_At3g58730_T20N10_80	Arabidopsis_thaliana_(Mouse-ear_cress)	proton_transport_[GO:0015992]	ATPase_activity,_coupled_to_transmembrane_movement_of_substances_[GO:0042626]	Golgi_apparatus_[GO:0005794];_membrane_[GO:0016020];_plant-type_vacuole_[GO:0000325];_plasma_membrane_[GO:0005886];_vacuolar_membrane_[GO:0005774];_vacuole_[GO:0005773]	NA	NA	NA	NA	PF00201.13;UDP-glucoronosyl_and_UDP-glucosyl_transferase;3.8e-32;PF01813.12;ATP_synthase_subunit_D;2.8e-63;PF13579.1;Glycosyl_transferase_4-like_domain;0.03	NA	NA	len=366;ExpAA=1.01;First60=0.80;PredHel=0;Topology=o;len=475;ExpAA=1.49;First60=0.80;PredHel=0;Topology=o	NA	K02149
Contig483_c0_g1_i1	Probable_polyamine_transporter_At3g13620	At3g13620_K20M4.6	Arabidopsis_thaliana_(Mouse-ear_cress)	polyamine_transport_[GO:0015846]	amino_acid_transmembrane_transporter_activity_[GO:0015171];_antiporter_activity_[GO:0015297];_polyamine_transmembrane_transporter_activity_[GO:0015203];_symporter_activity_[GO:0015293]	integral_component_of_plasma_membrane_[GO:0005887]	NA	NA	NA	NA	PF00324.16;Amino_acid_permease;8.7e-14;PF00332.13;Glycosyl_hydrolases_family_17;4e-22;PF07983.8;X8_domain;8.7e-16;PF08601.5;Transcription_factor_PAP1;0.68;PF13520.1;Amino_acid_permease;2.9e-25	NA	1;21;0.772	len=112;ExpAA=0.00;First60=0.00;PredHel=0;Topology=o;len=165;ExpAA=0.04;First60=0.00;PredHel=0;Topology=i;len=469;ExpAA=35.44;First60=18.36;PredHel=2;Topology=i9-28o444-466i;len=473;ExpAA=228.29;First60=16.65;PredHel=11;Topology=o35-54i61-80o84-103i110-132o169-191i246-268o283-305i337-359o369-388i401-423o428-446i;len=485;ExpAA=0.00;First60=0.00;PredHel=0;Topology=o	NA	NA
comp13453_c0_g1_i2	Dof_zinc_finger_protein_DOF1.5_(AtDOF1.5)	DOF1.5_COG1_At1g29160_F28N24.35	Arabidopsis_thaliana_(Mouse-ear_cress)	regulation_of_transcription,_DNA-templated_[GO:0006355];_seed_coat_development_[GO:0010214];_transcription,_DNA-templated_[GO:0006351]	metal_ion_binding_[GO:0046872];_transcription_factor_activity,_sequence-specific_DNA_binding_[GO:0003700];_transcription_regulatory_region_DNA_binding_[GO:0044212]	nucleus_[GO:0005634]	NA	NA	NA	NA	NA	NA	NA	len=211;ExpAA=3.36;First60=3.34;PredHel=0;Topology=o	NA	NA
comp29896_c0_g1_i1	NA	NA	NA	NA	NA	NA	NA	NA	NA	NA	NA	NA	NA	NA	NA	NA
comp9254_c0_g1_i1	Uncharacterized_protein_sll0103	sll0103	Synechocystis_sp._(strain_PCC_6803_/_Kazusa)	NA	NA	NA	NA	NA	NA	NA	PF00092.23;von_Willebrand_factor_type_A_domain;4.7e-24;PF00097.20;Zinc_finger,_C3HC4_type_(RING_finger);6.8e-06;PF00628.24;PHD-finger;0.03;PF02586.9;Uncharacterised_ACR,_COG2135;0.09;PF05762.9;VWA_domain_containing_CoxE-like_protein;1.5e-11;PF08274.7;PhnA_Zinc-Ribbon;0.051;PF08746.6;RING-like_domain;0.21;PF09967.4;VWA-like_domain_(DUF2201);0.0053;PF10138.4;vWA_found_in_TerF_C_terminus;0.046;PF126…	NA	NA	len=691;ExpAA=0.07;First60=0.00;PredHel=0;Topology=o	NA	NA
Contig3681_c0_g1_i1	UDP-glycosyltransferase_82A1_(EC_2.4.1.-)	UGT82A1_At3g22250_MMP21.3	Arabidopsis_thaliana_(Mouse-ear_cress)	metabolic_process_[GO:0008152]	quercetin_3-O-glucosyltransferase_activity_[GO:0080043];_quercetin_7-O-glucosyltransferase_activity_[GO:0080044]	intracellular_membrane-bounded_organelle_[GO:0043231]	NA	NA	NA	NA	PF00201.13;UDP-glucoronosyl_and_UDP-glucosyl_transferase;1.7e-29;PF03033.15;Glycosyltransferase_family_28_N-terminal_domain;0.022	NA	NA	len=112;ExpAA=1.97;First60=1.97;PredHel=0;Topology=o;len=346;ExpAA=0.00;First60=0.00;PredHel=0;Topology=o;len=503;ExpAA=0.96;First60=0.00;PredHel=0;Topology=o	2.4.1.-	NA
comp4631_c0_g1_i1	Protein_DETOXIFICATION_29_(AtDTX29)_(Multidrug_and_toxic_compound_extrusion_protein_29)_(MATE_protein_29)	DTX29_At3g26590_MFE16.12	Arabidopsis_thaliana_(Mouse-ear_cress)	NA	antiporter_activity_[GO:0015297];_drug_transmembrane_transporter_activity_[GO:0015238]	integral_component_of_membrane_[GO:0016021];_vacuolar_membrane_[GO:0005774];_vacuole_[GO:0005773]	NA	NA	NA	NA	PF01034.15;Syndecan_domain;0.19;PF01554.13;MatE;3.6e-60;PF14667.1;Polysaccharide_biosynthesis_C-terminal_domain;0.0013	NA	NA	len=310;ExpAA=0.01;First60=0.00;PredHel=0;Topology=o;len=476;ExpAA=237.93;First60=26.56;PredHel=10;Topology=o15-37i96-118o161-183i190-212o241-263i276-298o313-335i356-378o385-407i414-436o	NA	K03327
comp2885_c0_g1_i2	Probable_cellulose_synthase_A_catalytic_subunit_1_[UDP-forming]_(EC_2.4.1.12)_(OsCesA1)	CESA1_Os05g0176100_LOC_Os05g08370_OsJ_016545_OsJ_17310_OSJNBa0029B02.3_P0617A08.14	Oryza_sativa_subsp._japonica_(Rice)	cellulose_biosynthetic_process_[GO:0030244];_cell_wall_organization_[GO:0071555];_plant-type_primary_cell_wall_biogenesis_[GO:0009833]	cellulose_synthase_(UDP-forming)_activity_[GO:0016760];_cellulose_synthase_activity_[GO:0016759];_metal_ion_binding_[GO:0046872]	Golgi_apparatus_[GO:0005794];_integral_component_of_membrane_[GO:0016021];_plasma_membrane_[GO:0005886]	NA	NA	NA	NA	NA	NA	1;20;0.779	len=189;ExpAA=2.53;First60=2.53;PredHel=0;Topology=o	2.4.1.12	NA
comp8338_c0_g1_i1	NA	NA	NA	NA	NA	NA	NA	NA	NA	NA	NA	NA	NA	len=145;ExpAA=0.27;First60=0.19;PredHel=0;Topology=o	NA	NA
comp19802_c0_g1_i2	NA	NA	NA	NA	NA	NA	AECO01124830.1/622-754	3.02e-24	zma-MIR169k	2.13e-27	NA	NA	NA	NA	NA	NA
comp18921_c0_g1_i1	Thaumatin-like_protein_1a_(Mdtl1)_(Pathogenesis-related_protein_5a)_(PR-5a)_(allergen_Mal_d_2)	TL1_TL	Malus_domestica_(Apple)_(Pyrus_malus)	NA	NA	extracellular_region_[GO:0005576]	NA	NA	NA	NA	NA	NA	NA	NA	NA	NA
comp9140_c0_g1_i3	Putative_cyclic_nucleotide-gated_ion_channel_15_(Cyclic_nucleotide-_and_calmodulin-regulated_ion_channel_15)	CNGC15_At2g28260_T3B23.7	Arabidopsis_thaliana_(Mouse-ear_cress)	regulation_of_membrane_potential_[GO:0042391]	cAMP_binding_[GO:0030552];_cGMP_binding_[GO:0030553];_voltage-gated_potassium_channel_activity_[GO:0005249]	integral_component_of_plasma_membrane_[GO:0005887]	NA	NA	NA	NA	PF00027.24;Cyclic_nucleotide-binding_domain;5e-09;PF00612.22;IQ_calmodulin-binding_motif;0.015;PF13704.1;Glycosyl_transferase_family_2;0.39	NA	NA	len=333;ExpAA=21.80;First60=21.77;PredHel=1;Topology=i2-24o;len=340;ExpAA=0.03;First60=0.00;PredHel=0;Topology=o	NA	NA
comp7250_c0_g1_i1	BTB/POZ_domain-containing_protein_At1g67900	At1g67900_T23K23.25	Arabidopsis_thaliana_(Mouse-ear_cress)	protein_ubiquitination_[GO:0016567]	NA	NA	NA	NA	NA	NA	PF03000.9;NPH3_family;1.1e-89	NA	NA	len=105;ExpAA=0.13;First60=0.02;PredHel=0;Topology=o;len=641;ExpAA=0.00;First60=0.00;PredHel=0;Topology=o	NA	NA
Contig608_c0_g1_i1	7-deoxyloganetin_glucosyltransferase_(EC_2.4.1.324)_(Genipin_glucosyltransferase)_(UDP-glucose_glucosyltransferase_2)_(GjUGT2)_(UDP-glycosyltransferase_85A24)	UGT85A24_UGT2	Gardenia_jasminoides_(Cape_jasmine)_(Gardenia_augusta)	metabolic_process_[GO:0008152]	UDP-glucosyltransferase_activity_[GO:0035251]	NA	NA	NA	NA	NA	PF00201.13;UDP-glucoronosyl_and_UDP-glucosyl_transferase;5.1e-25	NA	NA	len=490;ExpAA=10.52;First60=0.02;PredHel=0;Topology=o	2.4.1.324	NA
comp1630_c0_g1_i1	Crocetin_glucosyltransferase,_chloroplastic_(EC_2.4.1.271)_(UDP-glucose_glucosyltransferase_1)_(GjUGT1)_(UDP-glycosyltransferase_75L6)	UGT75L6_UGT1	Gardenia_jasminoides_(Cape_jasmine)_(Gardenia_augusta)	metabolic_process_[GO:0008152]	transferase_activity,_transferring_hexosyl_groups_[GO:0016758]	chloroplast_[GO:0009507]	NA	NA	NA	NA	PF00201.13;UDP-glucoronosyl_and_UDP-glucosyl_transferase;1.5e-25;PF03033.15;Glycosyltransferase_family_28_N-terminal_domain;0.032;PF04101.11;Glycosyltransferase_family_28_C-terminal_domain;0.084;PF13528.1;Glycosyl_transferase_family_1;0.002	NA	NA	len=500;ExpAA=1.25;First60=0.00;PredHel=0;Topology=o;len=595;ExpAA=0.26;First60=0.08;PredHel=0;Topology=o	2.4.1.271	NA
comp13604_c0_g1_i2	SNF1-related_protein_kinase_regulatory_subunit_gamma-1_(AKIN_subunit_gamma-1)_(AKING1)_(AKINgamma1)_(CBS_domain-containing_protein_CBSCBS1)	KING1_CBSCBS1_At3g48530_T8P19.40	Arabidopsis_thaliana_(Mouse-ear_cress)	carbohydrate_metabolic_process_[GO:0005975];_fatty_acid_biosynthetic_process_[GO:0006633];_nitrate_assimilation_[GO:0042128]	ATP_binding_[GO:0005524];_catalytic_activity_[GO:0003824];_protein_kinase_regulator_activity_[GO:0019887]	plant-type_cell_wall_[GO:0009505]	NA	NA	NA	NA	PF00571.23;CBS_domain;1e-06	NA	NA	len=208;ExpAA=0.04;First60=0.00;PredHel=0;Topology=o;len=214;ExpAA=0.00;First60=0.00;PredHel=0;Topology=o	NA	NA
comp21924_c0_g1_i2	Putative_aldehyde_oxidase-like_protein	Os07g0281700_Os07g0281800_LOC_Os07g18120_P0557D09.31	Oryza_sativa_subsp._japonica_(Rice)	NA	electron_carrier_activity_[GO:0009055];_flavin_adenine_dinucleotide_binding_[GO:0050660];_iron_ion_binding_[GO:0005506];_iron-sulfur_cluster_binding_[GO:0051536];_oxidoreductase_activity,_acting_on_CH-OH_group_of_donors_[GO:0016614];_oxidoreductase_activity,_acting_on_the_aldehyde_or_oxo_group_of_donors_[GO:0016903]	cytosol_[GO:0005829]	NA	NA	NA	NA	PF00111.22;2Fe-2S_iron-sulfur_cluster_binding_domain;0.00044;PF00941.16;FAD_binding_domain_in_molybdopterin_dehydrogenase;4.2e-39;PF01315.17;Aldehyde_oxidase_and_xanthine_dehydrogenase,_a/b_hammerhead_domain;3.3e-28;PF01656.18;CobQ/CobB/MinD/ParA_nucleotide_binding_domain;0.052;PF01799.15;[2Fe-2S]_binding_domain;8.4e-21;PF02738.13;Molybdopterin-binding_domain_of_aldehyde_dehydrogenase;2.7e-128;PF…	NA	NA	len=110;ExpAA=0.02;First60=0.01;PredHel=0;Topology=o;len=1200;ExpAA=0.10;First60=0.00;PredHel=0;Topology=o	NA	NA
comp8203_c0_g1_i1	NA	NA	NA	NA	NA	NA	NA	NA	NA	NA	NA	NA	NA	NA	NA	NA
comp14075_c0_g1_i1	NA	NA	NA	NA	NA	NA	NA	NA	NA	NA	NA	NA	NA	NA	NA	NA
comp18657_c0_g1_i2	Lipase_1_(EC_3.1.1.3)_(Triacylglycerol_lipase)	lip1	Psychrobacter_immobilis	lipid_catabolic_process_[GO:0016042]	triglyceride_lipase_activity_[GO:0004806]	cell_outer_membrane_[GO:0009279]	NA	NA	NA	NA	PF00326.16;Prolyl_oligopeptidase_family;0.015;PF00561.15;alpha/beta_hydrolase_fold;2e-14;PF00975.15;Thioesterase_domain;0.0088;PF02230.11;Phospholipase/Carboxylesterase;0.11;PF08386.5;TAP-like_protein;0.00053;PF12695.2;Alpha/beta_hydrolase_family;2.2e-18;PF12697.2;Alpha/beta_hydrolase_family;2.5e-32	NA	NA	len=383;ExpAA=26.51;First60=6.01;PredHel=1;Topology=i54-73o;len=410;ExpAA=0.00;First60=0.00;PredHel=0;Topology=o	3.1.1.3	NA
comp15191_c0_g1_i1	NA	NA	NA	NA	NA	NA	NA	NA	NA	NA	NA	NA	1;24;0.649	len=101;ExpAA=0.00;First60=0.00;PredHel=0;Topology=o;len=143;ExpAA=0.66;First60=0.64;PredHel=0;Topology=o;len=162;ExpAA=5.80;First60=0.00;PredHel=0;Topology=o	NA	NA
comp22075_c0_g1_i1	Probable_carboxylesterase_6_(AtCXE6)_(EC_3.1.1.1)	CXE6_At1g68620_F24J5.14	Arabidopsis_thaliana_(Mouse-ear_cress)	catabolic_process_[GO:0009056]	carboxylic_ester_hydrolase_activity_[GO:0052689];_hydrolase_activity_[GO:0016787]	NA	NA	NA	NA	NA	NA	NA	NA	NA	3.1.1.1	NA
Contig4181_c0_g1_i1	SKP1-like_protein_4_(AtSK4)	ASK4_At1g20140_T20H2.8	Arabidopsis_thaliana_(Mouse-ear_cress)	protein_ubiquitination_[GO:0016567];_ubiquitin-dependent_protein_catabolic_process_[GO:0006511]	NA	cytoplasm_[GO:0005737];_nucleolus_[GO:0005730];_nucleus_[GO:0005634];_SCF_ubiquitin_ligase_complex_[GO:0019005]	NA	NA	NA	NA	PF00651.26;BTB/POZ_domain;0.093;PF01466.14;Skp1_family,_dimerisation_domain;1.9e-41;PF03931.10;Skp1_family,_tetramerisation_domain;1.9e-29	NA	NA	len=199;ExpAA=0.01;First60=0.00;PredHel=0;Topology=o	NA	K03094
comp81040_c0_g1_i1	Serine/threonine-protein_kinase-like_protein_CCR4_(EC_2.7.11.1)_(CRINKLY_4-related_kinase_1)_(AtCRK1)_(Protein_CRINKLY_4_RELATED_4)_(AtCCR4)	CCR4_CRK1_At5g47850_MCA23.19	Arabidopsis_thaliana_(Mouse-ear_cress)	NA	ATP_binding_[GO:0005524];_protein_homodimerization_activity_[GO:0042803];_protein_kinase_activity_[GO:0004672];_protein_serine/threonine_kinase_activity_[GO:0004674]	integral_component_of_membrane_[GO:0016021]	NA	NA	NA	NA	NA	NA	NA	NA	2.7.11.1	NA
Contig3356_c0_g1_i1	NA	NA	NA	NA	NA	NA	NA	NA	NA	NA	NA	NA	NA	NA	NA	NA
comp7682_c0_g1_i1	NA	NA	NA	NA	NA	NA	NA	NA	NA	NA	PF08213.6;Mitochondrial_domain_of_unknown_function_(DUF1713);2.8e-08	NA	NA	len=147;ExpAA=0.00;First60=0.00;PredHel=0;Topology=i	NA	NA
comp3901_c0_g1_i2	Zinc_finger_A20_and_AN1_domain-containing_stress-associated_protein_1_(OsSAP1)_(Multiple_stress-responsive_zinc_finger_protein_ISAP1)_(OsiSAP1)	SAP1_ISAP1_Os09g0486500_LOC_Os09g31200_OsJ_028661	Oryza_sativa_subsp._japonica_(Rice)	NA	DNA_binding_[GO:0003677];_zinc_ion_binding_[GO:0008270]	NA	NA	NA	NA	NA	PF01155.14;Hydrogenase_expression/synthesis_hypA_family;0.49;PF01428.11;AN1-like_Zinc_finger;3.6e-12;PF01754.11;A20-like_zinc_finger;4.2e-06	NA	NA	len=166;ExpAA=0.00;First60=0.00;PredHel=0;Topology=o	NA	NA
Contig1712_c0_g1_i1	Peroxidase_2_(EC_1.11.1.7)_(ATP12a)_(Atperox_P2)	PER2_P2_At1g05250_YUP8H12.14	Arabidopsis_thaliana_(Mouse-ear_cress)	hydrogen_peroxide_catabolic_process_[GO:0042744];_lignin_metabolic_process_[GO:0009808];_plant-type_cell_wall_organization_[GO:0009664];_response_to_oxidative_stress_[GO:0006979]	heme_binding_[GO:0020037];_metal_ion_binding_[GO:0046872];_peroxidase_activity_[GO:0004601]	extracellular_region_[GO:0005576];_plant-type_cell_wall_[GO:0009505]	NA	NA	NA	NA	PF00141.18;Peroxidase;1.1e-67	NA	1;23;0.824	len=331;ExpAA=22.23;First60=22.23;PredHel=1;Topology=i7-29o	1.11.1.7	K00430
comp10302_c0_g1_i3	NA	NA	NA	NA	NA	NA	NA	NA	NA	NA	NA	NA	NA	NA	NA	NA
comp15706_c0_g1_i1	NA	NA	NA	NA	NA	NA	NA	NA	NA	NA	PF06253.6;Trimethylamine_methyltransferase_(MTTB);0.56	NA	NA	len=105;ExpAA=19.80;First60=14.22;PredHel=0;Topology=o;len=138;ExpAA=1.65;First60=1.65;PredHel=0;Topology=o	NA	NA
comp18236_c0_g1_i1	NA	NA	NA	NA	NA	NA	NA	NA	NA	NA	NA	NA	NA	NA	NA	NA
comp2831_c0_g1_i1	COBRA-like_protein_7	COBL7_SEB1_At4g16120_dl4100c	Arabidopsis_thaliana_(Mouse-ear_cress)	cell_growth_[GO:0016049];_cellulose_microfibril_organization_[GO:0010215]	NA	anchored_component_of_membrane_[GO:0031225];_anchored_component_of_plasma_membrane_[GO:0046658];_endosome_[GO:0005768];_Golgi_apparatus_[GO:0005794];_plasmodesma_[GO:0009506];_trans-Golgi_network_[GO:0005802]	NA	NA	NA	NA	PF00553.14;Cellulose_binding_domain;0.00035;PF04833.10;COBRA-like_protein;8.9e-66	NA	1;23;0.896	len=672;ExpAA=29.51;First60=7.35;PredHel=1;Topology=o648-670i	NA	NA
comp4273_c0_g1_i1	Protein_RAFTIN_1A_(TaRAFTIN1a)_(BURP_domain-containing_protein_1A)	RAFTIN1A	Triticum_aestivum_(Wheat)	pollen_development_[GO:0009555]	NA	exine_[GO:0043668]	NA	NA	NA	NA	PF03181.10;BURP_domain;2.9e-56;PF08662.6;Eukaryotic_translation_initiation_factor_eIF2A;0.15	NA	1;22;0.777	len=103;ExpAA=0.01;First60=0.01;PredHel=0;Topology=o;len=311;ExpAA=1.60;First60=1.48;PredHel=0;Topology=o	NA	NA
comp11564_c0_g1_i1	NA	NA	NA	NA	NA	NA	NA	NA	NA	NA	NA	NA	NA	NA	NA	NA
comp423_c0_g1_i4	Beta-amylase_(EC_3.2.1.2)_(1,4-alpha-D-glucan_maltohydrolase)	BMY1	Zea_mays_(Maize)	polysaccharide_catabolic_process_[GO:0000272]	beta-amylase_activity_[GO:0016161]	NA	NA	NA	NA	NA	PF01373.12;Glycosyl_hydrolase_family_14;4.2e-116	NA	NA	len=108;ExpAA=0.02;First60=0.00;PredHel=0;Topology=o;len=323;ExpAA=0.62;First60=0.20;PredHel=0;Topology=o;len=488;ExpAA=0.07;First60=0.07;PredHel=0;Topology=o	3.2.1.2	K01177
comp11133_c0_g1_i1	NA	NA	NA	NA	NA	NA	NA	NA	NA	NA	NA	NA	NA	len=136;ExpAA=2.39;First60=0.19;PredHel=0;Topology=o	NA	NA
comp4994_c0_g1_i2	Nicotianamine_aminotransferase_A_(EC_2.6.1.80)_(Nicotianamine_aminotransferase_III)_(NAAT-III)	naat-A	Hordeum_vulgare_(Barley)	biosynthetic_process_[GO:0009058];_cellular_amino_acid_metabolic_process_[GO:0006520]	nicotianamine_aminotransferase_activity_[GO:0033855];_pyridoxal_phosphate_binding_[GO:0030170]	NA	NA	NA	NA	NA	PF00155.16;Aminotransferase_class_I_and_II;9.3e-57;PF00202.16;Aminotransferase_class-III;0.051;PF00266.14;Aminotransferase_class-V;5.1e-06;PF01041.12;DegT/DnrJ/EryC1/StrS_aminotransferase_family;0.036;PF01053.15;Cys/Met_metabolism_PLP-dependent_enzyme;6.4e-05;PF01212.16;Beta-eliminating_lyase;1.5e-11	NA	NA	len=447;ExpAA=1.07;First60=0.00;PredHel=0;Topology=o	2.6.1.80	K00815
Contig4677_c0_g1_i1	Probable_glutathione_S-transferase_GSTU6_(EC_2.5.1.18)_(28_kDa_cold-induced_protein)	GSTU6_Os10g0530900_LOC_Os10g38740_OSJNBb0038A07.2	Oryza_sativa_subsp._japonica_(Rice)	NA	glutathione_transferase_activity_[GO:0004364]	NA	NA	NA	NA	NA	PF00043.20;Glutathione_S-transferase,_C-terminal_domain;7.5e-09;PF02798.15;Glutathione_S-transferase,_N-terminal_domain;1.8e-11;PF13409.1;Glutathione_S-transferase,_N-terminal_domain;1.2e-11;PF13410.1;Glutathione_S-transferase,_C-terminal_domain;4e-08;PF13417.1;Glutathione_S-transferase,_N-terminal_domain;1e-18;PF14497.1;Glutathione_S-transferase,_C-terminal_domain;0.0013	NA	NA	len=236;ExpAA=0.02;First60=0.00;PredHel=0;Topology=o	2.5.1.18	K00799
comp9516_c0_g1_i2	Factor_of_DNA_methylation_5	FDM5_At1g80790_F23A5.14	Arabidopsis_thaliana_(Mouse-ear_cress)	RNA-directed_DNA_methylation_[GO:0080188]	NA	nucleolar_ribonuclease_P_complex_[GO:0005655]	NA	NA	NA	NA	PF01601.11;Coronavirus_S2_glycoprotein;0.1;PF03468.9;XS_domain;6.7e-46;PF03469.9;XH_domain;2e-51;PF03470.9;XS_zinc_finger_domain;3.7e-19;PF03938.9;Outer_membrane_protein_(OmpH-like);4.4;PF04156.9;IncA_protein;3;PF05605.7;Drought_induced_19_protein_(Di19),_zinc-binding;0.12;PF08317.6;Spc7_kinetochore_protein;0.0029;PF11050.3;Virus_envelope_protein_E26;4.4;PF11744.3;Aluminium_activated_malate_trans…	NA	NA	len=204;ExpAA=0.00;First60=0.00;PredHel=0;Topology=o;len=408;ExpAA=0.00;First60=0.00;PredHel=0;Topology=o	NA	NA
[truncated: 102,565 more rows]

## Sheet: Sheet2
De novo RNA sequencing analysis of Aeluropus littoralis halophyte plant under salinity stress
Elham Younesi-Melerdi, Ghorban-Ali Nematzadeh, Ali Pakdin-Parizi*, Mohammad-Reza Bakhtiarizadeh, Seyed Abolfazl Motahari
Table S3-1. Detailed information of annotated transcripts in A.littoralis transcriptome against trEMBL plants database
Query ID	Subject ID	Percentage of identical matches	Alignment length	Number of mismatches	Number of gap openings	Start of alignment in query	End of alignment in query	Start of alignment in subject	End of alignment in subject	Expected value	Bit score
Contig1_c0_g1_i1	tr|A0A4V6D4Z9|A0A4V6D4Z9_SETVI	88.9	81	9	0	2330	2088	3	83	9e-32	144.4
[truncated: 55,835 more rows]
