# Supplementary material for: De novo RNA sequencing analysis of Aeluropus littoralis halophyte plant under salinity stress
Source: Sci Rep. 2020 Jun 4;10:9148. doi: 10.1038/s41598-020-65947-5 (PMC7272644; doi:10.1038/s41598-020-65947-5)
Supplement: Supplementary file 7 [file 41598_2020_65947_MOESM7_ESM.xlsx]

## Sheet: Same (up)
De novo RNA sequencing analysis of Aeluropus littoralis halophyte plant under salinity stress
Elham Younesi-Melerdi, Ghorban-Ali Nematzadeh, Ali Pakdin-Parizi*, Mohammad-Reza Bakhtiarizadeh, Seyed Abolfazl Motahari
Table S4. Information related to transcripts were commonly up-regulated in both 400 and 200 mM treatments compared to control (log2FC > 1 and FDR <0.01)
transcript names	logFC_200 Mm.Control	FDR_ 200mM.Control	logFC_400mM.Control	FDR_400mM.Control	Entry_name	Protein_names	Gene_names	Organism	Cross.reference_.Pfam.	Organism_ID	Gene_ontology_.biological_process.	Gene_ontology_.molecular_function.	Gene_ontology_.cellular_component.	Rfam	Eval	miRBase	Eval.1	Pfam.Describtion.Eval	Rnammer.start.end.score.strand.name	signalp.start.end.score	tmHMM	Entry
comp6833_c0_g1_i2	10.502	1.87461e-12	10.5125	4.36365e-13	KN4A_ORYSJ	Kinesin-like_protein_KIN-4A_(Protein_BRITTLE_CULM_2)_(Protein_GIBBERELLIN-DEFICIENT_DWARF_1)	KIN4A_BC2_GDD1_Os09g0114500_LOC_Os09g02650_OJ1134_E08.39-1_OJ1134_E08.39-2_OsJ_28385	Oryza_sativa_subsp._japonica_(Rice)	PF00225;	39947	cell_cycle_[GO:0007049];_cellulose_microfibril_organization_[GO:0010215];_microtubule-based_movement_[GO:0007018];_plant-type_cell_wall_biogenesis_[GO:0009832];_positive_regulation_of_transcription,_DNA-templated_[GO:0045893];_regulation_of_cell_proliferation_[GO:0042127];_regulation_of_gibberellic_acid_mediated_signaling_pathway_[GO:0009937];_regulation_of_growth_[GO:0040008];_transcription,_DNA…	ATP_binding_[GO:0005524];_ATP-dependent_microtubule_motor_activity,_plus-end-directed_[GO:0008574];_sequence-specific_DNA_binding_[GO:0043565]	cytoplasm_[GO:0005737];_cytoskeleton_[GO:0005856];_kinesin_complex_[GO:0005871];_microtubule_[GO:0005874];_nucleus_[GO:0005634]	NA	NA	NA	NA	PF00158.21;Sigma-54_interaction_domain;0.0051;PF00225.18;Kinesin_motor_domain;1.5e-45;PF03009.12;Glycerophosphoryl_diester_phosphodiesterase_family;0.061	NA	NA	len=243;ExpAA=0.02;First60=0.00;PredHel=0;Topology=o;len=795;ExpAA=0.01;First60=0.00;PredHel=0;Topology=o	Q6YUL8
comp2831_c0_g1_i2	10.2949	6.66149e-11	10.3792	3.96184e-14	COBL7_ARATH	COBRA-like_protein_7	COBL7_SEB1_At4g16120_dl4100c	Arabidopsis_thaliana_(Mouse-ear_cress)	PF04833;	3702	cell_growth_[GO:0016049];_cellulose_microfibril_organization_[GO:0010215]	NA	anchored_component_of_membrane_[GO:0031225];_anchored_component_of_plasma_membrane_[GO:0046658];_endosome_[GO:0005768];_Golgi_apparatus_[GO:0005794];_plasmodesma_[GO:0009506];_trans-Golgi_network_[GO:0005802]	NA	NA	NA	NA	PF00553.14;Cellulose_binding_domain;0.00035;PF04833.10;COBRA-like_protein;8.9e-66	NA	1;23;0.896	len=672;ExpAA=29.51;First60=7.35;PredHel=1;Topology=o648-670i	Q8GZ17
comp5142_c0_g1_i2	9.61633	6.54478e-06	10.1656	3.15512e-13	PIRL2_ORYSJ	Plant_intracellular_Ras-group-related_LRR_protein_2_(Intracellular_Ras-group-related_LRR_protein_2)_(OsIRL2)	IRL2_Os02g0593600_LOC_Os02g38040_OJ1067_B01.5_OsJ_07347_OSJNBa0016G10.27	Oryza_sativa_subsp._japonica_(Rice)	PF13855;	39947	NA	NA	NA	NA	NA	NA	NA	PF00560.28;Leucine_Rich_Repeat;9.2e-11;PF05778.7;Apolipoprotein_CIII_(Apo-CIII);0.00025;PF12799.2;Leucine_Rich_repeats_(2_copies);1.1e-17;PF13504.1;Leucine_rich_repeat;2.5e-07;PF13516.1;Leucine_Rich_repeat;2.2e-05;PF13855.1;Leucine_rich_repeat;1.3e-12	NA	NA	len=166;ExpAA=0.00;First60=0.00;PredHel=0;Topology=o;len=287;ExpAA=0.00;First60=0.00;PredHel=0;Topology=o	Q6ZH85
comp27890_c0_g1_i1	9.94652	1.79638e-11	9.94002	7.39588e-09	PER2_MAIZE	Peroxidase_2_(EC_1.11.1.7)_(Plasma_membrane-bound_peroxidase_2)_(pmPOX2)	PER2_POX2_PRX2	Zea_mays_(Maize)	PF00141;	4577	circadian_regulation_of_gene_expression_[GO:0032922];_circadian_regulation_of_translation_[GO:0097167];_hydrogen_peroxide_catabolic_process_[GO:0042744];_regulation_of_circadian_rhythm_[GO:0042752];_response_to_oxidative_stress_[GO:0006979]	heme_binding_[GO:0020037];_metal_ion_binding_[GO:0046872];_peroxidase_activity_[GO:0004601]	extracellular_region_[GO:0005576]	NA	NA	NA	NA	NA	NA	NA	len=132;ExpAA=0.14;First60=0.00;PredHel=0;Topology=o	Q9FEQ8
comp99_c0_g1_i6	9.01058	0.00108858	9.93638	1.0705e-12	LIRP1_ORYSJ	Light-regulated_protein	LIR1_Os01g0102900_LOC_Os01g01340_OsJ_00023_P0436E04.2_P0455C04.23_P0672D08.50	Oryza_sativa_subsp._japonica_(Rice)	PF07207;	39947	NA	NA	chloroplast_[GO:0009507]	NA	NA	NA	NA	PF06013.7;Proteins_of_100_residues_with_WXG;0.01;PF07207.6;Light_regulated_protein_Lir1;3.7e-43;PF10186.4;UV_radiation_resistance_protein_and_autophagy-related_subunit_14;0.24	NA	NA	len=143;ExpAA=0.00;First60=0.00;PredHel=0;Topology=o;len=153;ExpAA=0.08;First60=0.00;PredHel=0;Topology=o;len=205;ExpAA=0.02;First60=0.00;PredHel=0;Topology=o	Q03200
transcript names	logFC_200 Mm.Control	FDR_ 200mM.Control	logFC_400mM.Control	FDR_400mM.Control	Entry_name	Protein_names	Gene_names	Organism	Cross.reference_.Pfam.	Organism_ID	Gene_ontology_.biological_process.	Gene_ontology_.molecular_function.	Gene_ontology_.cellular_component.	Rfam	Eval	miRBase	Eval.1	Pfam.Describtion.Eval	Rnammer.start.end.score.strand.name	signalp.start.end.score	tmHMM	Entry
comp6833_c0_g1_i2	10.502	1.87461e-12	10.5125	4.36365e-13	KN4A_ORYSJ	Kinesin-like_protein_KIN-4A_(Protein_BRITTLE_CULM_2)_(Protein_GIBBERELLIN-DEFICIENT_DWARF_1)	KIN4A_BC2_GDD1_Os09g0114500_LOC_Os09g02650_OJ1134_E08.39-1_OJ1134_E08.39-2_OsJ_28385	Oryza_sativa_subsp._japonica_(Rice)	PF00225;	39947	cell_cycle_[GO:0007049];_cellulose_microfibril_organization_[GO:0010215];_microtubule-based_movement_[GO:0007018];_plant-type_cell_wall_biogenesis_[GO:0009832];_positive_regulation_of_transcription,_DNA-templated_[GO:0045893];_regulation_of_cell_proliferation_[GO:0042127];_regulation_of_gibberellic_acid_mediated_signaling_pathway_[GO:0009937];_regulation_of_growth_[GO:0040008];_transcription,_DNA…	ATP_binding_[GO:0005524];_ATP-dependent_microtubule_motor_activity,_plus-end-directed_[GO:0008574];_sequence-specific_DNA_binding_[GO:0043565]	cytoplasm_[GO:0005737];_cytoskeleton_[GO:0005856];_kinesin_complex_[GO:0005871];_microtubule_[GO:0005874];_nucleus_[GO:0005634]	NA	NA	NA	NA	PF00158.21;Sigma-54_interaction_domain;0.0051;PF00225.18;Kinesin_motor_domain;1.5e-45;PF03009.12;Glycerophosphoryl_diester_phosphodiesterase_family;0.061	NA	NA	len=243;ExpAA=0.02;First60=0.00;PredHel=0;Topology=o;len=795;ExpAA=0.01;First60=0.00;PredHel=0;Topology=o	Q6YUL8
comp2831_c0_g1_i2	10.2949	6.66149e-11	10.3792	3.96184e-14	COBL7_ARATH	COBRA-like_protein_7	COBL7_SEB1_At4g16120_dl4100c	Arabidopsis_thaliana_(Mouse-ear_cress)	PF04833;	3702	cell_growth_[GO:0016049];_cellulose_microfibril_organization_[GO:0010215]	NA	anchored_component_of_membrane_[GO:0031225];_anchored_component_of_plasma_membrane_[GO:0046658];_endosome_[GO:0005768];_Golgi_apparatus_[GO:0005794];_plasmodesma_[GO:0009506];_trans-Golgi_network_[GO:0005802]	NA	NA	NA	NA	PF00553.14;Cellulose_binding_domain;0.00035;PF04833.10;COBRA-like_protein;8.9e-66	NA	1;23;0.896	len=672;ExpAA=29.51;First60=7.35;PredHel=1;Topology=o648-670i	Q8GZ17
comp5142_c0_g1_i2	9.61633	6.54478e-06	10.1656	3.15512e-13	PIRL2_ORYSJ	Plant_intracellular_Ras-group-related_LRR_protein_2_(Intracellular_Ras-group-related_LRR_protein_2)_(OsIRL2)	IRL2_Os02g0593600_LOC_Os02g38040_OJ1067_B01.5_OsJ_07347_OSJNBa0016G10.27	Oryza_sativa_subsp._japonica_(Rice)	PF13855;	39947	NA	NA	NA	NA	NA	NA	NA	PF00560.28;Leucine_Rich_Repeat;9.2e-11;PF05778.7;Apolipoprotein_CIII_(Apo-CIII);0.00025;PF12799.2;Leucine_Rich_repeats_(2_copies);1.1e-17;PF13504.1;Leucine_rich_repeat;2.5e-07;PF13516.1;Leucine_Rich_repeat;2.2e-05;PF13855.1;Leucine_rich_repeat;1.3e-12	NA	NA	len=166;ExpAA=0.00;First60=0.00;PredHel=0;Topology=o;len=287;ExpAA=0.00;First60=0.00;PredHel=0;Topology=o	Q6ZH85
comp27890_c0_g1_i1	9.94652	1.79638e-11	9.94002	7.39588e-09	PER2_MAIZE	Peroxidase_2_(EC_1.11.1.7)_(Plasma_membrane-bound_peroxidase_2)_(pmPOX2)	PER2_POX2_PRX2	Zea_mays_(Maize)	PF00141;	4577	circadian_regulation_of_gene_expression_[GO:0032922];_circadian_regulation_of_translation_[GO:0097167];_hydrogen_peroxide_catabolic_process_[GO:0042744];_regulation_of_circadian_rhythm_[GO:0042752];_response_to_oxidative_stress_[GO:0006979]	heme_binding_[GO:0020037];_metal_ion_binding_[GO:0046872];_peroxidase_activity_[GO:0004601]	extracellular_region_[GO:0005576]	NA	NA	NA	NA	NA	NA	NA	len=132;ExpAA=0.14;First60=0.00;PredHel=0;Topology=o	Q9FEQ8
comp99_c0_g1_i6	9.01058	0.00108858	9.93638	1.0705e-12	LIRP1_ORYSJ	Light-regulated_protein	LIR1_Os01g0102900_LOC_Os01g01340_OsJ_00023_P0436E04.2_P0455C04.23_P0672D08.50	Oryza_sativa_subsp._japonica_(Rice)	PF07207;	39947	NA	NA	chloroplast_[GO:0009507]	NA	NA	NA	NA	PF06013.7;Proteins_of_100_residues_with_WXG;0.01;PF07207.6;Light_regulated_protein_Lir1;3.7e-43;PF10186.4;UV_radiation_resistance_protein_and_autophagy-related_subunit_14;0.24	NA	NA	len=143;ExpAA=0.00;First60=0.00;PredHel=0;Topology=o;len=153;ExpAA=0.08;First60=0.00;PredHel=0;Topology=o;len=205;ExpAA=0.02;First60=0.00;PredHel=0;Topology=o	Q03200
comp14123_c0_g1_i1	10.8934	2.93931e-05	9.88757	0.000159456	HMG13_ARATH	High_mobility_group_B_protein_13_(Nucleosome/chromatin_assembly_factor_group_D_13)	HMGB13_NFD13_At4g11080_F2P3.3_T22B4.60	Arabidopsis_thaliana_(Mouse-ear_cress)	PF00505;	3702	NA	DNA_binding_[GO:0003677];_transcription_factor_activity,_sequence-specific_DNA_binding_[GO:0003700]	nucleus_[GO:0005634]	NA	NA	NA	NA	PF00505.14;HMG_(high_mobility_group)_box;4.3e-46;PF08073.7;CHDNT_(NUC034)_domain;0.001;PF09011.5;HMG-box_domain;1.6e-29	NA	NA	len=533;ExpAA=0.00;First60=0.00;PredHel=0;Topology=o	Q9T012
comp17365_c0_g1_i1	10.3611	3.54317e-09	9.74996	1.07181e-09	NAT2_ARATH	Nucleobase-ascorbate_transporter_2_(AtNAT2)	NAT2_At2g34190_F13P17.3	Arabidopsis_thaliana_(Mouse-ear_cress)	PF00860;	3702	transmembrane_transport_[GO:0055085]	transporter_activity_[GO:0005215]	integral_component_of_membrane_[GO:0016021]	NA	NA	NA	NA	PF00860.15;Permease_family;1.8e-66	NA	NA	len=524;ExpAA=232.28;First60=21.27;PredHel=9;Topology=o34-56i87-109o153-175i180-202o217-239i360-382o386-408i421-443o458-477i	Q94C70
comp9847_c0_g1_i1	10.3531	8.46052e-05	9.7166	0.000248815	YLS3_ARATH	Protein_YLS3_(Protein_YELLOW-LEAF-SPECIFIC_GENE_3)_(Xylogen-like_protein_9)_(AtXYLP9)	YLS3_XYLP9_At2g44290	Arabidopsis_thaliana_(Mouse-ear_cress)	PF14368;	3702	lipid_transport_[GO:0006869]	lipid_binding_[GO:0008289]	anchored_component_of_membrane_[GO:0031225];_plasma_membrane_[GO:0005886]	NA	NA	NA	NA	PF00234.17;Protease_inhibitor/seed_storage/LTP_family;3.6e-08;PF14368.1;Probable_lipid_transfer;2e-16;PF14547.1;Hydrophobic_seed_protein;0.24	NA	NA	len=220;ExpAA=43.27;First60=19.27;PredHel=2;Topology=o34-53i190-212o	O64864
comp18696_c0_g1_i2	9.93364	9.75051e-07	9.55308	0.00063223	KN12C_ORYSJ	Kinesin-like_protein_KIN-12C	KIN12C_Os03g0587200_LOC_Os03g39020_OsJ_11583_OSJNBa0010D22.30_OSJNBb0085A04.1	Oryza_sativa_subsp._japonica_(Rice)	PF00225;	39947	microtubule-based_movement_[GO:0007018]	ATP_binding_[GO:0005524];_ATP-dependent_microtubule_motor_activity,_plus-end-directed_[GO:0008574]	kinesin_complex_[GO:0005871];_microtubule_[GO:0005874]	NA	NA	NA	NA	PF00108.18;Thiolase,_N-terminal_domain;0.0079;PF00225.18;Kinesin_motor_domain;1.4e-81;PF06548.6;Kinesin-related;2.1e-156;PF10436.4;Mitochondrial_branched-chain_alpha-ketoacid_dehydrogenase_kinase;0.064;PF13401.1;AAA_domain;7	NA	NA	len=1124;ExpAA=0.03;First60=0.01;PredHel=0;Topology=o	Q5W6L9
comp10412_c0_g1_i1	10.5479	3.78018e-06	9.52581	0.000460241	NA	NA	NA	NA	NA	NA	NA	NA	NA	NA	NA	NA	NA	NA	NA	NA	NA	NA
comp19005_c0_g1_i1	9.2874	0.00127169	9.32358	0.000605905	RCA1_LARTR	Ribulose_bisphosphate_carboxylase/oxygenase_activase_1,_chloroplastic_(RA_1)_(RuBisCO_activase_1)_(RuBisCO_activase_alpha_form)	RCA1	Larrea_tridentata_(Creosote_bush)_(Zygophyllum_tridentatum)	PF00004;	66636	NA	ATP_binding_[GO:0005524]	chloroplast_stroma_[GO:0009570]	NA	NA	NA	NA	PF00004.24;ATPase_family_associated_with_various_cellular_activities_(AAA);4.7e-15;PF06309.6;Torsin;0.0043	NA	NA	len=491;ExpAA=8.68;First60=8.56;PredHel=0;Topology=o	Q7X9A0
comp18133_c0_g1_i1	9.36828	6.8295e-06	9.27599	1.29317e-07	STAD7_ORYSI	Acyl-[acyl-carrier-protein]_desaturase_7,_chloroplastic_(EC_1.14.19.-)	OsI_28174	Oryza_sativa_subsp._indica_(Rice)	PF03405;	39946	fatty_acid_biosynthetic_process_[GO:0006633]	acyl-[acyl-carrier-protein]_desaturase_activity_[GO:0045300];_metal_ion_binding_[GO:0046872]	chloroplast_[GO:0009507]	NA	NA	NA	NA	PF03405.9;Fatty_acid_desaturase;4.4e-130	NA	NA	len=126;ExpAA=22.90;First60=1.37;PredHel=1;Topology=i73-95o;len=323;ExpAA=0.00;First60=0.00;PredHel=0;Topology=o;len=382;ExpAA=1.06;First60=0.00;PredHel=0;Topology=o;len=426;ExpAA=0.02;First60=0.01;PredHel=0;Topology=o	A2YS76
comp4160_c0_g1_i2	9.5534	6.8295e-06	9.14728	0.000835672	GUN17_ORYSJ	Endoglucanase_17_(EC_3.2.1.4)_(Endo-1,4-beta_glucanase_17)_(OsGLU13)	GLU13_Os06g0256900_LOC_Os06g14540_OsJ_020012_P0624H09.19	Oryza_sativa_subsp._japonica_(Rice)	PF00759;	39947	cellulose_catabolic_process_[GO:0030245];_cell_wall_organization_[GO:0071555]	cellulase_activity_[GO:0008810]	extracellular_region_[GO:0005576]	NA	NA	NA	NA	PF00759.14;Glycosyl_hydrolase_family_9;2.7e-156	NA	1;22;0.724	len=496;ExpAA=5.74;First60=4.65;PredHel=0;Topology=o	Q652F9
comp19309_c0_g1_i1	9.53825	0.000631757	9.01162	1.77138e-05	SMC4_ARATH	Structural_maintenance_of_chromosomes_protein_4_(AtSMC4)_(SMC_protein_4)_(SMC-4)_(Chromosome-associated_protein_C)_(AtCAP-C)	SMC4_CAP-C_At5g48600_K15N18.7	Arabidopsis_thaliana_(Mouse-ear_cress)	PF06470;PF02463;	3702	cell_division_[GO:0051301];_embryo_development_ending_in_seed_dormancy_[GO:0009793];_meiotic_cell_cycle_[GO:0051321];_mitotic_chromosome_condensation_[GO:0007076];_mitotic_sister_chromatid_segregation_[GO:0000070]	ATP_binding_[GO:0005524]	chromosome_[GO:0005694];_nucleus_[GO:0005634]	NA	NA	NA	NA	PF00038.16;Intermediate_filament_protein;3.7;PF02463.14;RecF/RecN/SMC_N_terminal_domain;5.3e-68;PF04582.7;Reovirus_sigma_C_capsid_protein;0.068;PF06470.8;SMC_proteins_Flexible_Hinge_Domain;2.6e-23;PF08317.6;Spc7_kinetochore_protein;2.3e-05;PF11559.3;Afadin-_and_alpha_-actinin-Binding;0.0081;PF12128.3;Protein_of_unknown_function_(DUF3584);0.61;PF13191.1;AAA_ATPase_domain;3.5;PF13304.1;AAA_domain;1…	NA	NA	len=1353;ExpAA=0.00;First60=0.00;PredHel=0;Topology=o	Q9FJL0
comp13392_c0_g1_i4	10.0067	6.8295e-06	8.97958	0.00125542	QKY_ARATH	Protein_QUIRKY	QKY_At1g74720_F1M20.40_F25A4.30	Arabidopsis_thaliana_(Mouse-ear_cress)	PF00168;PF08372;	3702	plant_organ_development_[GO:0099402]	transferase_activity,_transferring_glycosyl_groups_[GO:0016757]	integral_component_of_membrane_[GO:0016021];_plasma_membrane_[GO:0005886];_plasmodesma_[GO:0009506]	NA	NA	NA	NA	PF00168.25;C2_domain;5.6e-39;PF09731.4;Mitochondrial_inner_membrane_protein;4.4;PF10243.4;Microtubule-binding_protein_MIP-T3;3.6	NA	NA	len=802;ExpAA=75.93;First60=0.00;PredHel=3;Topology=i511-533o543-565i572-591o;len=806;ExpAA=0.00;First60=0.00;PredHel=0;Topology=o	B8XCH5
comp17514_c0_g1_i1	9.06806	0.00221407	8.95191	0.00148122	RBS_MALSP	Ribulose_bisphosphate_carboxylase_small_chain,_chloroplastic_(RuBisCO_small_subunit)_(EC_4.1.1.39)	RBCS	Malus_sp._(Crab_apple)	PF12338;PF00101;	3751	photorespiration_[GO:0009853];_reductive_pentose-phosphate_cycle_[GO:0019253]	monooxygenase_activity_[GO:0004497];_ribulose-bisphosphate_carboxylase_activity_[GO:0016984]	chloroplast_[GO:0009507]	NA	NA	NA	NA	PF00101.15;Ribulose_bisphosphate_carboxylase,_small_chain;9.4e-38;PF12338.3;Ribulose-1,5-bisphosphate_carboxylase_small_subunit;9.2e-22	NA	NA	len=182;ExpAA=0.14;First60=0.14;PredHel=0;Topology=o	Q02980
comp6452_c0_g1_i1	8.81243	3.25104e-05	8.87256	2.87952e-06	MD26B_ARATH	Probable_mediator_of_RNA_polymerase_II_transcription_subunit_26b	MED26B_MED26_2_At5g05140_K2A11.1	Arabidopsis_thaliana_(Mouse-ear_cress)	PF08711;	3702	regulation_of_transcription,_DNA-templated_[GO:0006355];_transcription_elongation_from_RNA_polymerase_II_promoter_[GO:0006368]	translation_elongation_factor_activity_[GO:0003746]	elongin_complex_[GO:0070449]	NA	NA	NA	NA	PF08711.6;TFIIS_helical_bundle-like_domain;8.7e-14	NA	NA	len=216;ExpAA=0.01;First60=0.00;PredHel=0;Topology=o;len=262;ExpAA=2.42;First60=1.25;PredHel=0;Topology=o	Q9FHK9
comp16011_c0_g1_i2	8.28112	0.000514389	8.71633	7.40317e-06	XTH32_ARATH	Probable_xyloglucan_endotransglucosylase/hydrolase_protein_32_(At-XTH32)_(XTH-32)_(EC_2.4.1.207)	XTH32_At2g36870_T1J8.5	Arabidopsis_thaliana_(Mouse-ear_cress)	PF00722;PF06955;	3702	cell_wall_biogenesis_[GO:0042546];_cell_wall_macromolecule_catabolic_process_[GO:0016998];_cell_wall_organization_[GO:0071555];_xyloglucan_metabolic_process_[GO:0010411]	hydrolase_activity,_hydrolyzing_O-glycosyl_compounds_[GO:0004553];_xyloglucan:xyloglucosyl_transferase_activity_[GO:0016762]	apoplast_[GO:0048046];_cell_wall_[GO:0005618]	NA	NA	NA	NA	PF00722.16;Glycosyl_hydrolases_family_16;3e-32;PF02724.9;CDC45-like_protein;1.4;PF02956.9;TT_viral_orf_1;0.5;PF03344.10;Daxx_Family;7.5;PF04147.7;Nop14-like_family;0.069;PF05285.7;SDA1;0.51;PF06524.7;NOA36_protein;3.6;PF06955.7;Xyloglucan_endo-transglycosylase_(XET)_C-terminus;1.2e-13;PF09073.5;BUD22;0.43	NA	NA	len=128;ExpAA=0.03;First60=0.03;PredHel=0;Topology=o;len=136;ExpAA=0.01;First60=0.01;PredHel=0;Topology=o;len=151;ExpAA=0.70;First60=0.00;PredHel=0;Topology=o;len=176;ExpAA=0.01;First60=0.01;PredHel=0;Topology=o;len=258;ExpAA=0.01;First60=0.01;PredHel=0;Topology=o	Q9SJL9
comp12031_c0_g1_i4	8.53546	0.00968392	8.68274	0.00374305	AB45G_ORYSJ	ABC_transporter_G_family_member_45_(OsABCG45)_(Pleiotropic_drug_resistance_protein_1)_(OsPDR1)	ABCG45_PDR1_Os08g0544400_LOC_Os08g43120_P0623F08.24	Oryza_sativa_subsp._japonica_(Rice)	PF01061;PF00005;PF14510;PF08370;	39947	NA	ATPase_activity,_coupled_to_transmembrane_movement_of_substances_[GO:0042626];_ATP_binding_[GO:0005524]	integral_component_of_membrane_[GO:0016021];_plasma_membrane_[GO:0005886]	NA	NA	NA	NA	PF00004.24;ATPase_family_associated_with_various_cellular_activities_(AAA);0.007;PF00005.22;ABC_transporter;5.5e-21;PF00437.15;Type_II/IV_secretion_system_protein;0.12;PF00910.17;RNA_helicase;0.037;PF01061.19;ABC-2_type_transporter;1.1e-26;PF01443.13;Viral_(Superfamily_1)_RNA_helicase;0.0036;PF01580.13;FtsK/SpoIIIE_family;7.1e-05;PF02463.14;RecF/RecN/SMC_N_terminal_domain;0.014;PF02492.14;CobW/Hy…	NA	NA	len=175;ExpAA=0.00;First60=0.00;PredHel=0;Topology=o;len=327;ExpAA=145.36;First60=0.00;PredHel=6;Topology=i75-97o107-129i150-172o187-209i216-235o297-319i;len=334;ExpAA=25.23;First60=22.95;PredHel=1;Topology=i7-29o;len=365;ExpAA=104.95;First60=0.12;PredHel=5;Topology=i183-205o220-237i257-279o299-321i328-350o	Q8GU82
comp14268_c0_g1_i2	8.88679	4.01043e-06	8.6222	3.65448e-06	YTX2_XENLA	Transposon_TX1_uncharacterized_149_kDa_protein_(ORF_2)	NA	Xenopus_laevis_(African_clawed_frog)	PF03372;PF00078;	8355	NA	NA	NA	NA	NA	NA	NA	PF00078.22;Reverse_transcriptase_(RNA-dependent_DNA_polymerase);1.1e-37;PF00098.18;Zinc_knuckle;9.2e-07;PF03372.18;Endonuclease/Exonuclease/phosphatase_family;3.6e-12;PF13966.1;zinc-binding_in_reverse_transcriptase;2.7e-19;PF14529.1;Endonuclease-reverse_transcriptase;2.8e-08	NA	NA	len=1198;ExpAA=0.15;First60=0.00;PredHel=0;Topology=o;len=601;ExpAA=0.01;First60=0.00;PredHel=0;Topology=o	P14381
comp18724_c0_g1_i1	9.58216	0.000545319	8.59798	0.00388411	NA	NA	NA	NA	NA	NA	NA	NA	NA	NA	NA	NA	NA	NA	NA	NA	len=857;ExpAA=10.70;First60=10.64;PredHel=0;Topology=o	NA
comp23827_c0_g1_i1	9.47106	1.90812e-08	8.55703	0.00562921	SPS3_ORYSJ	Probable_solanesyl-diphosphate_synthase_3,_chloroplastic_(OsSPS3)_(EC_2.5.1.84)_(Probable_all-trans-nonaprenyl-diphosphate_synthase_3_(geranyl-diphosphate_specific))_(Fragment)	SPS3_Os12g0271700_LOC_Os12g17320_OsJ_17673	Oryza_sativa_subsp._japonica_(Rice)	PF00348;	39947	isoprenoid_biosynthetic_process_[GO:0008299];_photosynthesis_[GO:0015979]	all-trans-nonaprenyl-diphosphate_synthase_(geranyl-diphosphate_specific)_activity_[GO:0052923];_metal_ion_binding_[GO:0046872];_trans-octaprenyltranstransferase_activity_[GO:0050347]	chloroplast_[GO:0009507]	NA	NA	NA	NA	NA	NA	NA	NA	Q0INZ4
comp30984_c0_g1_i1	9.10449	0.00214688	8.54427	0.00416147	C75A7_EUSER	Flavonoid_3',5'-hydroxylase_(F3'5'H)_(EC_1.14.13.88)_(Cytochrome_P450_75A7)	CYP75A7	Eustoma_exaltatum_subsp._russellianum_(Bluebells)_(Eustoma_grandiflorum)	PF00067;	52518	anthocyanin-containing_compound_biosynthetic_process_[GO:0009718]	flavonoid_3',5'-hydroxylase_activity_[GO:0033772];_heme_binding_[GO:0020037];_iron_ion_binding_[GO:0005506]	NA	NA	NA	NA	NA	PF13963.1;Transposase-associated_domain;9.4e-21	NA	NA	len=173;ExpAA=0.01;First60=0.00;PredHel=0;Topology=o;len=176;ExpAA=0.00;First60=0.00;PredHel=0;Topology=o	O04790
comp17429_c0_g1_i1	9.15708	0.00169122	8.50529	0.00594375	CCB21_ORYSI	Cyclin-B2-1_(CycOs1)_(G2/mitotic-specific_cyclin-B2-1)_(CycB2;1)	CYCB2-1_CYCOS1_H0211B05.16_H0409D10.3_OsI_016405	Oryza_sativa_subsp._indica_(Rice)	PF02984;PF00134;	39946	cell_division_[GO:0051301];_mitotic_nuclear_division_[GO:0007067]	NA	nucleus_[GO:0005634]	NA	NA	NA	NA	PF00134.18;Cyclin,_N-terminal_domain;8e-48;PF02984.14;Cyclin,_C-terminal_domain;2.1e-35	NA	NA	len=416;ExpAA=0.03;First60=0.00;PredHel=0;Topology=o	Q01J96
comp20456_c0_g1_i1	8.82314	0.000216694	8.36584	0.000609325	GLT2_CROSA	Crocetin_glucosyltransferase_2_(EC_2.4.1.271)	GLT2	Crocus_sativus_(Saffron)	PF00201;	82528	carotenoid_biosynthetic_process_[GO:0016117]	transferase_activity,_transferring_hexosyl_groups_[GO:0016758]	NA	NA	NA	NA	NA	PF00201.13;UDP-glucoronosyl_and_UDP-glucosyl_transferase;2.4e-23	NA	NA	len=190;ExpAA=0.06;First60=0.01;PredHel=0;Topology=o	Q6X1C0
comp10386_c0_g1_i1	9.35199	5.23586e-07	8.34228	0.00863932	ACA6_ORYSJ	Probable_calcium-transporting_ATPase_6,_plasma_membrane-type_(OsACA6)_(EC_3.6.3.8)_(Ca(2+)-ATPase_isoform_6)	ACA6_Os05g0495600_LOC_Os05g41580_OJ1579_G03.12	Oryza_sativa_subsp._japonica_(Rice)	PF12515;PF00689;PF00690;PF00122;	39947	NA	ATP_binding_[GO:0005524];_calcium-transporting_ATPase_activity_[GO:0005388];_metal_ion_binding_[GO:0046872]	integral_component_of_plasma_membrane_[GO:0005887];_intracellular_membrane-bounded_organelle_[GO:0043231]	NA	NA	NA	NA	PF00122.15;E1-E2_ATPase;1.5e-62;PF00689.16;Cation_transporting_ATPase,_C-terminus;2.2e-43;PF00690.21;Cation_transporter/ATPase,_N-terminus;1.2e-13;PF00702.21;haloacid_dehalogenase-like_hydrolase;1.7e-22;PF08282.7;haloacid_dehalogenase-like_hydrolase;1.9e-05;PF12515.3;Ca2+-ATPase_N_terminal_autoinhibitory_domain;2.3e-14;PF12710.2;haloacid_dehalogenase-like_hydrolase;4.6e-16;PF13246.1;Putative_hydr…	NA	NA	len=1069;ExpAA=194.75;First60=0.00;PredHel=8;Topology=i205-227o231-250i387-409o429-451i853-875o923-945i986-1008o1023-1045i;len=109;ExpAA=0.05;First60=0.00;PredHel=0;Topology=o	Q65X71
Contig4090_c0_g1_i1	8.54826	0.00089257	8.16965	0.000608789	CKB11_ORYSJ	Cyclin-dependent_kinase_B1-1_(CDKB1;1)_(CDKB;1)_(EC_2.7.11.22)_(EC_2.7.11.23)	CDKB1-1_Os01g0897000_LOC_Os01g67160_OsJ_04403_P0674H09.14_P0696G06.32	Oryza_sativa_subsp._japonica_(Rice)	PF00069;	39947	G1/S_transition_of_mitotic_cell_cycle_[GO:0000082];_multicellular_organism_development_[GO:0007275];_positive_regulation_of_cell_proliferation_[GO:0008284];_protein_phosphorylation_[GO:0006468];_regulation_of_G2/M_transition_of_mitotic_cell_cycle_[GO:0010389];_regulation_of_gene_expression_[GO:0010468];_response_to_organic_substance_[GO:0010033];_signal_transduction_[GO:0007165]	ATP_binding_[GO:0005524];_cyclin_binding_[GO:0030332];_cyclin-dependent_protein_serine/threonine_kinase_activity_[GO:0004693];_RNA_polymerase_II_carboxy-terminal_domain_kinase_activity_[GO:0008353]	cyclin-dependent_protein_kinase_holoenzyme_complex_[GO:0000307];_cytoplasm_[GO:0005737];_nucleus_[GO:0005634]	NA	NA	NA	NA	PF00069.20;Protein_kinase_domain;6.6e-53;PF01636.18;Phosphotransferase_enzyme_family;0.015;PF06293.9;Lipopolysaccharide_kinase_(Kdo/WaaP)_family;0.0071;PF07387.6;Seadornavirus_VP7;0.067;PF07714.12;Protein_tyrosine_kinase;8e-19;PF14531.1;Kinase-like;0.0029	NA	1;16;0.468	len=250;ExpAA=0.02;First60=0.00;PredHel=0;Topology=o	Q8L4P8
comp12743_c0_g1_i1	8.30418	0.000318844	7.77447	2.63361e-08	NATT4_THANI	Natterin-4_(EC_3.4.-.-)	NA	Thalassophryne_nattereri_(Niquim)	PF11901;	289382	NA	hydrolase_activity_[GO:0016787]	extracellular_region_[GO:0005576]	NA	NA	NA	NA	PF01117.15;Aerolysin_toxin;1.5e-06;PF06229.7;FRG1-like_family;0.15;PF07468.6;Agglutinin;3e-34;PF14200.1;Ricin-type_beta-trefoil_lectin_domain-like;0.0029	NA	NA	len=488;ExpAA=0.01;First60=0.01;PredHel=0;Topology=o	Q66S13
Contig5053_c0_g1_i1	8.12197	0.00753682	7.67228	0.00239604	DPOE1_ARATH	DNA_polymerase_epsilon_catalytic_subunit_A_(EC_2.7.7.7)_(DNA_polymerase_2_a)_(AtPOL2a)_(DNA_polymerase_II_subunit_a)_(Protein_ABA_OVERLY_SENSITIVE_a)_(Protein_EARLY_IN_SHORT_DAYS_7)_(Protein_EMBRYO_DEFECTIVE_142)_(Protein_EMBRYO_DEFECTIVE_2284)_(Protein_EMBRYO_DEFECTIVE_529)_(Protein_TILTED_1)	POL2A_ABO4_EMB142_EMB2284_EMB529_ESD7_TIL1_At1g08260_T23G18.21	Arabidopsis_thaliana_(Mouse-ear_cress)	PF00136;PF03104;PF08490;	3702	base-excision_repair,_gap-filling_[GO:0006287];_DNA_replication_proofreading_[GO:0045004];_leading_strand_elongation_[GO:0006272];_mitotic_cell_cycle_[GO:0000278];_nucleotide-excision_repair,_DNA_gap_filling_[GO:0006297]	4_iron,_4_sulfur_cluster_binding_[GO:0051539];_DNA_binding_[GO:0003677];_DNA-directed_DNA_polymerase_activity_[GO:0003887];_nucleotide_binding_[GO:0000166];_single-stranded_DNA_3'-5'_exodeoxyribonuclease_activity_[GO:0008310];_zinc_ion_binding_[GO:0008270]	epsilon_DNA_polymerase_complex_[GO:0008622]	NA	NA	NA	NA	PF08490.7;Domain_of_unknown_function_(DUF1744);4.1e-133	NA	NA	len=733;ExpAA=0.62;First60=0.62;PredHel=0;Topology=o	F4HW04
comp265_c0_g1_i2	7.81158	0.00144055	7.48274	0.00130027	GDL79_ARATH	GDSL_esterase/lipase_At5g33370_(EC_3.1.1.-)_(Extracellular_lipase_At5g33370)	At5g33370_F19N2.90	Arabidopsis_thaliana_(Mouse-ear_cress)	PF00657;	3702	lipid_catabolic_process_[GO:0016042]	hydrolase_activity,_acting_on_ester_bonds_[GO:0016788]	extracellular_region_[GO:0005576]	NA	NA	NA	NA	PF00657.17;GDSL-like_Lipase/Acylhydrolase;6.7e-16;PF12713.2;Domain_of_unknown_function_(DUF3806);0.048;PF13438.1;Domain_of_unknown_function_(DUF4113);0.096;PF13472.1;GDSL-like_Lipase/Acylhydrolase_family;0.00056	NA	1;25;0.920	len=101;ExpAA=0.00;First60=0.00;PredHel=0;Topology=o;len=265;ExpAA=3.05;First60=1.66;PredHel=0;Topology=o;len=339;ExpAA=15.66;First60=14.67;PredHel=0;Topology=o	Q8LB81
comp20922_c0_g1_i1	6.1385	0.00441955	7.04571	4.94846e-06	RLP51_ARATH	Receptor-like_protein_51_(AtRLP51)_(Protein_PUTATIVE_DEVELOPMENTAL_ORTHOLOG_1)_(AtPDO1)_(Protein_SUPPRESSOR_OF_NPR1-1,_CONSTITUTIVE_2)	RLP51_PDO1_SNC2_At4g18760_F28A21.170	Arabidopsis_thaliana_(Mouse-ear_cress)	PF13855;	3702	defense_response_[GO:0006952];_positive_regulation_of_defense_response_to_bacterium_[GO:1900426];_positive_regulation_of_defense_response_to_oomycetes_[GO:1902290];_regulation_of_defense_response_[GO:0031347];_response_to_bacterium_[GO:0009617]	NA	integral_component_of_membrane_[GO:0016021];_plasma_membrane_[GO:0005886]	NA	NA	NA	NA	PF00560.28;Leucine_Rich_Repeat;1.4e-11;PF12799.2;Leucine_Rich_repeats_(2_copies);7.8e-17;PF13504.1;Leucine_rich_repeat;6e-09;PF13516.1;Leucine_Rich_repeat;7.5e-11;PF13855.1;Leucine_rich_repeat;2.3e-21	NA	NA	len=304;ExpAA=0.00;First60=0.00;PredHel=0;Topology=o;len=328;ExpAA=0.00;First60=0.00;PredHel=0;Topology=o;len=512;ExpAA=44.07;First60=0.00;PredHel=2;Topology=i102-124o485-507i	Q9SN38
comp16617_c0_g1_i2	6.72869	0.000114932	6.89624	7.19225e-06	AB13C_ARATH	ABC_transporter_C_family_member_13_(ABC_transporter_ABCC.13)_(AtABCC13)_(EC_3.6.3.44)_(ATP-energized_glutathione_S-conjugate_pump_11)_(Glutathione_S-conjugate-transporting_ATPase_11)_(Multidrug_resistance-associated_protein_11)	ABCC13_MRP11_MRP13_At2g07680_T5E7.1	Arabidopsis_thaliana_(Mouse-ear_cress)	PF00664;PF00005;	3702	transmembrane_transport_[GO:0055085]	ATPase_activity,_coupled_to_transmembrane_movement_of_substances_[GO:0042626];_ATP_binding_[GO:0005524];_xenobiotic-transporting_ATPase_activity_[GO:0008559]	integral_component_of_membrane_[GO:0016021];_plant-type_vacuole_[GO:0000325]	NA	NA	NA	NA	PF00005.22;ABC_transporter;2.9e-09;PF00350.18;Dynamin_family;0.00059;PF00664.18;ABC_transporter_transmembrane_region;5.1e-25;PF01926.18;50S_ribosome-binding_GTPase;0.021;PF02463.14;RecF/RecN/SMC_N_terminal_domain;0.00042;PF03193.11;Protein_of_unknown_function,_DUF258;0.0039;PF08477.8;Miro-like_protein;0.055;PF12846.2;AAA-like_domain;0.11;PF13476.1;AAA_domain;0.12;PF13555.1;P-loop_containing_regio…	NA	NA	len=123;ExpAA=0.02;First60=0.00;PredHel=0;Topology=o;len=460;ExpAA=125.96;First60=0.20;PredHel=6;Topology=i93-115o139-161i210-232o237-256i322-344o359-381i;len=751;ExpAA=184.16;First60=22.42;PredHel=7;Topology=o20-42i62-84o104-138i159-178o417-439i510-532o537-559i	Q9SKX0
comp18063_c0_g1_i1	7.6273	7.6081e-05	6.83264	0.00152326	Y4294_ARATH	Probable_LRR_receptor-like_serine/threonine-protein_kinase_At4g20940_(EC_2.7.11.1)	At4g20940_T13K14.100	Arabidopsis_thaliana_(Mouse-ear_cress)	PF13516;PF13855;PF08263;PF07714;	3702	NA	ATP_binding_[GO:0005524];_protein_serine/threonine_kinase_activity_[GO:0004674]	integral_component_of_membrane_[GO:0016021];_plasma_membrane_[GO:0005886]	NA	NA	NA	NA	PF00069.20;Protein_kinase_domain;5.9e-09;PF00560.28;Leucine_Rich_Repeat;2.9e-45;PF07714.12;Protein_tyrosine_kinase;1.9e-09;PF08263.7;Leucine_rich_repeat_N-terminal_domain;1.1e-09;PF12799.2;Leucine_Rich_repeats_(2_copies);2.1e-41;PF13504.1;Leucine_rich_repeat;2.1e-22;PF13516.1;Leucine_Rich_repeat;2.4e-21;PF13855.1;Leucine_rich_repeat;2.8e-34	NA	1;19;0.922	len=102;ExpAA=0.00;First60=0.00;PredHel=0;Topology=o;len=160;ExpAA=0.02;First60=0.01;PredHel=0;Topology=o;len=613;ExpAA=2.86;First60=2.85;PredHel=0;Topology=o	C0LGQ9
comp13580_c0_g1_i1	7.68001	0.000895825	6.80059	0.00322588	DEF_NELNU	Defensin-like_protein_(Gamma-thionin_homolog)	NA	Nelumbo_nucifera_(Sacred_lotus)	NA	4432	defense_response_to_fungus_[GO:0050832];_killing_of_cells_of_other_organism_[GO:0031640]	NA	extracellular_region_[GO:0005576]	NA	NA	NA	NA	NA	NA	NA	NA	A3FPF2
comp1375_c0_g1_i2	7.72165	0.00753682	6.73864	0.00956741	MFS18_MAIZE	MFS18_protein	MFS18	Zea_mays_(Maize)	NA	4577	NA	NA	NA	NA	NA	NA	NA	PF11837.3;Domain_of_unknown_function_(DUF3357);0.039	NA	NA	len=160;ExpAA=20.64;First60=14.13;PredHel=0;Topology=o	P32439
comp15010_c0_g1_i1	4.84315	0.00611196	6.54921	4.14613e-11	ALMT1_WHEAT	Aluminum-activated_malate_transporter_1_(TaALMT1)	ALMT1_ALMT1-1_ALMT1-2	Triticum_aestivum_(Wheat)	PF11744;	4565	malate_transport_[GO:0015743]	NA	integral_component_of_membrane_[GO:0016021];_plasma_membrane_[GO:0005886]	NA	NA	NA	NA	PF04632.7;Fusaric_acid_resistance_protein_family;1.1e-06;PF06081.6;Bacterial_protein_of_unknown_function_(DUF939);4.7;PF07264.6;Etoposide-induced_protein_2.4_(EI24);0.21;PF11744.3;Aluminium_activated_malate_transporter;3.5e-130;PF13515.1;Fusaric_acid_resistance_protein-like;1.8e-12	NA	NA	len=447;ExpAA=109.61;First60=4.36;PredHel=5;Topology=i55-77o87-104i111-128o138-160i197-219o	Q76LB1
Contig2830_c0_g1_i1	7.51104	0.000368901	6.42584	0.00963687	FZR3_ARATH	Protein_FIZZY-RELATED_3_(Cell_cycle_switch_protein_CCS52B)	FZR3_CCS52B_CDH1-3_At5g13840_MAC12.21	Arabidopsis_thaliana_(Mouse-ear_cress)	PF00400;	3702	cell_division_[GO:0051301];_mitotic_nuclear_division_[GO:0007067];_positive_regulation_of_ubiquitin_protein_ligase_activity_[GO:1904668];_protein_ubiquitination_[GO:0016567]	ubiquitin-protein_transferase_activator_activity_[GO:0097027]	NA	NA	NA	NA	NA	PF00400.27;WD_domain,_G-beta_repeat;2.8e-31;PF07576.7;BRCA1-associated_protein_2;0.093;PF08662.6;Eukaryotic_translation_initiation_factor_eIF2A;7.1e-09;PF12657.2;Transcription_factor_IIIC_subunit_delta_N-term;0.027	NA	NA	len=474;ExpAA=0.03;First60=0.00;PredHel=0;Topology=o;len=99;ExpAA=0.00;First60=0.00;PredHel=0;Topology=o	Q8LPL5
comp16686_c0_g1_i1	7.68806	0.000243046	6.42376	0.00836912	PRP4_ARATH	Proline-rich_protein_4_(AtPRP4)	PRP4_At4g38770_T9A14.50	Arabidopsis_thaliana_(Mouse-ear_cress)	NA	3702	NA	NA	cell_wall_[GO:0005618];_extracellular_region_[GO:0005576]	NA	NA	NA	NA	PF01190.12;Pollen_proteins_Ole_e_I_like;9.9e-16	NA	NA	len=270;ExpAA=29.78;First60=22.61;PredHel=1;Topology=i23-45o	Q9T0I5
comp17060_c0_g1_i1	7.13044	5.27041e-05	6.36369	0.00924081	KN8A_ORYSJ	Kinesin-like_protein_KIN-8A	KIN8A_Os01g0605500_LOC_Os01g42070_OsJ_02534	Oryza_sativa_subsp._japonica_(Rice)	PF00225;	39947	microtubule-based_movement_[GO:0007018]	ATPase_activity_[GO:0016887];_ATP_binding_[GO:0005524];_microtubule_motor_activity_[GO:0003777]	kinesin_complex_[GO:0005871];_microtubule_[GO:0005874]	NA	NA	NA	NA	PF00225.18;Kinesin_motor_domain;2.4e-106;PF01105.19;emp24/gp25L/p24_family/GOLD;0.24;PF13476.1;AAA_domain;0.79;PF13671.1;AAA_domain;0.051	NA	NA	len=780;ExpAA=0.01;First60=0.00;PredHel=0;Topology=o	Q0JLE4
comp529_c0_g1_i2	2.94679	0.00923162	6.32966	3.34364e-21	NA	NA	NA	NA	NA	NA	NA	NA	NA	NA	NA	NA	NA	NA	NA	NA	NA	NA
comp2348_c0_g1_i1	6.45042	2.66773e-21	5.79641	0.000214213	UBC28_ARATH	Ubiquitin-conjugating_enzyme_E2_28_(EC_2.3.2.23)_(E2_ubiquitin-conjugating_enzyme_28)_(Ubiquitin_carrier_protein_28)	UBC28_UBC9A_At1g64230_F22C12.2	Arabidopsis_thaliana_(Mouse-ear_cress)	PF00179;	3702	protein_ubiquitination_[GO:0016567]	ATP_binding_[GO:0005524];_transferase_activity_[GO:0016740]	NA	AAAA02005002.1/6665-6584	4.31e-34	NA	NA	PF00179.21;Ubiquitin-conjugating_enzyme;2.4e-52;PF05743.8;UEV_domain;0.0068;PF05773.17;RWD_domain;0.00012;PF14461.1;Prokaryotic_E2_family_B;1.8e-06	NA	NA	len=148;ExpAA=0.02;First60=0.02;PredHel=0;Topology=o	Q94F47
comp21920_c0_g1_i1	6.58602	0.00126728	5.71419	0.00874188	NA	NA	NA	NA	NA	NA	NA	NA	NA	NA	NA	NA	NA	NA	NA	NA	len=532;ExpAA=0.00;First60=0.00;PredHel=0;Topology=o	NA
Contig2318_c0_g1_i1	6.46479	0.000149727	5.67511	0.0081208	ENL1_ARATH	Early_nodulin-like_protein_1_(Phytocyanin-like_protein)	At2g25060_F27C12.2	Arabidopsis_thaliana_(Mouse-ear_cress)	PF02298;	3702	NA	electron_carrier_activity_[GO:0009055]	anchored_component_of_membrane_[GO:0031225];_anchored_component_of_plasma_membrane_[GO:0046658];_plasma_membrane_[GO:0005886];_plasmodesma_[GO:0009506]	NA	NA	NA	NA	PF02298.12;Plastocyanin-like_domain;1.3e-22	NA	NA	len=250;ExpAA=36.56;First60=0.17;PredHel=0;Topology=o	Q9SK27
comp3992_c0_g1_i1	2.77405	1.60406e-05	5.35583	1.24754e-28	NLTPX_ORYSI	Non-specific_lipid-transfer_protein_2_(nsLTP2)_(7_kDa_lipid_transfer_protein)	LTP-2_OsI_009478	Oryza_sativa_subsp._indica_(Rice)	PF14368;	39946	lipid_transport_[GO:0006869]	lipid_binding_[GO:0008289]	NA	NA	NA	NA	NA	NA	NA	NA	NA	A2XBN5
comp7884_c0_g1_i2	6.33187	1.17859e-05	5.312	0.00134944	GST23_MAIZE	Glutathione_transferase_GST_23_(EC_2.5.1.18)_(Glutathione_transferase_GST_36)	NA	Zea_mays_(Maize)	PF02798;	4577	defense_response_[GO:0006952]	glutathione_transferase_activity_[GO:0004364]	NA	NA	NA	NA	NA	PF00043.20;Glutathione_S-transferase,_C-terminal_domain;2.3e-07;PF02798.15;Glutathione_S-transferase,_N-terminal_domain;3.5e-13;PF13409.1;Glutathione_S-transferase,_N-terminal_domain;2.3e-13;PF13410.1;Glutathione_S-transferase,_C-terminal_domain;9e-08;PF13417.1;Glutathione_S-transferase,_N-terminal_domain;3.1e-20;PF14497.1;Glutathione_S-transferase,_C-terminal_domain;0.0099	NA	NA	len=312;ExpAA=0.25;First60=0.00;PredHel=0;Topology=o	Q9FQA3
comp15686_c0_g1_i1	5.99741	0.00119784	5.11674	0.00875793	CCB11_ORYSJ	Cyclin-B1-1_(G2/mitotic-specific_cyclin-B1-1)_(CycB1;1)	CYCB1-1_Os01g0805600_LOC_Os01g59120_P0034E02.58	Oryza_sativa_subsp._japonica_(Rice)	PF02984;PF00134;	39947	cell_cycle_[GO:0007049];_cell_division_[GO:0051301]	NA	nucleus_[GO:0005634]	NA	NA	NA	NA	PF00134.18;Cyclin,_N-terminal_domain;6.4e-44;PF02984.14;Cyclin,_C-terminal_domain;1.5e-36	NA	NA	len=447;ExpAA=1.32;First60=0.00;PredHel=0;Topology=o	Q0JIF2
comp16157_c0_g1_i1	7.00956	6.63545e-09	5.09977	0.000726154	NA	NA	NA	NA	NA	NA	NA	NA	NA	NA	NA	NA	NA	NA	NA	NA	len=619;ExpAA=0.01;First60=0.00;PredHel=0;Topology=o	NA
Contig4075_c0_g1_i1	5.79003	0.000829063	5.05951	0.0076214	Y1710_ARATH	Uncharacterized_protein_At1g65710	At1g65710_F1E22.8	Arabidopsis_thaliana_(Mouse-ear_cress)	NA	3702	NA	NA	NA	NA	NA	NA	NA	NA	NA	NA	len=644;ExpAA=0.06;First60=0.00;PredHel=0;Topology=o	Q5XVH5
Contig2143_c0_g1_i1	4.68802	3.38853e-05	5.03522	0.000356293	RL8_SOLLC	60S_ribosomal_protein_L8_(L2)_(Ribosomal_protein_TL2)	RPL8_RPL2	Solanum_lycopersicum_(Tomato)_(Lycopersicon_esculentum)	PF00181;PF03947;	4081	cytoplasmic_translation_[GO:0002181]	structural_constituent_of_ribosome_[GO:0003735]	cytosolic_large_ribosomal_subunit_[GO:0022625]	NA	NA	NA	NA	NA	NA	NA	len=174;ExpAA=0.03;First60=0.03;PredHel=0;Topology=o	P29766
comp12786_c0_g1_i1	6.16444	0.0002693	5.03202	0.00417429	H2B2_WHEAT	Histone_H2B.2	NA	Triticum_aestivum_(Wheat)	PF00125;	4565	NA	DNA_binding_[GO:0003677]	nucleosome_[GO:0000786];_nucleus_[GO:0005634]	NA	NA	NA	NA	NA	NA	NA	NA	P05621
comp15063_c0_g1_i1	6.03929	7.11072e-05	4.95617	0.00360231	NA	NA	NA	NA	NA	NA	NA	NA	NA	NA	NA	NA	NA	PF01602.15;Adaptin_N_terminal_region;0.00031;PF12348.3;CLASP_N_terminal;1.3e-05;PF12783.2;Guanine_nucleotide_exchange_factor_in_Golgi_transport_N-terminal;0.025;PF13646.1;HEAT_repeats;0.072	NA	NA	len=361;ExpAA=0.01;First60=0.00;PredHel=0;Topology=o;len=373;ExpAA=1.19;First60=1.08;PredHel=0;Topology=o	NA
comp5119_c0_g1_i3	2.28537	0.00510968	4.86428	2.1557e-16	ALKB6_HUMAN	Alpha-ketoglutarate-dependent_dioxygenase_alkB_homolog_6_(EC_1.14.11.-)_(Alkylated_DNA_repair_protein_alkB_homolog_6)	ALKBH6_ABH6	Homo_sapiens_(Human)	PF13532;	9606	NA	dioxygenase_activity_[GO:0051213];_ferrous_iron_binding_[GO:0008198]	cytoplasm_[GO:0005737];_focal_adhesion_[GO:0005925];_nucleoplasm_[GO:0005654];_nucleus_[GO:0005634]	NA	NA	NA	NA	PF13532.1;2OG-Fe(II)_oxygenase_superfamily;3.3e-13	NA	NA	len=246;ExpAA=2.84;First60=0.40;PredHel=0;Topology=o	Q3KRA9
Contig376_c0_g1_i1	2.8394	0.00880984	4.84683	1.80124e-11	NA	NA	NA	NA	NA	NA	NA	NA	NA	NA	NA	NA	NA	NA	NA	NA	NA	NA
comp529_c0_g1_i1	2.07919	0.00542422	4.83297	1.62875e-23	NA	NA	NA	NA	NA	NA	NA	NA	NA	NA	NA	NA	NA	NA	NA	NA	NA	NA
comp22749_c0_g1_i1	4.3453	0.00972428	4.70736	1.71218e-06	KCAI_ARATH	KIN14B-interacting_protein_At4g14310	At4g14310_dl3195c	Arabidopsis_thaliana_(Mouse-ear_cress)	NA	3702	cell_cycle_[GO:0007049];_cell_division_[GO:0051301]	NA	cell_wall_[GO:0005618];_cytoplasm_[GO:0005737]	NA	NA	NA	NA	PF05549.6;Allexivirus_40kDa_protein;0.048;PF07439.6;Protein_of_unknown_function_(DUF1515);0.12;PF07889.7;Protein_of_unknown_function_(DUF1664);6.9;PF10046.4;Biogenesis_of_lysosome-related_organelles_complex-1_subunit_2;1;PF12269.3;CpG_binding_protein_zinc_finger_C_terminal_domain;0.054	NA	NA	len=1026;ExpAA=0.15;First60=0.00;PredHel=0;Topology=o;len=342;ExpAA=76.92;First60=21.67;PredHel=3;Topology=o32-54i67-89o304-323i	F4JUQ2
Contig1252_c0_g1_i1	2.89908	0.00767633	4.65413	4.06752e-11	NA	NA	NA	NA	NA	NA	NA	NA	NA	NA	NA	NA	NA	NA	NA	NA	NA	NA
comp1272_c0_g1_i5	5.13079	0.00629092	4.6324	0.00204692	NA	NA	NA	NA	NA	NA	NA	NA	NA	NA	NA	NA	NA	PF04577.9;Protein_of_unknown_function_(DUF563);7.4e-19	NA	NA	len=147;ExpAA=28.84;First60=0.01;PredHel=1;Topology=o91-113i;len=451;ExpAA=23.82;First60=22.30;PredHel=1;Topology=i12-34o	NA
comp84_c0_g1_i4	3.0075	5.29341e-10	4.37803	1.52906e-21	SMO11_ARATH	Methylsterol_monooxygenase_1-1_(EC_1.14.13.72)_(Sterol_4-alpha-methyl-oxidase_1-1)_(AtSMO1-1)	SMO1-1_At4g12110_F16J13.180	Arabidopsis_thaliana_(Mouse-ear_cress)	PF04116;	3702	4,4-dimethyl-9beta,19-cyclopropylsterol_oxidation_[GO:0080064];_fatty_acid_biosynthetic_process_[GO:0006633];_sterol_biosynthetic_process_[GO:0016126]	C-4_methylsterol_oxidase_activity_[GO:0000254];_iron_ion_binding_[GO:0005506]	endoplasmic_reticulum_membrane_[GO:0005789];_integral_component_of_membrane_[GO:0016021];_membrane_[GO:0016020]	NA	NA	NA	NA	PF04000.10;Sas10/Utp3/C1D_family;5.8e-14;PF04116.8;Fatty_acid_hydroxylase_superfamily;1.8e-16;PF09368.5;Sas10_C-terminal_domain;3.4e-26	NA	NA	len=302;ExpAA=50.04;First60=19.76;PredHel=2;Topology=i45-67o87-109i;len=645;ExpAA=0.02;First60=0.00;PredHel=0;Topology=o	Q8L7W5
comp3255_c0_g1_i2	2.58296	7.84762e-05	4.30597	2.03037e-25	P5CS_ORYSJ	Delta-1-pyrroline-5-carboxylate_synthase_(P5CS)_[Includes:_Glutamate_5-kinase_(GK)_(EC_2.7.2.11)_(Gamma-glutamyl_kinase);_Gamma-glutamyl_phosphate_reductase_(GPR)_(EC_1.2.1.41)_(Glutamate-5-semialdehyde_dehydrogenase)_(Glutamyl-gamma-semialdehyde_dehydrogenase)]	P5CS_Os05g0455500_LOC_Os05g38150_OJ1651_D06.9	Oryza_sativa_subsp._japonica_(Rice)	PF00696;PF00171;	39947	L-proline_biosynthetic_process_[GO:0055129]	ATP_binding_[GO:0005524];_glutamate_5-kinase_activity_[GO:0004349];_glutamate-5-semialdehyde_dehydrogenase_activity_[GO:0004350]	cytoplasm_[GO:0005737]	NA	NA	NA	NA	PF00171.17;Aldehyde_dehydrogenase_family;1.8e-14;PF00696.23;Amino_acid_kinase_family;7.3e-36;PF05893.9;Acyl-CoA_reductase_(LuxC);0.1;PF08677.5;GP11_baseplate_wedge_protein;0.11	NA	NA	len=730;ExpAA=0.03;First60=0.01;PredHel=0;Topology=o	O04226
Contig2885_c0_g1_i1	4.86977	0.0054172	4.23499	0.00104986	ZHD8_ORYSJ	Zinc-finger_homeodomain_protein_8_(OsZHD8)	ZHD8_Os04g0434500_LOC_Os04g35500_OSJNBa0088K19.15_OSJNBb0086G13.8	Oryza_sativa_subsp._japonica_(Rice)	PF04770;	39947	regulation_of_transcription,_DNA-templated_[GO:0006355];_transcription,_DNA-templated_[GO:0006351]	DNA_binding_[GO:0003677];_metal_ion_binding_[GO:0046872]	nucleus_[GO:0005634]	NA	NA	NA	NA	PF00046.24;Homeobox_domain;0.6;PF04770.7;ZF-HD_protein_dimerisation_region;6.8e-26;PF09770.4;Topoisomerase_II-associated_protein_PAT1;0.67	NA	NA	len=265;ExpAA=0.01;First60=0.00;PredHel=0;Topology=o	Q7X7N3
Contig2112_c0_g1_i1	2.85508	1.54698e-05	4.08776	1.5456e-11	SMO13_ARATH	Methylsterol_monooxygenase_1-3_(EC_1.14.13.72)_(Sterol_4-alpha-methyl-oxidase_1-3)_(AtSMO1-3)	SMO1-3_At4g22755_T12H17.140	Arabidopsis_thaliana_(Mouse-ear_cress)	PF04116;	3702	4,4-dimethyl-9beta,19-cyclopropylsterol_oxidation_[GO:0080064];_fatty_acid_biosynthetic_process_[GO:0006633];_sterol_biosynthetic_process_[GO:0016126]	C-4_methylsterol_oxidase_activity_[GO:0000254];_iron_ion_binding_[GO:0005506]	endoplasmic_reticulum_membrane_[GO:0005789];_integral_component_of_membrane_[GO:0016021]	NA	NA	NA	NA	PF04116.8;Fatty_acid_hydroxylase_superfamily;5.5e-12	NA	NA	len=101;ExpAA=1.71;First60=0.27;PredHel=0;Topology=o	F4JLZ6
Contig3564_c0_g1_i1	4.25204	0.00388094	3.69704	0.00239604	HFB4C_ORYSJ	Heat_stress_transcription_factor_B-4c_(Heat_stress_transcription_factor_22)_(OsHsf-22)	HSFB4C_HSF22_Os09g0455200_LOC_Os09g28200_P0025H07.19	Oryza_sativa_subsp._japonica_(Rice)	PF00447;	39947	transcription,_DNA-templated_[GO:0006351]	sequence-specific_DNA_binding_[GO:0043565];_transcription_factor_activity,_sequence-specific_DNA_binding_[GO:0003700]	cytoplasm_[GO:0005737];_nucleus_[GO:0005634]	NA	NA	NA	NA	PF00447.12;HSF-type_DNA-binding;8.1e-33	NA	NA	len=378;ExpAA=0.01;First60=0.00;PredHel=0;Topology=o	Q67U94
comp1651_c0_g1_i1	1.50142	0.00128564	3.62748	1.91617e-19	CCT2_ARATH	Choline-phosphate_cytidylyltransferase_2_(AtCCT2)_(EC_2.7.7.15)_(CTP:phosphocholine_cytidylyltransferase_2)_(Phosphorylcholine_transferase_2)	CCT2_At4g15130_dl3610w_FCAALL.209	Arabidopsis_thaliana_(Mouse-ear_cress)	PF01467;	3702	phosphatidylcholine_biosynthetic_process_[GO:0006656]	choline-phosphate_cytidylyltransferase_activity_[GO:0004105]	NA	NA	NA	NA	NA	PF01467.21;Cytidylyltransferase;2.7e-23;PF05037.8;Protein_of_unknown_function_(DUF669);0.026	NA	NA	len=298;ExpAA=0.01;First60=0.00;PredHel=0;Topology=o	F4JJE0
comp5892_c0_g1_i1	1.6924	0.00249631	3.45648	3.00806e-14	NA	NA	NA	NA	NA	NA	NA	NA	NA	NA	NA	NA	NA	PF02434.11;Fringe-like;3.1e-14;PF04646.7;Protein_of_unknown_function,_DUF604;1.6e-109	NA	NA	len=356;ExpAA=0.00;First60=0.00;PredHel=0;Topology=o;len=517;ExpAA=22.45;First60=22.11;PredHel=1;Topology=i26-48o	NA
comp12503_c0_g1_i1	3.08791	0.00368027	3.42489	4.28056e-05	NA	NA	NA	NA	NA	NA	NA	NA	NA	NA	NA	NA	NA	PF04695.8;Peroxisomal_membrane_anchor_protein_(Pex14p)_conserved_region;0.02	NA	NA	len=171;ExpAA=10.06;First60=0.00;PredHel=0;Topology=o	NA
comp3465_c0_g1_i2	3.35624	0.000618335	3.38486	8.88057e-05	NA	NA	NA	NA	NA	NA	NA	NA	NA	NA	NA	NA	NA	PF04072.9;Leucine_carboxyl_methyltransferase;2.3e-09	NA	NA	len=101;ExpAA=2.12;First60=0.08;PredHel=0;Topology=o;len=113;ExpAA=0.04;First60=0.04;PredHel=0;Topology=o;len=119;ExpAA=20.96;First60=20.93;PredHel=1;Topology=i21-40o;len=170;ExpAA=0.32;First60=0.00;PredHel=0;Topology=o;len=238;ExpAA=0.18;First60=0.03;PredHel=0;Topology=o	NA
comp63_c0_g1_i3	2.55084	0.000250562	3.32509	1.21925e-07	PEAM1_ARATH	Phosphoethanolamine_N-methyltransferase_1_(AtNMT1)_(PEAMT_1)_(EC_2.1.1.103)_(Protein_XIPOTL_1)	NMT1_PEAMT_XPL1_At3g18000_MEB5.22	Arabidopsis_thaliana_(Mouse-ear_cress)	PF08241;	3702	choline_biosynthetic_process_[GO:0042425];_phosphatidylcholine_biosynthetic_process_[GO:0006656];_pollen_development_[GO:0009555];_pollen_tube_growth_[GO:0009860];_pollen_tube_guidance_[GO:0010183];_post-embryonic_root_development_[GO:0048528];_unidimensional_cell_growth_[GO:0009826]	methyltransferase_activity_[GO:0008168];_phosphoethanolamine_N-methyltransferase_activity_[GO:0000234]	cytoplasm_[GO:0005737];_cytosol_[GO:0005829]	NA	NA	NA	NA	PF00398.15;Ribosomal_RNA_adenine_dimethylase;0.0001;PF00891.13;O-methyltransferase;0.0039;PF01135.14;Protein-L-isoaspartate(D-aspartate)_O-methyltransferase_(PCMT);2.3e-06;PF01209.13;ubiE/COQ5_methyltransferase_family;4.4e-17;PF01728.14;FtsJ-like_methyltransferase;4.6e-05;PF01739.13;CheR_methyltransferase,_SAM_binding_domain;1.9e-10;PF02353.15;Mycolic_acid_cyclopropane_synthetase;1.9e-15;PF02390.…	NA	NA	len=451;ExpAA=0.01;First60=0.00;PredHel=0;Topology=o	Q9FR44
comp63_c0_g1_i1	2.54568	2.7592e-08	3.2648	1.27208e-12	PEAM1_ARATH	Phosphoethanolamine_N-methyltransferase_1_(AtNMT1)_(PEAMT_1)_(EC_2.1.1.103)_(Protein_XIPOTL_1)	NMT1_PEAMT_XPL1_At3g18000_MEB5.22	Arabidopsis_thaliana_(Mouse-ear_cress)	PF08241;	3702	choline_biosynthetic_process_[GO:0042425];_phosphatidylcholine_biosynthetic_process_[GO:0006656];_pollen_development_[GO:0009555];_pollen_tube_growth_[GO:0009860];_pollen_tube_guidance_[GO:0010183];_post-embryonic_root_development_[GO:0048528];_unidimensional_cell_growth_[GO:0009826]	methyltransferase_activity_[GO:0008168];_phosphoethanolamine_N-methyltransferase_activity_[GO:0000234]	cytoplasm_[GO:0005737];_cytosol_[GO:0005829]	NA	NA	NA	NA	PF00398.15;Ribosomal_RNA_adenine_dimethylase;0.00013;PF00891.13;O-methyltransferase;0.0052;PF01135.14;Protein-L-isoaspartate(D-aspartate)_O-methyltransferase_(PCMT);3.1e-06;PF01209.13;ubiE/COQ5_methyltransferase_family;8.1e-17;PF01728.14;FtsJ-like_methyltransferase;5.6e-05;PF01739.13;CheR_methyltransferase,_SAM_binding_domain;2.6e-10;PF02353.15;Mycolic_acid_cyclopropane_synthetase;8.2e-16;PF02390…	NA	NA	len=502;ExpAA=0.00;First60=0.00;PredHel=0;Topology=o	Q9FR44
comp180_c0_g1_i2	3.00819	7.85933e-07	3.03039	1.35011e-13	NA	NA	NA	NA	NA	NA	NA	NA	NA	NA	NA	NA	NA	NA	NA	NA	NA	NA
comp504_c0_g1_i1	2.22037	3.42758e-08	2.98376	9.15746e-15	SAG39_ORYSI	Senescence-specific_cysteine_protease_SAG39_(EC_3.4.22.-)_(Cysteine_proteinase_SAG39)_(Protein_SENESCENCE-ASSOCIATED_GENE_39)	OsI_14861	Oryza_sativa_subsp._indica_(Rice)	PF08246;PF00112;	39946	aging_[GO:0007568];_leaf_senescence_[GO:0010150];_programmed_cell_death_involved_in_cell_development_[GO:0010623];_response_to_abscisic_acid_[GO:0009737];_response_to_ethylene_[GO:0009723];_response_to_gibberellin_[GO:0009739]	cysteine-type_peptidase_activity_[GO:0008234]	senescence-associated_vacuole_[GO:0010282]	NA	NA	NA	NA	PF00112.18;Papain_family_cysteine_protease;5.4e-75;PF03051.10;Peptidase_C1-like_family;0.0077;PF08246.7;Cathepsin_propeptide_inhibitor_domain_(I29);1.6e-15	NA	1;24;0.648	len=346;ExpAA=4.07;First60=4.05;PredHel=0;Topology=o	A2XQE8
comp1124_c0_g1_i1	2.09534	0.000114454	2.85296	7.08269e-09	NA	NA	NA	NA	NA	NA	NA	NA	NA	NA	NA	NA	NA	NA	NA	1;25;0.912	len=139;ExpAA=15.83;First60=15.73;PredHel=0;Topology=o	NA
comp172_c0_g1_i2	1.55318	0.00414895	2.85275	1.56385e-09	SAHH_WHEAT	Adenosylhomocysteinase_(AdoHcyase)_(EC_3.3.1.1)_(S-adenosyl-L-homocysteine_hydrolase)	SAHH_SH6.2_SHH	Triticum_aestivum_(Wheat)	PF05221;PF00670;	4565	one-carbon_metabolic_process_[GO:0006730]	adenosylhomocysteinase_activity_[GO:0004013]	NA	NA	NA	NA	NA	PF00208.16;Glutamate/Leucine/Phenylalanine/Valine_dehydrogenase;0.024;PF00670.16;S-adenosyl-L-homocysteine_hydrolase,_NAD_binding_domain;4.9e-84;PF01488.15;Shikimate_/_quinate_5-dehydrogenase;0.17;PF02254.13;TrkA-N_domain;8.1e-05;PF02737.13;3-hydroxyacyl-CoA_dehydrogenase,_NAD_binding_domain;0.031;PF02826.14;D-isomer_specific_2-hydroxyacid_dehydrogenase,_NAD_binding_domain;3e-09;PF02882.14;Tetrah…	NA	NA	len=577;ExpAA=0.01;First60=0.00;PredHel=0;Topology=o	P32112
comp84_c0_g1_i3	2.49112	0.000171976	2.83687	6.25123e-06	SMO11_ARATH	Methylsterol_monooxygenase_1-1_(EC_1.14.13.72)_(Sterol_4-alpha-methyl-oxidase_1-1)_(AtSMO1-1)	SMO1-1_At4g12110_F16J13.180	Arabidopsis_thaliana_(Mouse-ear_cress)	PF04116;	3702	4,4-dimethyl-9beta,19-cyclopropylsterol_oxidation_[GO:0080064];_fatty_acid_biosynthetic_process_[GO:0006633];_sterol_biosynthetic_process_[GO:0016126]	C-4_methylsterol_oxidase_activity_[GO:0000254];_iron_ion_binding_[GO:0005506]	endoplasmic_reticulum_membrane_[GO:0005789];_integral_component_of_membrane_[GO:0016021];_membrane_[GO:0016020]	NA	NA	NA	NA	PF04116.8;Fatty_acid_hydroxylase_superfamily;4.1e-17;PF09368.5;Sas10_C-terminal_domain;1.6e-26	NA	NA	len=144;ExpAA=0.00;First60=0.00;PredHel=0;Topology=o;len=189;ExpAA=0.42;First60=0.09;PredHel=0;Topology=o;len=191;ExpAA=0.00;First60=0.00;PredHel=0;Topology=o;len=387;ExpAA=0.00;First60=0.00;PredHel=0;Topology=o	Q8L7W5
comp345_c0_g1_i1	1.94638	0.00070292	2.83051	4.44148e-08	NA	NA	NA	NA	NA	NA	NA	NA	NA	NA	NA	NA	NA	PF02037.22;SAP_domain;0.013;PF11600.3;Chromatin_assembly_factor_1_complex_p150_subunit,_N-terminal;9.8;PF13297.1;Telomere_stability_C-terminal;2e-29;PF14609.1;gamma-Tubulin_ring_complex_non-core_subunit_mod21;0.24	NA	NA	len=218;ExpAA=0.00;First60=0.00;PredHel=0;Topology=o;len=318;ExpAA=0.07;First60=0.00;PredHel=0;Topology=o	NA
Contig3_c0_g1_i1	1.42775	0.00243251	2.80841	1.51129e-10	METE1_ORYSJ	5-methyltetrahydropteroyltriglutamate--homocysteine_methyltransferase_1_(EC_2.1.1.14)_(Cobalamin-independent_methionine_synthase_1)	Os12g0623900_LOC_Os12g42876_OsJ_36926	Oryza_sativa_subsp._japonica_(Rice)	PF08267;PF01717;	39947	homocysteine_metabolic_process_[GO:0050667]	5-methyltetrahydropteroyltriglutamate-homocysteine_S-methyltransferase_activity_[GO:0003871];_methionine_synthase_activity_[GO:0008705];_zinc_ion_binding_[GO:0008270]	cytosol_[GO:0005829];_extracellular_region_[GO:0005576]	NA	NA	NA	NA	PF00011.16;Hsp20/alpha_crystallin_family;1.8e-07;PF01717.13;Cobalamin-independent_synthase,_Catalytic_domain;3.8e-127;PF03477.11;ATP_cone_domain;0.046;PF08267.7;Cobalamin-independent_synthase,_N-terminal_domain;3.1e-08	NA	NA	len=312;ExpAA=0.01;First60=0.00;PredHel=0;Topology=o;len=396;ExpAA=1.67;First60=0.00;PredHel=0;Topology=o;len=595;ExpAA=22.23;First60=0.00;PredHel=1;Topology=o571-593i	Q2QLY5
comp5596_c0_g1_i1	2.43959	2.92931e-05	2.58615	3.21637e-06	HIP30_ARATH	Heavy_metal-associated_isoprenylated_plant_protein_30_(AtHIP30)_(Protein_NPCC11)	HIPP30_At2g18196_F8D23	Arabidopsis_thaliana_(Mouse-ear_cress)	PF00403;	3702	cellular_transition_metal_ion_homeostasis_[GO:0046916];_metal_ion_transport_[GO:0030001]	transition_metal_ion_binding_[GO:0046914]	cytoplasm_[GO:0005737]	NA	NA	NA	NA	PF00403.21;Heavy-metal-associated_domain;2.7e-10;PF04972.12;BON_domain;0.074;PF12156.3;Putative_metal-binding_domain_of_cation_transport_ATPase;0.032	NA	NA	len=195;ExpAA=0.14;First60=0.14;PredHel=0;Topology=o	F4IQG4
comp180_c0_g1_i1	2.64262	2.88666e-06	2.57736	1.10835e-10	NA	NA	NA	NA	NA	NA	NA	NA	NA	NA	NA	NA	NA	NA	NA	NA	NA	NA
comp3364_c0_g1_i1	1.66469	0.00758261	2.52062	3.06198e-07	NA	NA	NA	NA	NA	NA	NA	NA	NA	NA	NA	NA	NA	NA	NA	NA	len=146;ExpAA=0.21;First60=0.00;PredHel=0;Topology=o	NA
comp1505_c0_g1_i1	1.75037	0.000640274	2.43179	2.33037e-09	OCT7_ARATH	Organic_cation/carnitine_transporter_7_(AtOCT7)	OCT7_7-Oct_At3g13050_MGH6.16	Arabidopsis_thaliana_(Mouse-ear_cress)	PF00083;	3702	nicotinate_transport_[GO:2001142];_N-methylnicotinate_transport_[GO:2001143]	ATP_binding_[GO:0005524];_nicotinate_transporter_activity_[GO:0090416];_N-methylnicotinate_transporter_activity_[GO:0090417];_substrate-specific_transmembrane_transporter_activity_[GO:0022891]	integral_component_of_membrane_[GO:0016021];_plasma_membrane_[GO:0005886]	NA	NA	NA	NA	PF00083.19;Sugar_(and_other)_transporter;3.8e-38;PF05977.8;Transmembrane_secretion_effector;0.0044;PF06779.9;Protein_of_unknown_function_(DUF1228);0.0014;PF07690.11;Major_Facilitator_Superfamily;1.6e-30	NA	NA	len=478;ExpAA=250.56;First60=24.36;PredHel=12;Topology=i21-43o58-80i87-106o112-134i146-168o173-195i286-308o336-353i360-379o384-406i419-441o451-470i	Q940M4
comp4998_c0_g1_i2	1.90778	0.00210933	2.32177	2.3766e-05	PEAMT_SPIOL	Phosphoethanolamine_N-methyltransferase_(EC_2.1.1.103)	PEAMT	Spinacia_oleracea_(Spinach)	PF08241;	3562	phosphatidylcholine_biosynthetic_process_[GO:0006656]	phosphoethanolamine_N-methyltransferase_activity_[GO:0000234]	cytoplasm_[GO:0005737]	NA	NA	NA	NA	NA	NA	NA	NA	Q9M571
comp5815_c0_g1_i2	2.21654	0.000285122	2.25052	0.000237608	PAO_MAIZE	Polyamine_oxidase_(EC_1.5.3.14)_(EC_1.5.3.15)	PAO	Zea_mays_(Maize)	PF01593;	4577	NA	N1-acetylspermidine:oxygen_oxidoreductase_(propane-1,3-diamine-forming)_activity_[GO:0052898];_N1-acetylspermine:oxygen_oxidoreductase_(propane-1,3-diamine-forming)_activity_[GO:0052893];_N8-acetylspermidine:oxygen_oxidoreductase_(propane-1,3-diamine-forming)_activity_[GO:0052897];_spermidine_oxidase_(propane-1,3-diamine-forming)_activity_[GO:0052896];_spermine_oxidase_(propane-1,3-diamine-formin…	NA	NA	NA	NA	NA	PF00890.19;FAD_binding_domain;0.034;PF01134.17;Glucose_inhibited_division_protein_A;0.38;PF01266.19;FAD_dependent_oxidoreductase;0.00017;PF01494.14;FAD_binding_domain;0.0049;PF01593.19;Flavin_containing_amine_oxidoreductase;7e-76;PF01946.12;Thi4_family;0.045;PF13450.1;NAD(P)-binding_Rossmann-like_domain;5.2e-11;PF13454.1;FAD-NAD(P)-binding;0.0024;PF13738.1;Pyridine_nucleotide-disulphide_oxidoredu…	NA	1;24;0.776	len=326;ExpAA=0.02;First60=0.02;PredHel=0;Topology=o;len=498;ExpAA=3.62;First60=3.60;PredHel=0;Topology=o	O64411
comp18794_c0_g1_i3	1.76761	0.00945916	2.19435	4.82534e-05	NNJA1_ORYSJ	Ninja-family_protein_Os03g0214200	Os03g0214200_LOC_Os03g11550	Oryza_sativa_subsp._japonica_(Rice)	PF07897;PF16135;PF16136;	39947	signal_transduction_[GO:0007165]	NA	nucleus_[GO:0005634]	NA	NA	NA	NA	NA	NA	NA	NA	Q10Q07
Contig1568_c0_g1_i1	2.33226	0.00256936	2.14181	0.00603986	HMGB2_ARATH	High_mobility_group_B_protein_2_(High_mobility_group_protein_B_1)_(AtHMGbeta1)_(HMG_beta_1)_(Nucleosome/chromatin_assembly_factor_group_D_02)_(Nucleosome/chromatin_assembly_factor_group_D_2)	HMGB2_HMGB1_HMGBETA1_NFD02_NFD2_At1g20693_F2D10.18	Arabidopsis_thaliana_(Mouse-ear_cress)	PF00505;	3702	chromatin_assembly_or_disassembly_[GO:0006333]	chromatin_binding_[GO:0003682];_DNA_binding_[GO:0003677];_structural_constituent_of_chromatin_[GO:0030527];_transcription_factor_activity,_sequence-specific_DNA_binding_[GO:0003700]	chromatin_[GO:0000785];_cytosol_[GO:0005829];_nucleus_[GO:0005634]	NA	NA	NA	NA	PF00505.14;HMG_(high_mobility_group)_box;4.6e-24;PF02957.10;TT_viral_ORF2;5;PF09011.5;HMG-box_domain;5e-19;PF09184.6;PPP4R2;0.46;PF12550.3;Transcriptional_activator_of_glycolytic_enzymes;0.014;PF14235.1;Domain_of_unknown_function_(DUF4337);3.5;PF14887.1;HMG_(high_mobility_group)_box_5;0.012	NA	NA	len=139;ExpAA=0.00;First60=0.00;PredHel=0;Topology=o	O49596

## Sheet: Specific 200 (up)
De novo RNA sequencing analysis of Aeluropus littoralis halophyte plant under salinity stress
Elham Younesi-Melerdi, Ghorban-Ali Nematzadeh, Ali Pakdin-Parizi*, Mohammad-Reza Bakhtiarizadeh, Seyed Abolfazl Motahari
Table S4. Information related to transcripts were specifically up-regulated in 200 mM NaCl treatments compared to control (log2FC > 1 and FDR <0.01)
transcript names	logFC_ 200mM.Control	FDR_200 mM.Control	Entry_name	Protein_names	Gene_names	Organism	Cross.reference_.Pfam.	Organism_ID	Gene_ontology_.biological_process.	Gene_ontology_.molecular_function.	Gene_ontology_.cellular_component.	Rfam	Eval	miRBase	Eval.1	Pfam.Describtion.Eval	Rnammer.start.end.score.strand.name	signalp.start.end.score	tmHMM	Entry
comp3993_c0_g1_i2	10.9376	2.84996e-05	PRI2_ARATH	Probable_DNA_primase_large_subunit_(EC_2.7.7.-)	At1g67320_F1N21_14	Arabidopsis_thaliana_(Mouse-ear_cress)	PF04104;	3702	NA	4_iron,_4_sulfur_cluster_binding_[GO:0051539];_DNA-directed_DNA_polymerase_activity_[GO:0003887];_DNA_primase_activity_[GO:0003896];_metal_ion_binding_[GO:0046872];_single-stranded_DNA_binding_[GO:0003697]	alpha_DNA_polymerase:primase_complex_[GO:0005658]	NA	NA	NA	NA	PF04104.9;Eukaryotic_and_archaeal_DNA_primase,_large_subunit;1.7e-89	NA	NA	len=477;ExpAA=0.20;First60=0.03;PredHel=0;Topology=o	Q84WJ2
comp3291_c0_g1_i2	10.7107	2.11694e-05	APF2_ARATH	Aspartyl_protease_family_protein_2_(EC_3.4.23.-)	APF2_At1g01300_F6F3.10	Arabidopsis_thaliana_(Mouse-ear_cress)	PF14541;PF14543;	3702	protein_catabolic_process_[GO:0030163];_proteolysis_[GO:0006508];_response_to_karrikin_[GO:0080167]	aspartic-type_endopeptidase_activity_[GO:0004190]	membrane_[GO:0016020];_plant-type_cell_wall_[GO:0009505]	NA	NA	NA	NA	PF00026.18;Eukaryotic_aspartyl_protease;1.1e-10;PF14543.1;Xylanase_inhibitor_N-terminal;3.4e-44	NA	NA	len=346;ExpAA=0.05;First60=0.00;PredHel=0;Topology=o;len=437;ExpAA=0.91;First60=0.00;PredHel=0;Topology=o	Q9LNJ3
comp4876_c0_g1_i1	9.60983	0.00052526	LRKS7_ARATH	Probable_L-type_lectin-domain_containing_receptor_kinase_S.7_(LecRK-S.7)_(EC_2.7.11.1)	LECRKS7_At5g55830_MDF20.27	Arabidopsis_thaliana_(Mouse-ear_cress)	PF00139;PF00069;	3702	defense_response_to_oomycetes_[GO:0002229]	ATP_binding_[GO:0005524];_carbohydrate_binding_[GO:0030246];_protein_serine/threonine_kinase_activity_[GO:0004674]	integral_component_of_membrane_[GO:0016021];_plasma_membrane_[GO:0005886]	NA	NA	NA	NA	PF00069.20;Protein_kinase_domain;4.8e-45;PF00139.14;Legume_lectin_domain;3.9e-57;PF01636.18;Phosphotransferase_enzyme_family;0.00011;PF07714.12;Protein_tyrosine_kinase;3.7e-41	NA	1;21;0.866	len=693;ExpAA=40.90;First60=16.90;PredHel=2;Topology=o4-26i305-327o	Q9FHG4
comp2479_c0_g1_i2	9.60727	1.52989e-06	RL40_NICSY	Ubiquitin-60S_ribosomal_protein_L40_[Cleaved_into:_Ubiquitin;_60S_ribosomal_protein_L40_(CEP52)]	UBICEP52-7_RPL40	Nicotiana_sylvestris_(Wood_tobacco)_(South_American_tobacco)	PF01020;PF00240;	4096	translation_[GO:0006412]	structural_constituent_of_ribosome_[GO:0003735]	nucleus_[GO:0005634];_ribosome_[GO:0005840]	NA	NA	NA	NA	NA	NA	NA	NA	P49636
comp2885_c0_g1_i2	9.5267	0.000636827	CESA1_ORYSJ	Probable_cellulose_synthase_A_catalytic_subunit_1_[UDP-forming]_(EC_2.4.1.12)_(OsCesA1)	CESA1_Os05g0176100_LOC_Os05g08370_OsJ_016545_OsJ_17310_OSJNBa0029B02.3_P0617A08.14	Oryza_sativa_subsp._japonica_(Rice)	PF03552;PF14569;	39947	cellulose_biosynthetic_process_[GO:0030244];_cell_wall_organization_[GO:0071555];_plant-type_primary_cell_wall_biogenesis_[GO:0009833]	cellulose_synthase_(UDP-forming)_activity_[GO:0016760];_cellulose_synthase_activity_[GO:0016759];_metal_ion_binding_[GO:0046872]	Golgi_apparatus_[GO:0005794];_integral_component_of_membrane_[GO:0016021];_plasma_membrane_[GO:0005886]	NA	NA	NA	NA	NA	NA	1;20;0.779	len=189;ExpAA=2.53;First60=2.53;PredHel=0;Topology=o	Q6AT26
Contig3349_c0_g1_i1	9.49089	4.65678e-05	RGAP2_ARATH	Rho_GTPase-activating_protein_2_(Rho-type_GTPase-activating_protein_2)	ROPGAP2_At4g03100_F4C21.2_T4I9.2	Arabidopsis_thaliana_(Mouse-ear_cress)	PF00786;PF00620;	3702	signal_transduction_[GO:0007165]	GTPase_activator_activity_[GO:0005096]	NA	NA	NA	NA	NA	PF00620.22;RhoGAP_domain;1.2e-25;PF00707.17;Translation_initiation_factor_IF-3,_C-terminal_domain;0.17;PF00786.23;P21-Rho-binding_domain;1.2e-09;PF15387.1;Domain_of_unknown_function_(DUF4611);0.014	NA	NA	len=471;ExpAA=0.03;First60=0.00;PredHel=0;Topology=o	F4JI46
comp8008_c0_g1_i3	9.21809	0.00175665	HMA6_ARATH	Copper-transporting_ATPase_PAA1,_chloroplastic_(EC_3.6.3.54)_(Protein_HEAVY_METAL_ATPASE_6)_(Protein_glucose_insensitive_root_1)	PAA1_GIR1_HMA6_At4g33520_F17M5.280_T16L1.10	Arabidopsis_thaliana_(Mouse-ear_cress)	PF00122;PF00403;	3702	copper_ion_homeostasis_[GO:0055070];_copper_ion_transmembrane_transport_[GO:0035434];_photosynthetic_electron_transport_chain_[GO:0009767]	ATP_binding_[GO:0005524];_cation-transporting_ATPase_activity_[GO:0019829];_copper_chaperone_activity_[GO:0016531];_copper_ion_transmembrane_transporter_activity_[GO:0005375]	chloroplast_[GO:0009507];_chloroplast_envelope_[GO:0009941];_chloroplast_membrane_[GO:0031969];_chloroplast_stroma_[GO:0009570];_integral_component_of_membrane_[GO:0016021];_plastid_[GO:0009536]	NA	NA	NA	NA	PF00122.15;E1-E2_ATPase;5.9e-48;PF00337.17;Galactoside-binding_lectin;5.2e-13;PF00403.21;Heavy-metal-associated_domain;1.1e-11;PF00702.21;haloacid_dehalogenase-like_hydrolase;5.3e-28;PF01762.16;Galactosyltransferase;4.9e-11;PF02536.9;mTERF;1.5e-21;PF04324.10;BFD-like_[2Fe-2S]_binding_domain;0.14;PF08282.7;haloacid_dehalogenase-like_hydrolase;1.6e-05;PF12710.2;haloacid_dehalogenase-like_hydrolase;…	NA	NA	len=102;ExpAA=6.75;First60=1.09;PredHel=0;Topology=o;len=217;ExpAA=23.26;First60=21.82;PredHel=1;Topology=i12-34o;len=295;ExpAA=45.25;First60=0.27;PredHel=2;Topology=i201-223o228-250i;len=302;ExpAA=0.60;First60=0.07;PredHel=0;Topology=o;len=619;ExpAA=105.08;First60=0.00;PredHel=0;Topology=o	Q9SZC9
comp465_c0_g1_i4	9.21296	0.00144055	VP13A_DICDI	Putative_vacuolar_protein_sorting-associated_protein_13A	vps13A_DDB_G0286725	Dictyostelium_discoideum_(Slime_mold)	PF09333;PF12624;PF06650;PF16908;PF16909;PF16910;	44689	protein_transport_[GO:0015031]	NA	Golgi_apparatus_[GO:0005794]	NA	NA	NA	NA	PF00168.25;C2_domain;0.016;PF00169.24;PH_domain;0.00036;PF06101.6;Plant_protein_of_unknown_function_(DUF946);1.6e-22;PF06650.7;Protein_of_unknown_function_(DUF1162);2.6e-16;PF09333.6;ATG_C_terminal_domain;0.011;PF12624.2;N-terminal_region_of_Chorein,_a_TM_vesicle-mediated_sorter;3.8e-39	NA	NA	len=143;ExpAA=35.76;First60=13.93;PredHel=2;Topology=i21-43o71-93i;len=3570;ExpAA=0.01;First60=0.00;PredHel=0;Topology=o;len=667;ExpAA=0.01;First60=0.00;PredHel=0;Topology=o	Q54LB8
comp710_c0_g1_i2	9.07217	0.00218753	MCM31_MAIZE	DNA_replication_licensing_factor_MCM3_homolog_1_(EC_3.6.4.12)_(Replication_origin_activator_1)_(ROA-1)	ROA1_ROA	Zea_mays_(Maize)	PF00493;PF14551;PF17207;	4577	cell_cycle_[GO:0007049];_DNA_replication_initiation_[GO:0006270]	ATP_binding_[GO:0005524];_DNA_binding_[GO:0003677];_DNA_helicase_activity_[GO:0003678]	MCM_complex_[GO:0042555];_nucleus_[GO:0005634]	NA	NA	NA	NA	PF14551.1;MCM_N-terminal_domain;5.8e-21;PF15531.1;Putative_toxin_51;0.014	NA	NA	len=345;ExpAA=0.05;First60=0.00;PredHel=0;Topology=o	Q43704
comp17845_c0_g1_i2	9.02965	0.00268051	NA	NA	NA	NA	NA	NA	NA	NA	NA	NA	NA	NA	NA	PF06075.7;Plant_protein_of_unknown_function_(DUF936);4e-162	NA	NA	len=209;ExpAA=0.20;First60=0.04;PredHel=0;Topology=o;len=744;ExpAA=0.02;First60=0.01;PredHel=0;Topology=o	NA
Contig3819_c0_g1_i1	8.86525	0.00355321	SRF8_ARATH	Protein_STRUBBELIG-RECEPTOR_FAMILY_8_(Leucine-rich_repeat_receptor_kinase-like_protein_SRF8)	SRF8_At4g22130_F1N20.230	Arabidopsis_thaliana_(Mouse-ear_cress)	PF13855;PF08263;PF07714;	3702	cell_surface_receptor_signaling_pathway_[GO:0007166];_protein_phosphorylation_[GO:0006468]	ATP_binding_[GO:0005524];_transmembrane_receptor_protein_serine/threonine_kinase_activity_[GO:0004675]	integral_component_of_membrane_[GO:0016021];_plasma_membrane_[GO:0005886]	NA	NA	NA	NA	PF00069.20;Protein_kinase_domain;6.5e-24;PF00560.28;Leucine_Rich_Repeat;3.8e-13;PF02480.11;Alphaherpesvirus_glycoprotein_E;0.085;PF07714.12;Protein_tyrosine_kinase;1.7e-36;PF08263.7;Leucine_rich_repeat_N-terminal_domain;8.9e-08;PF12799.2;Leucine_Rich_repeats_(2_copies);1e-16;PF13504.1;Leucine_rich_repeat;2.8e-05;PF13516.1;Leucine_Rich_repeat;6.2e-08;PF13855.1;Leucine_rich_repeat;7.7e-19	NA	NA	len=193;ExpAA=0.00;First60=0.00;PredHel=0;Topology=o;len=710;ExpAA=25.29;First60=1.78;PredHel=1;Topology=o337-359i	Q6R2J8
comp2507_c0_g1_i3	8.76109	0.0053492	NA	NA	NA	NA	NA	NA	NA	NA	NA	NA	NA	NA	NA	PF05642.6;Sporozoite_P67_surface_antigen;6.2	NA	NA	len=137;ExpAA=9.11;First60=9.09;PredHel=0;Topology=o	NA
comp22337_c0_g1_i1	8.71411	0.0052177	IQD14_ARATH	Protein_IQ-DOMAIN_14	IQD14_At2g43680_F18O19.21	Arabidopsis_thaliana_(Mouse-ear_cress)	PF13178;PF00612;	3702	NA	NA	NA	NA	NA	NA	NA	PF00612.22;IQ_calmodulin-binding_motif;5.1e-10;PF13178.1;Protein_of_unknown_function_(DUF4005);1.1	NA	NA	len=310;ExpAA=0.00;First60=0.00;PredHel=0;Topology=o	Q8LPG9
Contig4521_c0_g1_i1	8.67903	0.00574281	SPL10_ORYSI	Squamosa_promoter-binding-like_protein_10	SPL10_OsI_023182	Oryza_sativa_subsp._indica_(Rice)	PF03110;	39946	regulation_of_transcription,_DNA-templated_[GO:0006355];_transcription,_DNA-templated_[GO:0006351]	DNA_binding_[GO:0003677];_metal_ion_binding_[GO:0046872]	nucleus_[GO:0005634]	NA	NA	NA	NA	PF03110.9;SBP_domain;5e-39;PF04968.7;CHORD;0.21	NA	NA	len=447;ExpAA=0.01;First60=0.00;PredHel=0;Topology=o	A2YFT9
comp20514_c0_g1_i2	8.66292	0.00629092	ANT_ARATH	AP2-like_ethylene-responsive_transcription_factor_ANT_(Complementing_a_protein_kinase_C_mutant_protein_1)_(Protein_AINTEGUMENTA)_(Protein_DRAGON)_(Protein_OVULE_MUTANT)	ANT_CKC1_DRG_OVM_At4g37750_T28I19.30	Arabidopsis_thaliana_(Mouse-ear_cress)	PF00847;	3702	cell_differentiation_[GO:0030154];_flower_development_[GO:0009908];_glucosinolate_metabolic_process_[GO:0019760];_maintenance_of_shoot_apical_meristem_identity_[GO:0010492];_regulation_of_cell_proliferation_[GO:0042127];_transcription,_DNA-templated_[GO:0006351]	DNA_binding_[GO:0003677];_sequence-specific_DNA_binding_[GO:0043565];_transcription_factor_activity,_sequence-specific_DNA_binding_[GO:0003700]	nucleus_[GO:0005634]	NA	NA	NA	NA	PF00847.15;AP2_domain;5.9e-28	NA	NA	len=610;ExpAA=1.49;First60=1.06;PredHel=0;Topology=o	Q38914
Contig5692_c0_g1_i1	8.65148	0.000732407	NA	NA	NA	NA	NA	NA	NA	NA	NA	NA	NA	NA	NA	NA	NA	NA	len=566;ExpAA=0.00;First60=0.00;PredHel=0;Topology=o	NA
comp18445_c0_g1_i2	8.61099	2.88218e-05	EZ1_MAIZE	Histone-lysine_N-methyltransferase_EZ1_(EC_2.1.1.43)_(Enhancer_of_zeste_protein_1)	EZ1_MEZ1	Zea_mays_(Maize)	PF00856;	4577	regulation_of_transcription,_DNA-templated_[GO:0006355];_transcription,_DNA-templated_[GO:0006351]	histone-lysine_N-methyltransferase_activity_[GO:0018024]	PcG_protein_complex_[GO:0031519]	NA	NA	NA	NA	PF00856.23;SET_domain;2.8e-18;PF03638.10;Tesmin/TSO1-like_CXC_domain,_cysteine-rich_domain;0.0003	NA	NA	len=222;ExpAA=0.00;First60=0.00;PredHel=0;Topology=o;len=680;ExpAA=0.04;First60=0.00;PredHel=0;Topology=o	Q8S4P6
comp502_c0_g1_i3	8.56064	0.000262239	NA	NA	NA	NA	NA	NA	NA	NA	NA	NA	NA	NA	NA	NA	NA	NA	NA	NA
comp21788_c0_g1_i3	8.53644	0.00968392	NA	NA	NA	NA	NA	NA	NA	NA	NA	NA	NA	NA	NA	PF04478.7;Mid2_like_cell_wall_stress_sensor;0.018;PF04578.8;Protein_of_unknown_function,_DUF594;3e-21;PF13968.1;Domain_of_unknown_function_(DUF4220);3e-95	NA	NA	len=406;ExpAA=0.08;First60=0.00;PredHel=0;Topology=o;len=812;ExpAA=137.90;First60=33.74;PredHel=6;Topology=o15-34i47-69o109-131i143-165o327-349i361-383o	NA
comp8469_c0_g1_i2	8.36102	0.000267461	MOSA_MAIZE	Autonomous_transposable_element_EN-1_mosaic_protein_(Suppressor-mutator_system_protein)_(SPM)	NA	Zea_mays_(Maize)	PF03004;	4577	regulation_of_transcription,_DNA-templated_[GO:0006355];_transcription,_DNA-templated_[GO:0006351];_transposition_[GO:0032196]	NA	NA	NA	NA	NA	NA	PF02029.10;Caldesmon;0.0025;PF02724.9;CDC45-like_protein;0.0018;PF02862.12;DDHD_domain;0.14;PF03344.10;Daxx_Family;0.038;PF04147.7;Nop14-like_family;1.5;PF05758.7;Ycf1;0.0067;PF14153.1;Spore_coat_protein_CotO;0.00058;PF15012.1;Domain_of_unknown_function_(DUF4519);1.2	NA	NA	len=617;ExpAA=0.00;First60=0.00;PredHel=0;Topology=o	P15268
comp10709_c0_g1_i1	8.18	9.46291e-07	NA	NA	NA	NA	NA	NA	NA	NA	NA	NA	NA	NA	NA	NA	NA	NA	NA	NA
Contig3663_c0_g1_i1	8.13546	0.00770528	GRF10_ORYSJ	Growth-regulating_factor_10_(OsGRF10)_(Transcription_activator_GRF10)	GRF10_Os02g0678800_LOC_Os02g45570_OSJNBb0005A04.34_P0663F07.10	Oryza_sativa_subsp._japonica_(Rice)	PF08880;PF08879;	39947	developmental_process_[GO:0032502];_regulation_of_transcription,_DNA-templated_[GO:0006355];_transcription,_DNA-templated_[GO:0006351]	ATP_binding_[GO:0005524]	nucleus_[GO:0005634]	NA	NA	NA	NA	PF08879.5;WRC;2.3e-23;PF08880.6;QLQ;8e-15;PF13891.1;Potential_DNA-binding_domain;0.071	NA	NA	len=213;ExpAA=8.50;First60=3.96;PredHel=0;Topology=o	Q6EPP9
comp2924_c0_g1_i4	7.93503	2.9677e-06	PSD7A_ARATH	26S_proteasome_non-ATPase_regulatory_subunit_7_homolog_A_(26S_proteasome_regulatory_subunit_RPN8a)_(AtRPN8a)_(Protein_ASYMMETRIC_LEAVES_ENHANCER_3)_(Protein_MOV34)_(AtMOV34)	RPN8A_AE3_MOV34_At5g05780_MJJ3.19	Arabidopsis_thaliana_(Mouse-ear_cress)	PF01398;PF13012;	3702	innate_immune_response_[GO:0045087];_leaf_morphogenesis_[GO:0009965];_proteasome-mediated_ubiquitin-dependent_protein_catabolic_process_[GO:0043161]	NA	cytosol_[GO:0005829];_proteasome_complex_[GO:0000502];_proteasome_regulatory_particle_[GO:0005838]	NA	NA	NA	NA	PF01398.16;JAB1/Mov34/MPN/PAD-1_ubiquitin_protease;1.4e-18;PF03643.10;Vacuolar_protein_sorting-associated_protein_26;0.12;PF03909.12;BSD_domain;1.3e-13;PF10463.4;Peptidase_U49;0.045;PF13012.1;Maintenance_of_mitochondrial_structure_and_function;3.7e-38	NA	NA	len=118;ExpAA=0.01;First60=0.01;PredHel=0;Topology=o;len=143;ExpAA=0.00;First60=0.00;PredHel=0;Topology=o;len=232;ExpAA=0.23;First60=0.00;PredHel=0;Topology=o;len=333;ExpAA=5.03;First60=0.00;PredHel=0;Topology=o	O24412
comp9784_c0_g1_i2	7.91426	0.00425888	PYRD2_RAT	Pyridine_nucleotide-disulfide_oxidoreductase_domain-containing_protein_2_(EC_1.-.-.-)	Pyroxd2	Rattus_norvegicus_(Rat)	PF01593;	10116	NA	oxidoreductase_activity_[GO:0016491]	NA	NA	NA	NA	NA	PF00070.22;Pyridine_nucleotide-disulphide_oxidoreductase;0.0011;PF00732.14;GMC_oxidoreductase;0.0014;PF00890.19;FAD_binding_domain;2.5e-05;PF01134.17;Glucose_inhibited_division_protein_A;0.0015;PF01266.19;FAD_dependent_oxidoreductase;1.2e-09;PF01494.14;FAD_binding_domain;0.00087;PF01593.19;Flavin_containing_amine_oxidoreductase;4.2e-05;PF01946.12;Thi4_family;2.3e-05;PF03486.9;HI0933-like_protein;…	NA	NA	len=302;ExpAA=0.10;First60=0.00;PredHel=0;Topology=o;len=312;ExpAA=0.10;First60=0.02;PredHel=0;Topology=o	Q68FT3
comp7808_c0_g1_i2	7.77427	0.0078975	MRS2B_ORYSI	Magnesium_transporter_MRS2-B	MRS2-B_OsI_23924	Oryza_sativa_subsp._indica_(Rice)	NA	39946	ion_transport_[GO:0006811]	NA	integral_component_of_membrane_[GO:0016021]	NA	NA	NA	NA	PF00617.14;RasGEF_domain;0.097;PF01544.13;CorA-like_Mg2+_transporter_protein;6.7e-07;PF01957.13;NfeD-like_C-terminal,_partner-binding;2.1;PF04521.8;ssRNA_positive_strand_viral_18kD_cysteine_rich_protein;0.93;PF07106.8;Tat_binding_protein_1(TBP-1)-interacting_protein_(TBPIP);0.065;PF10473.4;Leucine-rich_repeats_of_kinetochore_protein_Cenp-F/LEK1;1.1	NA	NA	len=455;ExpAA=60.26;First60=0.00;PredHel=3;Topology=o334-356i391-410o425-447i	A2YFN7
comp24623_c0_g1_i2	7.67984	0.00314431	AB14C_ARATH	ABC_transporter_C_family_member_14_(ABC_transporter_ABCC.14)_(AtABCC14)_(EC_3.6.3.44)_(ATP-energized_glutathione_S-conjugate_pump_10)_(Glutathione_S-conjugate-transporting_ATPase_10)_(Multidrug_resistance-associated_protein_10)	ABCC14_MRP10_MRP14_At3g62700_F26K9.130	Arabidopsis_thaliana_(Mouse-ear_cress)	PF00664;PF00005;	3702	transmembrane_transport_[GO:0055085]	ATPase_activity,_coupled_to_transmembrane_movement_of_substances_[GO:0042626];_ATP_binding_[GO:0005524];_xenobiotic-transporting_ATPase_activity_[GO:0008559]	Golgi_apparatus_[GO:0005794];_integral_component_of_membrane_[GO:0016021];_plant-type_vacuole_[GO:0000325];_vacuolar_membrane_[GO:0005774];_vacuole_[GO:0005773]	NA	NA	NA	NA	PF00005.22;ABC_transporter;1.5e-28;PF00437.15;Type_II/IV_secretion_system_protein;0.026;PF00664.18;ABC_transporter_transmembrane_region;1.1e-23;PF01078.16;Magnesium_chelatase,_subunit_ChlI;0.057;PF01580.13;FtsK/SpoIIIE_family;0.012;PF01926.18;50S_ribosome-binding_GTPase;0.0023;PF01935.12;Domain_of_unknown_function_DUF87;0.0049;PF02463.14;RecF/RecN/SMC_N_terminal_domain;5.3e-05;PF03029.12;Conserve…	NA	NA	len=556;ExpAA=103.95;First60=21.85;PredHel=5;Topology=o34-56i105-127o131-148i218-240o250-272i	Q9LZJ5
comp24249_c0_g1_i1	7.6272	0.00564987	PPR32_ARATH	Pentatricopeptide_repeat-containing_protein_At1g11290,_chloroplastic_(Protein_CHLORORESPIRATORY_REDUCTION_22)	PCMP-H40_CRR22_PCMP-H72_At1g11290_T28P6.20	Arabidopsis_thaliana_(Mouse-ear_cress)	PF14432;PF01535;PF13041;PF13812;	3702	mRNA_modification_[GO:0016556];_mRNA_processing_[GO:0006397]	endonuclease_activity_[GO:0004519];_RNA_binding_[GO:0003723];_zinc_ion_binding_[GO:0008270]	chloroplast_[GO:0009507]	NA	NA	NA	NA	PF00637.15;Region_in_Clathrin_and_VPS;0.17;PF01535.15;PPR_repeat;5.9e-77;PF06051.7;Domain_of_Unknown_Function_(DUF928);0.12;PF06239.6;Evolutionarily_conserved_signalling_intermediate_in_Toll_pathway;0.14;PF09613.5;Bacterial_type_III_secretion_protein_(HrpB1_HrpK);0.032;PF10366.4;Vacuolar_sorting_protein_39_domain_1;0.0025;PF11663.3;Toxin_with_endonuclease_activity_YhaV;0.0031;PF12854.2;PPR_repeat…	NA	NA	len=663;ExpAA=0.43;First60=0.00;PredHel=0;Topology=o	Q3E6Q1
comp15341_c0_g1_i3	7.5996	0.00711749	NA	NA	NA	NA	NA	NA	NA	NA	NA	NA	NA	NA	NA	PF02536.9;mTERF;4.5e-07	NA	NA	len=122;ExpAA=0.00;First60=0.00;PredHel=0;Topology=o	NA
comp10925_c0_g1_i2	7.50364	0.00950846	NA	NA	NA	NA	NA	NA	NA	NA	NA	NA	NA	NA	NA	NA	NA	NA	NA	NA
comp4720_c0_g1_i1	7.48419	0.00764684	FAHD1_DICDI	Acylpyruvase_FAHD1,_mitochondrial_(EC_3.7.1.5)_(Fumarylacetoacetate_hydrolase_domain-containing_protein_1)	fahd1_DDB_G0275071	Dictyostelium_discoideum_(Slime_mold)	PF01557;	44689	metabolic_process_[GO:0008152]	acetylpyruvate_hydrolase_activity_[GO:0018773];_acylpyruvate_hydrolase_activity_[GO:0047621];_fumarylpyruvate_hydrolase_activity_[GO:0034545];_metal_ion_binding_[GO:0046872]	cytosol_[GO:0005829];_mitochondrion_[GO:0005739]	NA	NA	NA	NA	PF01557.13;Fumarylacetoacetate_(FAA)_hydrolase_family;1.1e-53	NA	NA	len=275;ExpAA=1.54;First60=0.78;PredHel=0;Topology=o	Q86I22
comp2479_c0_g1_i1	7.45704	4.2262e-08	RL40_NICSY	Ubiquitin-60S_ribosomal_protein_L40_[Cleaved_into:_Ubiquitin;_60S_ribosomal_protein_L40_(CEP52)]	UBICEP52-7_RPL40	Nicotiana_sylvestris_(Wood_tobacco)_(South_American_tobacco)	PF01020;PF00240;	4096	translation_[GO:0006412]	structural_constituent_of_ribosome_[GO:0003735]	nucleus_[GO:0005634];_ribosome_[GO:0005840]	NA	NA	NA	NA	NA	NA	NA	NA	P49636
comp19259_c0_g1_i1	7.42628	0.00425888	GIF1_ARATH	GRF1-interacting_factor_1_(AtGIF1)_(Protein_ANGUSTIFOLIA_3)_(Transcription_coactivator_GIF1)	GIF1_AN3_GIF_At5g28640_F4I4.20	Arabidopsis_thaliana_(Mouse-ear_cress)	PF05030;	3702	adaxial/abaxial_pattern_specification_[GO:0009955];_cell_proliferation_[GO:0008283];_leaf_development_[GO:0048366];_regulation_of_transcription,_DNA-templated_[GO:0006355];_transcription,_DNA-templated_[GO:0006351]	transcription_coactivator_activity_[GO:0003713]	NA	NA	NA	NA	NA	PF05030.7;SSXT_protein_(N-terminal_region);5.4e-16;PF07011.6;Protein_of_unknown_function_(DUF1313);0.2	NA	NA	len=221;ExpAA=0.07;First60=0.05;PredHel=0;Topology=o	Q8L8A5
Contig4526_c0_g1_i1	7.36167	0.00152541	CCB15_ORYSJ	Cyclin-B1-5_(G2/mitotic-specific_cyclin-B1-5)_(CycB1;5)	CYCB1-5_Os05g0493500_LOC_Os05g41390_OsJ_018267_OSJNBa0088I06.19	Oryza_sativa_subsp._japonica_(Rice)	PF02984;PF00134;	39947	cell_cycle_[GO:0007049];_cell_division_[GO:0051301]	NA	nucleus_[GO:0005634]	NA	NA	NA	NA	PF00134.18;Cyclin,_N-terminal_domain;4e-43;PF02984.14;Cyclin,_C-terminal_domain;2.1e-34	NA	NA	len=314;ExpAA=3.46;First60=0.02;PredHel=0;Topology=o;len=430;ExpAA=0.25;First60=0.00;PredHel=0;Topology=o	Q0DH40
Contig4525_c0_g1_i1	7.26168	5.05529e-05	NAT6_ARATH	Nucleobase-ascorbate_transporter_6_(AtNAT6)	NAT6_At5g62890_MQB2.190_MQB2.21	Arabidopsis_thaliana_(Mouse-ear_cress)	PF00860;	3702	transmembrane_transport_[GO:0055085]	transporter_activity_[GO:0005215]	cell_wall_[GO:0005618];_endoplasmic_reticulum_[GO:0005783];_integral_component_of_membrane_[GO:0016021];_plasmodesma_[GO:0009506];_vacuole_[GO:0005773]	NA	NA	NA	NA	PF00860.15;Permease_family;3.7e-64	NA	NA	len=536;ExpAA=238.68;First60=13.43;PredHel=11;Topology=o43-65i77-99o103-122i143-161o171-193i198-217o227-249i370-392o396-418i431-453o468-487i	Q27GI3
Contig4577_c0_g1_i1	7.09377	0.00924069	DR100_ARATH	DNA_damage-repair/toleration_protein_DRT100	DRT100_At3g12610_MMF12.5_T2E22.8_T2E22_107	Arabidopsis_thaliana_(Mouse-ear_cress)	PF00560;PF13516;PF13855;PF08263;	3702	DNA_repair_[GO:0006281]	nucleotide_binding_[GO:0000166]	chloroplast_[GO:0009507]	NA	NA	NA	NA	PF00560.28;Leucine_Rich_Repeat;6.2e-17;PF05479.6;Photosystem_I_reaction_centre_subunit_N_(PSAN_or_PSI-N);0.025;PF08263.7;Leucine_rich_repeat_N-terminal_domain;2.5e-06;PF12799.2;Leucine_Rich_repeats_(2_copies);9.2e-18;PF13504.1;Leucine_rich_repeat;2.2e-07;PF13516.1;Leucine_Rich_repeat;8.1e-07;PF13855.1;Leucine_rich_repeat;2e-13	NA	1;28;0.763	len=400;ExpAA=20.17;First60=18.03;PredHel=1;Topology=i9-31o	Q00874
comp21150_c0_g1_i1	7.07214	0.00110181	NA	NA	NA	NA	NA	NA	NA	NA	NA	NA	NA	NA	NA	NA	NA	NA	len=189;ExpAA=0.03;First60=0.00;PredHel=0;Topology=o	NA
comp22668_c0_g1_i1	7.0362	0.00189992	SKU5_ARATH	Monocopper_oxidase-like_protein_SKU5_(Skewed_roots)	SKU5_At4g12420_T1P17.10	Arabidopsis_thaliana_(Mouse-ear_cress)	PF00394;PF07731;PF07732;	3702	cell_tip_growth_[GO:0009932]	copper_ion_binding_[GO:0005507];_oxidoreductase_activity,_oxidizing_metal_ions_[GO:0016722]	anchored_component_of_membrane_[GO:0031225];_anchored_component_of_plasma_membrane_[GO:0046658];_apoplast_[GO:0048046];_cell_wall_[GO:0005618];_membrane_[GO:0016020];_plant-type_cell_wall_[GO:0009505];_plasma_membrane_[GO:0005886];_plasmodesma_[GO:0009506];_vacuolar_membrane_[GO:0005774]	NA	NA	NA	NA	PF00394.17;Multicopper_oxidase;3.2e-33;PF07731.9;Multicopper_oxidase;7.5e-26;PF08750.6;CNP1-like_family;0.032	NA	NA	len=400;ExpAA=10.30;First60=0.00;PredHel=0;Topology=o;len=408;ExpAA=21.75;First60=19.38;PredHel=1;Topology=i41-63o	Q9SU40
Contig4397_c0_g1_i1	6.97175	0.00145867	KN14F_ARATH	Kinesin-like_protein_KIN-14F_(AtKIN14h)_(Kinesin_KP1)_(Kinesin-like_protein_1)_(AtKP1)	KIN14F_KP1_At3g44730_T32N15.10	Arabidopsis_thaliana_(Mouse-ear_cress)	PF00307;PF00225;	3702	aerobic_respiration_[GO:0009060];_microtubule-based_movement_[GO:0007018];_seed_germination_[GO:0009845]	ATPase_activity_[GO:0016887];_ATP_binding_[GO:0005524];_microtubule_motor_activity_[GO:0003777]	kinesin_complex_[GO:0005871];_microtubule_[GO:0005874];_mitochondrion_[GO:0005739]	NA	NA	NA	NA	PF00225.18;Kinesin_motor_domain;1.6e-106;PF00307.26;Calponin_homology_(CH)_domain;2.4e-06;PF01025.14;GrpE;2.1;PF04468.7;PSP1_C-terminal_conserved_region;0.023;PF08581.5;Tup_N-terminal;0.087;PF11971.3;CAMSAP_CH_domain;0.056;PF14723.1;Sperm-specific_antigen_2_C-terminus;0.32	NA	NA	len=1059;ExpAA=0.00;First60=0.00;PredHel=0;Topology=o	Q8W1Y3
comp8548_c0_g1_i1	6.79391	0.0052177	GDL73_ARATH	GDSL_esterase/lipase_At5g03820_(EC_3.1.1.-)_(Extracellular_lipase_At5g03820)	At5g03820_F8F6.30_MED24.12	Arabidopsis_thaliana_(Mouse-ear_cress)	PF00657;	3702	lipid_catabolic_process_[GO:0016042]	lipase_activity_[GO:0016298]	extracellular_region_[GO:0005576]	NA	NA	NA	NA	PF00657.17;GDSL-like_Lipase/Acylhydrolase;2.6e-28	NA	1;21;0.738	len=360;ExpAA=12.40;First60=10.86;PredHel=0;Topology=o	Q9LZC5
comp1375_c0_g1_i1	6.62079	0.00753682	MFS18_MAIZE	MFS18_protein	MFS18	Zea_mays_(Maize)	NA	4577	NA	NA	NA	NA	NA	NA	NA	NA	NA	NA	len=170;ExpAA=0.75;First60=0.00;PredHel=0;Topology=o	P32439
comp1375_c0_g1_i3	6.51146	0.00858535	MFS18_MAIZE	MFS18_protein	MFS18	Zea_mays_(Maize)	NA	4577	NA	NA	NA	NA	NA	NA	NA	NA	NA	1;21;0.884	len=115;ExpAA=8.33;First60=5.82;PredHel=0;Topology=o;len=231;ExpAA=1.03;First60=0.00;PredHel=0;Topology=o	P32439
Contig5148_c0_g1_i1	6.4236	0.0013071	KN10A_ORYSJ	Kinesin-like_protein_KIN-10A	KIN10A_Os02g0810200_LOC_Os02g56540_OJ1112_G06.36_OJ1116_E04.2_OsJ_08815	Oryza_sativa_subsp._japonica_(Rice)	PF00225;	39947	microtubule-based_movement_[GO:0007018]	ATP_binding_[GO:0005524];_ATP-dependent_microtubule_motor_activity,_plus-end-directed_[GO:0008574]	kinesin_complex_[GO:0005871];_microtubule_[GO:0005874]	NA	NA	NA	NA	PF00225.18;Kinesin_motor_domain;7.8e-64;PF01496.14;V-type_ATPase_116kDa_subunit_family;3.5;PF04111.7;Autophagy_protein_Apg6;1.4;PF11744.3;Aluminium_activated_malate_transporter;4.5;PF13191.1;AAA_ATPase_domain;0.0082;PF14023.1;Protein_of_unknown_function_(DUF4239);0.0053	NA	NA	len=134;ExpAA=0.00;First60=0.00;PredHel=0;Topology=o;len=976;ExpAA=0.01;First60=0.00;PredHel=0;Topology=o	Q6K990
comp24680_c0_g1_i1	6.35933	0.00130639	TORL2_ARATH	TORTIFOLIA1-like_protein_2	TOR1L2_At2g07170_T25N22.13	Arabidopsis_thaliana_(Mouse-ear_cress)	PF12765;	3702	NA	microtubule_binding_[GO:0008017]	microtubule_[GO:0005874]	NA	NA	NA	NA	PF02985.17;HEAT_repeat;3.8e-06;PF04912.9;Dynamitin;0.0043;PF11865.3;Domain_of_unknown_function_(DUF3385);0.36;PF12717.2;non-SMC_mitotic_condensation_complex_subunit_1;0.041;PF12755.2;Vacuolar_14_Fab1-binding_region;0.042;PF12765.2;HEAT_repeat_associated_with_sister_chromatid_cohesion;7e-05;PF13513.1;HEAT-like_repeat;5.1e-09;PF13646.1;HEAT_repeats;9.1e-08	NA	NA	len=942;ExpAA=0.03;First60=0.00;PredHel=0;Topology=o	F4IK92
comp22981_c0_g1_i1	6.26601	0.00366107	NA	NA	NA	NA	NA	NA	NA	NA	NA	NA	NA	NA	NA	PF02985.17;HEAT_repeat;0.16	NA	NA	len=630;ExpAA=20.42;First60=0.00;PredHel=1;Topology=o598-616i	NA
comp22987_c0_g1_i2	6.18252	0.00502537	KN14E_ORYSJ	Kinesin-like_protein_KIN-14E	KIN14E_Os03g0114000_LOC_Os03g02290_OsJ_09155_OSJNBa0090O10.9	Oryza_sativa_subsp._japonica_(Rice)	PF00225;PF11721;	39947	microtubule-based_movement_[GO:0007018]	ATP_binding_[GO:0005524];_microtubule_motor_activity_[GO:0003777]	microtubule_[GO:0005874]	NA	NA	NA	NA	PF00151.14;Lipase;0.034;PF00225.18;Kinesin_motor_domain;3.2e-113;PF04899.7;MbeD/MobD_like;0.056;PF11721.3;Di-glucose_binding_within_endoplasmic_reticulum;2.2e-14;PF14471.1;Domain_of_unknown_function_(DUF4428);0.07	NA	NA	len=178;ExpAA=0.00;First60=0.00;PredHel=0;Topology=o;len=300;ExpAA=1.02;First60=0.18;PredHel=0;Topology=o;len=917;ExpAA=0.01;First60=0.00;PredHel=0;Topology=o	B9FAF3
comp12171_c0_g1_i1	6.14635	0.000514389	NA	NA	NA	NA	NA	NA	NA	NA	NA	NA	NA	NA	NA	NA	NA	NA	NA	NA
Contig4976_c0_g1_i1	6.1366	0.00195961	KN7A_ORYSJ	Kinesin-like_protein_KIN-7A_(NPK1-activating_kinesin-like_protein)_(OsNACK)_(Protein_DWARF_BAMBOO_SHOOT_1)	KIN7A_DBS1_NACK_Os01g0513900_LOC_Os01g33040_OsJ_01991_P0504D03.36	Oryza_sativa_subsp._japonica_(Rice)	PF11995;PF00225;	39947	cell_cycle_[GO:0007049];_cell_division_[GO:0051301];_microtubule-based_movement_[GO:0007018]	ATPase_activity_[GO:0016887];_ATP_binding_[GO:0005524];_microtubule_motor_activity_[GO:0003777]	kinesin_complex_[GO:0005871];_microtubule_[GO:0005874]	NA	NA	NA	NA	PF00225.18;Kinesin_motor_domain;8.3e-95;PF06698.6;Protein_of_unknown_function_(DUF1192);3.3;PF11995.3;Domain_of_unknown_function_(DUF3490);7.6e-74	NA	NA	len=206;ExpAA=0.39;First60=0.37;PredHel=0;Topology=o;len=970;ExpAA=0.01;First60=0.00;PredHel=0;Topology=o	Q9AWM8
comp19145_c0_g1_i1	6.04197	0.0042849	MA653_ARATH	65-kDa_microtubule-associated_protein_3_(AtMAP65-3)_(Protein_PLEIADE)	MAP65-3_PLE_At5g51600_K17N15.15	Arabidopsis_thaliana_(Mouse-ear_cress)	NA	3702	cytokinesis_by_cell_plate_formation_[GO:0000911];_formation_by_symbiont_of_syncytium_involving_giant_cell_for_nutrient_acquisition_from_host_[GO:0052096];_microtubule_cytoskeleton_organization_[GO:0000226];_microtubule_polymerization_[GO:0046785];_mitotic_nuclear_division_[GO:0007067];_nuclear_division_[GO:0000280];_response_to_nematode_[GO:0009624]	microtubule_binding_[GO:0008017]	cortical_microtubule_[GO:0055028];_microtubule_[GO:0005874];_nucleus_[GO:0005634];_phragmoplast_[GO:0009524];_preprophase_band_[GO:0009574]	NA	NA	NA	NA	PF03999.7;Microtubule_associated_protein_(MAP65/ASE1_family);8.8e-89;PF04208.9;Tetrahydromethanopterin_S-methyltransferase,_subunit_A;0.083;PF04582.7;Reovirus_sigma_C_capsid_protein;0.18;PF08640.6;U3_small_nucleolar_RNA-associated_protein_6;0.0047	NA	NA	len=687;ExpAA=0.00;First60=0.00;PredHel=0;Topology=o	Q9FHM4
comp14201_c0_g1_i1	5.80906	0.00629092	UCC1_ARATH	Uclacyanin_1	UCC1_At2g32300_T32F6	Arabidopsis_thaliana_(Mouse-ear_cress)	PF02298;	3702	NA	electron_carrier_activity_[GO:0009055];_metal_ion_binding_[GO:0046872]	anchored_component_of_membrane_[GO:0031225];_anchored_component_of_plasma_membrane_[GO:0046658]	NA	NA	NA	NA	PF02298.12;Plastocyanin-like_domain;5.2e-25;PF13691.1;tRNase_Z_endonuclease;0.17	NA	NA	len=282;ExpAA=24.45;First60=24.03;PredHel=1;Topology=i34-56o	O82081
comp16578_c0_g1_i1	5.78751	0.00733564	NA	NA	NA	NA	NA	NA	NA	NA	NA	NA	NA	NA	NA	PF00612.22;IQ_calmodulin-binding_motif;0.0013;PF13178.1;Protein_of_unknown_function_(DUF4005);5.6e-14	NA	NA	len=314;ExpAA=0.02;First60=0.02;PredHel=0;Topology=o;len=340;ExpAA=0.00;First60=0.00;PredHel=0;Topology=o	NA
Contig3939_c0_g1_i1	5.65153	0.00272183	CSLD4_ORYSJ	Cellulose_synthase-like_protein_D4_(EC_2.4.1.-)_(OsCslD4)	CSLD4_Os12g0555600_LOC_Os12g36890_OsJ_035046	Oryza_sativa_subsp._japonica_(Rice)	PF03552;	39947	cell_plate_assembly_[GO:0000919];_cellulose_biosynthetic_process_[GO:0030244];_cell_wall_organization_[GO:0071555];_plant-type_cell_wall_organization_or_biogenesis_[GO:0071669];_response_to_salt_stress_[GO:0009651];_response_to_water_deprivation_[GO:0009414];_shoot_system_development_[GO:0048367]	cellulose_synthase_(UDP-forming)_activity_[GO:0016760];_mannan_synthase_activity_[GO:0051753]	Golgi_apparatus_[GO:0005794];_Golgi_membrane_[GO:0000139];_integral_component_of_membrane_[GO:0016021]	NA	NA	NA	NA	PF00535.21;Glycosyl_transferase_family_2;0.00079;PF03552.9;Cellulose_synthase;1.2e-302;PF13632.1;Glycosyl_transferase_family_group_2;3.3e-09;PF13639.1;Ring_finger_domain;1;PF13641.1;Glycosyltransferase_like_family_2;3.3e-10;PF13920.1;Zinc_finger,_C3HC4_type_(RING_finger);0.078;PF13923.1;Zinc_finger,_C3HC4_type_(RING_finger);0.72;PF14569.1;Zinc-binding_RING-finger;0.03;PF14570.1;RING/Ubox_like_zin…	NA	NA	len=1136;ExpAA=74.05;First60=0.00;PredHel=2;Topology=o1026-1048i1061-1083o	Q2QNS6
Contig3675_c0_g1_i1	5.62909	0.00402836	QKY_ARATH	Protein_QUIRKY	QKY_At1g74720_F1M20.40_F25A4.30	Arabidopsis_thaliana_(Mouse-ear_cress)	PF00168;PF08372;	3702	plant_organ_development_[GO:0099402]	transferase_activity,_transferring_glycosyl_groups_[GO:0016757]	integral_component_of_membrane_[GO:0016021];_plasma_membrane_[GO:0005886];_plasmodesma_[GO:0009506]	NA	NA	NA	NA	PF00122.15;E1-E2_ATPase;0.016;PF02453.12;Reticulon;1.1;PF04842.7;Plant_protein_of_unknown_function_(DUF639);0.22;PF06398.6;Integral_peroxisomal_membrane_peroxin;0.58;PF08372.5;Plant_phosphoribosyltransferase_C-terminal;1.7e-73;PF11696.3;Protein_of_unknown_function_(DUF3292);3.7	NA	NA	len=290;ExpAA=64.68;First60=0.38;PredHel=3;Topology=i86-108o123-145i233-255o;len=445;ExpAA=0.54;First60=0.53;PredHel=0;Topology=o	B8XCH5
Contig4571_c0_g1_i1	5.62145	0.00264221	RFA1B_ORYSJ	Replication_protein_A_70_kDa_DNA-binding_subunit_B_(OsRPA70b)_(Replication_factor_A_protein_1B)_(Replication_protein_A_1B)	RPA1B_RPA70B_Os03g0214100_LOC_Os03g11540_OsJ_09906	Oryza_sativa_subsp._japonica_(Rice)	PF04057;PF08646;PF16900;PF01336;	39947	DNA_recombination_[GO:0006310];_DNA_repair_[GO:0006281];_DNA_replication_[GO:0006260]	DNA_binding_[GO:0003677];_metal_ion_binding_[GO:0046872]	DNA_replication_factor_A_complex_[GO:0005662]	NA	NA	NA	NA	PF01336.20;OB-fold_nucleic_acid_binding_domain;1.8e-12;PF02721.9;Domain_of_unknown_function_DUF223;7.6e-05;PF04057.7;Replication_factor-A_protein_1,_N-terminal_domain;1.3e-23;PF08646.5;Replication_factor-A_C_terminal_domain;4.2e-44	NA	NA	len=661;ExpAA=0.00;First60=0.00;PredHel=0;Topology=o	Q10Q08
comp13891_c0_g1_i1	5.61238	0.00158843	MS5L2_ARATH	Protein_POLLENLESS_3-LIKE_2	At3g51280_F24M12.320	Arabidopsis_thaliana_(Mouse-ear_cress)	NA	3702	cell_cycle_[GO:0007049];_cell_division_[GO:0051301]	NA	nucleus_[GO:0005634]	NA	NA	NA	NA	PF00515.23;Tetratricopeptide_repeat;1.6e-09;PF02994.9;L1_transposable_element;0.046;PF07719.12;Tetratricopeptide_repeat;9.5e-11;PF12718.2;Tropomyosin_like;0.61;PF12895.2;Anaphase-promoting_complex,_cyclosome,_subunit_3;0.0095;PF13174.1;Tetratricopeptide_repeat;0.028;PF13176.1;Tetratricopeptide_repeat;0.00071;PF13181.1;Tetratricopeptide_repeat;0.012;PF13371.1;Tetratricopeptide_repeat;0.052;PF13374…	NA	NA	len=527;ExpAA=0.68;First60=0.68;PredHel=0;Topology=o	Q9SD20
Contig464_c0_g1_i1	5.48604	0.000432434	H2AX_PICAB	Histone_H2AX	NA	Picea_abies_(Norway_spruce)_(Picea_excelsa)	PF00125;PF16211;	3329	NA	DNA_binding_[GO:0003677]	nucleosome_[GO:0000786];_nucleus_[GO:0005634]	NA	NA	NA	NA	PF00125.19;Core_histone_H2A/H2B/H3/H4;1.9e-23;PF00808.18;Histone-like_transcription_factor_(CBF/NF-Y)_and_archaeal_histone;0.00057	NA	NA	len=148;ExpAA=0.79;First60=0.40;PredHel=0;Topology=o	P35063
comp5964_c0_g1_i2	5.42663	0.00980633	IRK_ARATH	Probable_LRR_receptor-like_serine/threonine-protein_kinase_IRK_(EC_2.7.11.1)_(Inflorescence_and_root_apices_receptor-like_kinase)	IRK_At3g56370_T5P19.20	Arabidopsis_thaliana_(Mouse-ear_cress)	PF00560;PF13516;PF13855;PF08263;PF07714;	3702	NA	ATP_binding_[GO:0005524];_protein_kinase_activity_[GO:0004672]	integral_component_of_membrane_[GO:0016021];_plasma_membrane_[GO:0005886]	NA	NA	NA	NA	PF00069.20;Protein_kinase_domain;3.1e-42;PF00560.28;Leucine_Rich_Repeat;1.1e-47;PF07714.12;Protein_tyrosine_kinase;4.3e-42;PF08263.7;Leucine_rich_repeat_N-terminal_domain;4.7e-09;PF12799.2;Leucine_Rich_repeats_(2_copies);1e-57;PF13504.1;Leucine_rich_repeat;2.1e-14;PF13516.1;Leucine_Rich_repeat;3.9e-26;PF13855.1;Leucine_rich_repeat;2.1e-53;PF14531.1;Kinase-like;5e-06	NA	1;20;0.854	len=633;ExpAA=0.00;First60=0.00;PredHel=0;Topology=o;len=969;ExpAA=29.41;First60=0.28;PredHel=1;Topology=o612-634i	Q9LY03
Contig4803_c0_g1_i1	5.29375	0.000368901	KN10C_ORYSJ	Kinesin-like_protein_KIN-10C	KIN10C_Os05g0459400_LOC_Os05g38480_OJ1281_H05.2_OsJ_18806	Oryza_sativa_subsp._japonica_(Rice)	PF00225;	39947	microtubule-based_movement_[GO:0007018]	ATPase_activity_[GO:0016887];_ATP_binding_[GO:0005524];_microtubule_motor_activity_[GO:0003777]	kinesin_complex_[GO:0005871];_microtubule_[GO:0005874]	NA	NA	NA	NA	PF00225.18;Kinesin_motor_domain;5.3e-86;PF00633.18;Helix-hairpin-helix_motif;0.039;PF04919.7;Protein_of_unknown_function_(DUF655);0.099;PF12826.2;Helix-hairpin-helix_motif;0.11;PF12836.2;Helix-hairpin-helix_motif;2.6e-07;PF14520.1;Helix-hairpin-helix_domain;0.0066;PF14579.1;Helix-hairpin-helix_motif;0.003	NA	NA	len=610;ExpAA=0.02;First60=0.00;PredHel=0;Topology=o	Q6L512
comp11158_c0_g1_i1	5.26136	0.00202386	CKB21_ORYSJ	Cyclin-dependent_kinase_B2-1_(CDKB2;1)_(CDKB;2)_(EC_2.7.11.22)_(EC_2.7.11.23)_(CDC2Os-3)	CDKB2-1_SS224_Os08g0512600_LOC_Os08g40170_OsJ_27911_P0711H09.13	Oryza_sativa_subsp._japonica_(Rice)	PF00069;	39947	cell_division_[GO:0051301];_G1/S_transition_of_mitotic_cell_cycle_[GO:0000082];_mitotic_nuclear_division_[GO:0007067];_multicellular_organism_development_[GO:0007275];_positive_regulation_of_cell_proliferation_[GO:0008284];_protein_phosphorylation_[GO:0006468];_regulation_of_G2/M_transition_of_mitotic_cell_cycle_[GO:0010389];_regulation_of_gene_expression_[GO:0010468];_response_to_organic_substan…	ATP_binding_[GO:0005524];_cyclin_binding_[GO:0030332];_cyclin-dependent_protein_serine/threonine_kinase_activity_[GO:0004693];_RNA_polymerase_II_carboxy-terminal_domain_kinase_activity_[GO:0008353]	cyclin-dependent_protein_kinase_holoenzyme_complex_[GO:0000307];_cytoplasm_[GO:0005737];_nucleus_[GO:0005634];_phragmoplast_[GO:0009524];_spindle_[GO:0005819]	NA	NA	NA	NA	PF00069.20;Protein_kinase_domain;2.4e-69;PF01636.18;Phosphotransferase_enzyme_family;7.2e-05;PF06293.9;Lipopolysaccharide_kinase_(Kdo/WaaP)_family;0.0015;PF07714.12;Protein_tyrosine_kinase;1.8e-30;PF14531.1;Kinase-like;0.017	NA	NA	len=305;ExpAA=0.08;First60=0.00;PredHel=0;Topology=o	Q0J4I1
Contig3577_c0_g1_i1	5.24116	0.00136083	SSL10_ARATH	Protein_STRICTOSIDINE_SYNTHASE-LIKE_10_(AtSSL10)_(Strictosidine_synthase_8)_(AtSS8)	SSL10_SS8_At3g57030_F24I3.110	Arabidopsis_thaliana_(Mouse-ear_cress)	PF03088;	3702	biosynthetic_process_[GO:0009058]	hydrolase_activity,_acting_on_ester_bonds_[GO:0016788]	endoplasmic_reticulum_[GO:0005783];_membrane_[GO:0016020];_plant-type_cell_wall_[GO:0009505];_plasma_membrane_[GO:0005886];_plasmodesma_[GO:0009506];_vacuole_[GO:0005773]	NA	NA	NA	NA	PF01731.15;Arylesterase;0.00041;PF03088.11;Strictosidine_synthase;6.7e-33;PF08450.7;SMP-30/Gluconolaconase/LRE-like_region;7.2e-13	NA	NA	len=461;ExpAA=4.11;First60=0.01;PredHel=0;Topology=o	Q4V3D9
comp6893_c0_g1_i3	5.21722	0.00137573	UBC19_ARATH	Ubiquitin-conjugating_enzyme_E2_19_(EC_2.3.2.23)_(E2_ubiquitin-conjugating_enzyme_19)_(Ubiquitin_carrier_protein_19)	UBC19_At3g20060_MAL21.6	Arabidopsis_thaliana_(Mouse-ear_cress)	PF00179;	3702	anaphase-promoting_complex-dependent_catabolic_process_[GO:0031145];_cell_proliferation_[GO:0008283];_protein_polyubiquitination_[GO:0000209];_regulation_of_mitotic_metaphase/anaphase_transition_[GO:0030071];_ubiquitin-dependent_protein_catabolic_process_[GO:0006511]	ATP_binding_[GO:0005524];_ubiquitin_protein_ligase_activity_[GO:0061630];_ubiquitin_protein_ligase_binding_[GO:0031625];_ubiquitin-protein_transferase_activity_[GO:0004842]	cytoplasm_[GO:0005737];_nucleus_[GO:0005634]	NA	NA	NA	NA	PF00179.21;Ubiquitin-conjugating_enzyme;1.4e-44;PF05743.8;UEV_domain;0.0073;PF05773.17;RWD_domain;0.0024;PF14461.1;Prokaryotic_E2_family_B;0.012	NA	NA	len=183;ExpAA=0.14;First60=0.01;PredHel=0;Topology=o	Q9LJZ5
comp15676_c0_g1_i1	5.20404	0.00629092	NA	NA	NA	NA	NA	NA	NA	NA	NA	NA	NA	NA	NA	NA	NA	NA	len=328;ExpAA=0.08;First60=0.00;PredHel=0;Topology=o	NA
comp14255_c0_g1_i1	5.09117	0.00252313	XIAO_ORYSJ	Probable_inactive_leucine-rich_repeat_receptor_kinase_XIAO	XIAO_Os04g0576900_LOC_Os04g48760_OSJNBa0020J04.8	Oryza_sativa_subsp._japonica_(Rice)	PF12799;PF13855;PF08263;PF00069;	39947	brassinosteroid_mediated_signaling_pathway_[GO:0009742]	ATP_binding_[GO:0005524];_protein_kinase_activity_[GO:0004672]	integral_component_of_membrane_[GO:0016021];_plasma_membrane_[GO:0005886]	NA	NA	NA	NA	PF00069.20;Protein_kinase_domain;2.9e-31;PF00560.28;Leucine_Rich_Repeat;3.6e-63;PF01636.18;Phosphotransferase_enzyme_family;0.057;PF07714.12;Protein_tyrosine_kinase;1.6e-25;PF08263.7;Leucine_rich_repeat_N-terminal_domain;6.6e-11;PF12799.2;Leucine_Rich_repeats_(2_copies);1.6e-81;PF13504.1;Leucine_rich_repeat;1.1e-20;PF13516.1;Leucine_Rich_repeat;1.7e-33;PF13855.1;Leucine_rich_repeat;4.3e-68;PF1453…	NA	1;47;0.594	len=1188;ExpAA=27.59;First60=2.47;PredHel=1;Topology=o799-821i	G9LZD7
Contig2135_c0_g1_i1	4.93828	0.00713332	SY111_ARATH	Syntaxin-related_protein_KNOLLE_(Syntaxin-111)_(AtSYP111)	KN_SYP111_At1g08560_F22O13.4	Arabidopsis_thaliana_(Mouse-ear_cress)	PF05739;PF00804;	3702	cell_cycle_[GO:0007049];_cell_division_[GO:0051301];_exocytosis_[GO:0006887];_intracellular_protein_transport_[GO:0006886];_vesicle_docking_[GO:0048278];_vesicle_fusion_[GO:0006906]	SNARE_binding_[GO:0000149]	cell_plate_[GO:0009504];_endomembrane_system_[GO:0012505];_integral_component_of_membrane_[GO:0016021];_phragmoplast_[GO:0009524];_plasma_membrane_[GO:0005886];_plasmodesma_[GO:0009506];_SNARE_complex_[GO:0031201]	NA	NA	NA	NA	PF00482.18;Type_II_secretion_system_(T2SS),_protein_F;0.17;PF00804.20;Syntaxin;9.1e-10;PF05739.14;SNARE_domain;4e-22	NA	NA	len=314;ExpAA=22.36;First60=0.00;PredHel=1;Topology=i289-311o	Q42374
comp8893_c0_g1_i1	4.79219	0.000369114	H2B2_WHEAT	Histone_H2B.2	NA	Triticum_aestivum_(Wheat)	PF00125;	4565	NA	DNA_binding_[GO:0003677]	nucleosome_[GO:0000786];_nucleus_[GO:0005634]	NA	NA	NA	NA	NA	NA	NA	len=139;ExpAA=0.00;First60=0.00;PredHel=0;Topology=o	P05621
comp21117_c0_g1_i1	4.64059	0.000287806	NA	NA	NA	NA	NA	NA	NA	NA	NA	NA	NA	NA	NA	PF14309.1;Domain_of_unknown_function_(DUF4378);2.4e-28;PF14383.1;DUF761-associated_sequence_motif;4.7e-16	NA	NA	len=928;ExpAA=1.95;First60=1.95;PredHel=0;Topology=o	NA
Contig5373_c0_g1_i1	4.52449	0.00837387	MB3R4_ARATH	Transcription_factor_MYB3R-4_(Myb-related_protein_3R-4)_(Protein_ENHANCED_DEFECTIVE_CYTOKINESIS)	MYB3R4_EDC_At5g11510_F15N18.100	Arabidopsis_thaliana_(Mouse-ear_cress)	PF00249;	3702	cell_differentiation_[GO:0030154];_negative_regulation_of_cellular_response_to_caffeine_[GO:1901181];_positive_regulation_of_transcription,_DNA-templated_[GO:0045893];_regulation_of_cytokinesis_[GO:0032465];_regulation_of_DNA_endoreduplication_[GO:0032875];_regulation_of_transcription,_DNA-templated_[GO:0006355];_regulation_of_transcription_from_RNA_polymerase_II_promoter_[GO:0006357];_response_t…	RNA_polymerase_II_transcription_factor_activity,_sequence-specific_DNA_binding_[GO:0000981];_sequence-specific_DNA_binding_[GO:0043565];_transcription_coactivator_activity_[GO:0003713];_transcription_factor_activity,_RNA_polymerase_II_transcription_factor_recruiting_[GO:0001135];_transcription_factor_activity,_sequence-specific_DNA_binding_[GO:0003700];_transcription_regulatory_region_DNA_binding…	nucleus_[GO:0005634]	NA	NA	NA	NA	PF00249.26;Myb-like_DNA-binding_domain;2.5e-49;PF13837.1;Myb/SANT-like_DNA-binding_domain;1.4;PF13921.1;Myb-like_DNA-binding_domain;9.9e-41	NA	NA	len=821;ExpAA=0.00;First60=0.00;PredHel=0;Topology=o	Q94FL9
comp19793_c0_g1_i1	4.47976	0.00479756	SMC21_ARATH	Structural_maintenance_of_chromosomes_protein_2-1_(AtSMC2-1)_(Chromosome-associated_protein_E-1)_(AtCAP-E1)_(Protein_TITAN_3)	SMC2-1_CAP-E1_TTN3_At5g62410_MMI9.19_MMI9.24	Arabidopsis_thaliana_(Mouse-ear_cress)	PF06470;PF02463;	3702	cell_division_[GO:0051301];_chromosome_condensation_[GO:0030261];_meiotic_cell_cycle_[GO:0051321];_mitotic_nuclear_division_[GO:0007067]	ATP_binding_[GO:0005524];_transporter_activity_[GO:0005215]	condensin_complex_[GO:0000796];_nucleus_[GO:0005634]	NA	NA	NA	NA	PF00005.22;ABC_transporter;0.0091;PF00356.16;Bacterial_regulatory_proteins,_lacI_family;0.33;PF02463.14;RecF/RecN/SMC_N_terminal_domain;3.1e-67;PF04513.7;Baculovirus_polyhedron_envelope_protein,_PEP,_C_terminus;0.029;PF04582.7;Reovirus_sigma_C_capsid_protein;0.0092;PF04632.7;Fusaric_acid_resistance_protein_family;1.6;PF06470.8;SMC_proteins_Flexible_Hinge_Domain;1.5e-23;PF08891.6;YfcL_protein;4.1;…	NA	NA	len=1212;ExpAA=0.51;First60=0.00;PredHel=0;Topology=o	Q9C5Y4
comp13635_c0_g1_i1	4.43228	0.00221407	NA	NA	NA	NA	NA	NA	NA	NA	NA	NA	NA	NA	NA	PF05778.7;Apolipoprotein_CIII_(Apo-CIII);0.16	NA	NA	len=800;ExpAA=39.94;First60=0.00;PredHel=2;Topology=i357-379o640-659i	NA
comp10065_c0_g1_i1	4.30264	0.0058704	PII2_ARATH	Piriformospora_indica-insensitive_protein_2	PII-2_At1g13230_F3F19.26	Arabidopsis_thaliana_(Mouse-ear_cress)	PF00560;PF13855;	3702	response_to_symbiotic_fungus_[GO:0009610];_symbiosis,_encompassing_mutualism_through_parasitism_[GO:0044403]	NA	chloroplast_[GO:0009507];_plasma_membrane_[GO:0005886]	NA	NA	NA	NA	PF00560.28;Leucine_Rich_Repeat;9.4e-17;PF12799.2;Leucine_Rich_repeats_(2_copies);2.7e-23;PF13504.1;Leucine_rich_repeat;7.3e-07;PF13516.1;Leucine_Rich_repeat;0.0079;PF13855.1;Leucine_rich_repeat;5.9e-18	NA	NA	len=103;ExpAA=0.00;First60=0.00;PredHel=0;Topology=o;len=584;ExpAA=7.98;First60=0.00;PredHel=0;Topology=o	Q5PP26
Contig3866_c0_g1_i1	4.26142	0.00840448	E133_ARATH	Glucan_endo-1,3-beta-glucosidase_3_(EC_3.2.1.39)_((1->3)-beta-glucan_endohydrolase_3)_((1->3)-beta-glucanase_3)_(Beta-1,3-endoglucanase_3)_(Beta-1,3-glucanase_3)	At2g01630_T8O11.20	Arabidopsis_thaliana_(Mouse-ear_cress)	PF00332;PF07983;	3702	carbohydrate_metabolic_process_[GO:0005975];_defense_response_[GO:0006952]	glucan_endo-1,3-beta-D-glucosidase_activity_[GO:0042973];_hydrolase_activity,_hydrolyzing_O-glycosyl_compounds_[GO:0004553];_polysaccharide_binding_[GO:0030247]	anchored_component_of_membrane_[GO:0031225];_anchored_component_of_plasma_membrane_[GO:0046658];_plasma_membrane_[GO:0005886]	NA	NA	NA	NA	PF00332.13;Glycosyl_hydrolases_family_17;3.9e-87;PF07983.8;X8_domain;7.6e-15	NA	1;21;0.883	len=319;ExpAA=0.10;First60=0.00;PredHel=0;Topology=o;len=501;ExpAA=1.74;First60=0.11;PredHel=0;Topology=o	Q9ZU91
comp3700_c0_g1_i1	4.23655	0.00217656	XTH9_ARATH	Xyloglucan_endotransglucosylase/hydrolase_protein_9_(At-XTH9)_(XTH-9)_(EC_2.4.1.207)	XTH9_EXGT-A6_XTR16_At4g03210_F4C21.14	Arabidopsis_thaliana_(Mouse-ear_cress)	PF00722;PF06955;	3702	cell_wall_biogenesis_[GO:0042546];_cell_wall_organization_[GO:0071555];_xyloglucan_metabolic_process_[GO:0010411]	hydrolase_activity,_hydrolyzing_O-glycosyl_compounds_[GO:0004553];_xyloglucan:xyloglucosyl_transferase_activity_[GO:0016762]	apoplast_[GO:0048046];_cell_wall_[GO:0005618]	NA	NA	NA	NA	PF00722.16;Glycosyl_hydrolases_family_16;9.8e-55;PF06955.7;Xyloglucan_endo-transglycosylase_(XET)_C-terminus;1.7e-15	NA	NA	len=335;ExpAA=19.73;First60=19.65;PredHel=1;Topology=o20-42i	Q8LDW9
comp8503_c0_g1_i1	4.15829	0.00332267	NA	NA	NA	NA	NA	NA	NA	NA	NA	NA	NA	NA	NA	NA	NA	1;26;0.859	len=163;ExpAA=20.48;First60=20.46;PredHel=1;Topology=i7-29o	NA
comp2508_c0_g1_i1	4.08414	0.00903479	PDCB3_ARATH	PLASMODESMATA_CALLOSE-BINDING_PROTEIN_3_(AtPDCB3)	PDCB3_At1g18650_F25I16.1	Arabidopsis_thaliana_(Mouse-ear_cress)	PF07983;	3702	NA	(1->3)-beta-D-glucan_binding_[GO:0001872];_hydrolase_activity,_hydrolyzing_O-glycosyl_compounds_[GO:0004553];_polysaccharide_binding_[GO:0030247]	anchored_component_of_membrane_[GO:0031225];_anchored_component_of_plasma_membrane_[GO:0046658];_plasmodesma_[GO:0009506]	NA	NA	NA	NA	PF07983.8;X8_domain;1.1e-13	NA	NA	len=301;ExpAA=18.53;First60=0.00;PredHel=0;Topology=o	Q9FZ86
comp17722_c0_g1_i1	4.06861	0.00115372	TOP2_ARATH	DNA_topoisomerase_2_(EC_5.99.1.3)_(DNA_topoisomerase_II)	TOP2_At3g23890_F14O13.7	Arabidopsis_thaliana_(Mouse-ear_cress)	PF00204;PF00521;PF02518;PF01751;PF16898;	3702	DNA_topological_change_[GO:0006265];_mitotic_DNA_integrity_checkpoint_[GO:0044774];_mitotic_recombination_[GO:0006312];_resolution_of_meiotic_recombination_intermediates_[GO:0000712];_sister_chromatid_segregation_[GO:0000819]	ATP_binding_[GO:0005524];_DNA_binding_[GO:0003677];_DNA_topoisomerase_activity_[GO:0003916];_DNA_topoisomerase_type_II_(ATP-hydrolyzing)_activity_[GO:0003918];_metal_ion_binding_[GO:0046872]	nucleus_[GO:0005634]	NA	NA	NA	NA	PF00204.20;DNA_gyrase_B;3.8e-34;PF00521.15;DNA_gyrase/topoisomerase_IV,_subunit_A;2.7e-128;PF01751.17;Toprim_domain;7.1e-14;PF02518.21;Histidine_kinase-,_DNA_gyrase_B-,_and_HSP90-like_ATPase;1.9e-07	NA	NA	len=1480;ExpAA=0.00;First60=0.00;PredHel=0;Topology=o	P30182
comp12347_c0_g1_i1	4.06021	0.00333904	PATL6_ARATH	Patellin-6	PATL6_At3g51670_T18N14.50	Arabidopsis_thaliana_(Mouse-ear_cress)	PF00650;PF03765;	3702	cell_cycle_[GO:0007049];_cell_division_[GO:0051301];_transport_[GO:0006810]	lipid_binding_[GO:0008289]	cytoplasm_[GO:0005737];_integral_component_of_membrane_[GO:0016021];_plasma_membrane_[GO:0005886]	NA	NA	NA	NA	PF00650.15;CRAL/TRIO_domain;1.6e-32;PF08639.5;DNA_replication_regulator_SLD3;0.06	NA	NA	len=114;ExpAA=0.00;First60=0.00;PredHel=0;Topology=o;len=307;ExpAA=9.37;First60=0.00;PredHel=0;Topology=o	Q9SCU1
comp1430_c0_g1_i1	4.01631	0.00450314	H2A_MAIZE	Histone_H2A	NA	Zea_mays_(Maize)	PF00125;PF16211;	4577	NA	DNA_binding_[GO:0003677]	nucleosome_[GO:0000786];_nucleus_[GO:0005634]	NA	NA	NA	NA	NA	NA	NA	NA	P40280
comp44399_c0_g1_i1	3.60358	0.00924069	RL40_BRARP	Ubiquitin-60S_ribosomal_protein_L40_[Cleaved_into:_Ubiquitin;_60S_ribosomal_protein_L40_(CEP52)]	NA	Brassica_rapa_subsp._pekinensis_(Chinese_cabbage)_(Brassica_pekinensis)	PF01020;PF00240;	51351	translation_[GO:0006412]	structural_constituent_of_ribosome_[GO:0003735]	nucleus_[GO:0005634];_ribosome_[GO:0005840]	NA	NA	NA	NA	NA	NA	NA	NA	P51423
Contig3419_c0_g1_i1	3.27658	0.000897667	TPX2_ARATH	Protein_TPX2_(AtTPX2)_(Targeting_protein_for_XKLP2)	TPX2_At1g03780_F11M21.29	Arabidopsis_thaliana_(Mouse-ear_cress)	PF06886;PF12214;	3702	activation_of_protein_kinase_activity_[GO:0032147];_cell_division_[GO:0051301];_mitotic_nuclear_division_[GO:0007067];_mitotic_spindle_assembly_[GO:0090307];_regulation_of_mitotic_spindle_organization_[GO:0060236]	NA	microtubule_[GO:0005874];_nucleoplasm_[GO:0005654];_phragmoplast_[GO:0009524];_spindle_[GO:0005819]	NA	NA	NA	NA	PF01496.14;V-type_ATPase_116kDa_subunit_family;2.8;PF06886.6;Targeting_protein_for_Xklp2_(TPX2);8.6e-19;PF12214.3;Cell_cycle_regulated_microtubule_associated_protein;4.6e-61;PF14048.1;C-terminal_domain_of_methyl-CpG_binding_protein_2_and_3;0.013	NA	NA	len=118;ExpAA=0.00;First60=0.00;PredHel=0;Topology=o;len=791;ExpAA=0.00;First60=0.00;PredHel=0;Topology=o	F4I2H7
comp17858_c0_g1_i1	3.25945	0.00912896	ZRP4_MAIZE	O-methyltransferase_ZRP4_(OMT)_(EC_2.1.1.-)	ZRP4	Zea_mays_(Maize)	PF08100;PF00891;	4577	NA	O-methyltransferase_activity_[GO:0008171]	NA	NA	NA	NA	NA	PF00891.13;O-methyltransferase;4.9e-74;PF08100.6;Dimerisation_domain;9.2e-13	NA	NA	len=356;ExpAA=0.68;First60=0.00;PredHel=0;Topology=o	P47917
Contig828_c0_g1_i1	1.67791	0.0033195	TDL1_ARATH	TPD1_protein_homolog_1_(TPD1-like_protein_1)_(AtTDL1)	TDL1_At1g32583	Arabidopsis_thaliana_(Mouse-ear_cress)	NA	3702	response_to_heat_[GO:0009408]	NA	NA	NA	NA	NA	NA	NA	NA	NA	NA	Q1G3T1

## Sheet: Specific 400 (up)
De novo RNA sequencing analysis of Aeluropus littoralis halophyte plant under salinity stress
Elham Younesi-Melerdi, Ghorban-Ali Nematzadeh, Ali Pakdin-Parizi*, Mohammad-Reza Bakhtiarizadeh, Seyed Abolfazl Motahari
Table S4. Information related to transcripts were specifically up-regulated in 400 mM NaCl treatments compared to control (log2FC > 1 and FDR <0.01)
transcript names	logFC_400mM.Control	FDR_400mM.Control	Entry_name	Protein_names	Gene_names	Organism	Cross.reference_.Pfam.	Organism_ID	Gene_ontology_.biological_process.	Gene_ontology_.molecular_function.	Gene_ontology_.cellular_component.	Rfam	Eval	miRBase	Eval.1	Pfam.Describtion.Eval	Rnammer.start.end.score.strand.name	signalp.start.end.score	tmHMM	Entry
comp442_c0_g1_i3	13.0225	5.67499e-14	CPY28_ARATH	Peptidyl-prolyl_cis-trans_isomerase_CYP28,_chloroplastic_(PPIase_CYP28)_(EC_5.2.1.8)_(Cyclophilin_of_28_kDa)_(Cyclophilin-28)	CYP28_At5g35100_F7N22.3	Arabidopsis_thaliana_(Mouse-ear_cress)	PF00160;	3702	protein_folding_[GO:0006457]	peptidyl-prolyl_cis-trans_isomerase_activity_[GO:0003755]	chloroplast_[GO:0009507];_thylakoid_lumen_[GO:0031977]	NA	NA	NA	NA	PF00160.16;Cyclophilin_type_peptidyl-prolyl_cis-trans_isomerase/CLD;9e-07;PF01592.11;NifU-like_N_terminal_domain;7.8e-07	NA	NA	len=102;ExpAA=0.06;First60=0.06;PredHel=0;Topology=o;len=212;ExpAA=0.24;First60=0.05;PredHel=0;Topology=o	O65220
comp4025_c0_g1_i2	12.7074	4.22467e-28	NA	NA	NA	NA	NA	NA	NA	NA	NA	NA	NA	NA	NA	PF04520.8;Senescence_regulator;1.9e-35	NA	NA	len=234;ExpAA=0.00;First60=0.00;PredHel=0;Topology=o	NA
comp1734_c0_g1_i2	11.8301	3.88595e-06	TS2_MAIZE	Sex_determination_protein_tasselseed-2	TS2	Zea_mays_(Maize)	PF00106;	4577	multicellular_organism_development_[GO:0007275]	oxidoreductase_activity_[GO:0016491]	NA	NA	NA	NA	NA	PF00106.20;short_chain_dehydrogenase;2.6e-30;PF00670.16;S-adenosyl-L-homocysteine_hydrolase,_NAD_binding_domain;0.03;PF01073.14;3-beta_hydroxysteroid_dehydrogenase/isomerase_family;0.00049;PF01370.16;NAD_dependent_epimerase/dehydratase_family;0.0016;PF03435.13;Saccharopine_dehydrogenase;0.0063;PF08659.5;KR_domain;6.7e-13;PF08883.6;Dopa_4,5-dioxygenase_family;0.0016;PF13561.1;Enoyl-(Acyl_carrier_p…	NA	NA	len=303;ExpAA=0.61;First60=0.56;PredHel=0;Topology=o;len=334;ExpAA=1.99;First60=0.06;PredHel=0;Topology=o	P50160
comp1713_c0_g1_i2	11.4785	2.37527e-16	NA	NA	NA	NA	NA	NA	NA	NA	NA	NA	NA	NA	NA	PF04800.7;ETC_complex_I_subunit_conserved_region;0.03	NA	NA	len=164;ExpAA=0.00;First60=0.00;PredHel=0;Topology=o	NA
comp9937_c0_g1_i2	11.3176	6.2243e-15	WRKY9_ARATH	Probable_WRKY_transcription_factor_9_(WRKY_DNA-binding_protein_9)	WRKY9_At1g68150_T22E19.22	Arabidopsis_thaliana_(Mouse-ear_cress)	PF03106;	3702	transcription,_DNA-templated_[GO:0006351]	sequence-specific_DNA_binding_[GO:0043565];_transcription_factor_activity,_sequence-specific_DNA_binding_[GO:0003700];_transcription_regulatory_region_DNA_binding_[GO:0044212]	nucleus_[GO:0005634]	NA	NA	NA	NA	PF03106.10;WRKY_DNA_-binding_domain;6.7e-26	NA	NA	len=302;ExpAA=0.04;First60=0.00;PredHel=0;Topology=o	Q9C9F0
comp1737_c0_g1_i4	11.0534	1.99559e-12	ICIB_HORVU	Subtilisin-chymotrypsin_inhibitor_CI-1B	NA	Hordeum_vulgare_(Barley)	PF00280;	4513	response_to_wounding_[GO:0009611]	serine-type_endopeptidase_inhibitor_activity_[GO:0004867]	NA	NA	NA	NA	NA	PF12903.2;Protein_of_unknown_function_(DUF3830);0.042	NA	NA	len=108;ExpAA=6.32;First60=5.77;PredHel=0;Topology=o	P16063
comp1540_c0_g1_i1	10.9526	2.66407e-19	NA	NA	NA	NA	NA	NA	NA	NA	NA	NA	NA	NA	NA	NA	NA	NA	len=125;ExpAA=5.96;First60=0.00;PredHel=0;Topology=o	NA
comp1367_c0_g1_i6	10.6967	2.27438e-05	NA	NA	NA	NA	NA	NA	NA	NA	NA	NA	NA	NA	NA	NA	NA	NA	len=104;ExpAA=0.03;First60=0.03;PredHel=0;Topology=o	NA
comp4530_c0_g1_i4	10.5911	5.01877e-14	LAC25_ORYSJ	Laccase-25_(EC_1.10.3.2)_(Benzenediol:oxygen_oxidoreductase_25)_(Diphenol_oxidase_25)_(Urishiol_oxidase_25)	LAC25_Os12g0259800_LOC_Os12g15920	Oryza_sativa_subsp._japonica_(Rice)	PF00394;PF07731;PF07732;	39947	lignin_catabolic_process_[GO:0046274]	copper_ion_binding_[GO:0005507];_hydroquinone:oxygen_oxidoreductase_activity_[GO:0052716];_oxidoreductase_activity,_oxidizing_metal_ions_[GO:0016722]	apoplast_[GO:0048046]	NA	NA	NA	NA	PF00394.17;Multicopper_oxidase;3.6e-28;PF05992.7;SbmA/BacA-like_family;8.5e-13;PF06472.10;ABC_transporter_transmembrane_region_2;2.1e-44;PF07731.9;Multicopper_oxidase;1.6e-42	NA	NA	len=148;ExpAA=19.96;First60=0.00;PredHel=1;Topology=i113-135o;len=248;ExpAA=69.14;First60=20.85;PredHel=3;Topology=i35-57o67-89i221-240o;len=384;ExpAA=0.49;First60=0.13;PredHel=0;Topology=o	Q0IP28
Contig2356_c0_g1_i1	10.5032	2.7611e-08	PUB23_ARATH	E3_ubiquitin-protein_ligase_PUB23_(EC_2.3.2.27)_(Plant_U-box_protein_23)_(RING-type_E3_ubiquitin_transferase_PUB23)_(U-box_domain-containing_protein_23)	PUB23_At2g35930_F11F19.16	Arabidopsis_thaliana_(Mouse-ear_cress)	PF04564;	3702	defense_response_[GO:0006952];_protein_autoubiquitination_[GO:0051865];_protein_ubiquitination_[GO:0016567];_response_to_chitin_[GO:0010200];_response_to_water_deprivation_[GO:0009414]	ubiquitin-protein_transferase_activity_[GO:0004842]	cytosol_[GO:0005829]	NA	NA	NA	NA	PF00514.18;Armadillo/beta-catenin-like_repeat;2;PF04564.10;U-box_domain;1.8e-17;PF11789.3;Zinc-finger_of_the_MIZ_type_in_Nse_subunit;2.1e-06	NA	NA	len=453;ExpAA=0.05;First60=0.00;PredHel=0;Topology=o	Q84TG3
comp11089_c0_g1_i2	10.4832	2.37753e-17	AMYB_MEDSA	Beta-amylase_(EC_3.2.1.2)_(1,4-alpha-D-glucan_maltohydrolase)	BMY1_BA1	Medicago_sativa_(Alfalfa)	PF01373;	3879	polysaccharide_catabolic_process_[GO:0000272]	beta-amylase_activity_[GO:0016161]	NA	NA	NA	NA	NA	PF01373.12;Glycosyl_hydrolase_family_14;0.00019	NA	NA	len=165;ExpAA=0.00;First60=0.00;PredHel=0;Topology=o	O22585
comp15571_c0_g1_i2	10.3522	7.7104e-10	NA	NA	NA	NA	NA	NA	NA	NA	NA	NA	NA	NA	NA	NA	NA	NA	NA	NA
comp15302_c0_g1_i2	10.3177	5.38421e-11	NA	NA	NA	NA	NA	NA	NA	NA	NA	NA	NA	NA	NA	NA	NA	NA	NA	NA
comp15620_c0_g1_i1	10.1491	0.000365607	OBP2A_MAIZE	Oil_body-associated_protein_2A	OBAP2A_GrmZm2g043521_Zm.162886	Zea_mays_(Maize)	PF06884;	4577	NA	NA	NA	NA	NA	NA	NA	PF06884.6;Protein_of_unknown_function_(DUF1264);2.7e-67	NA	NA	len=262;ExpAA=0.03;First60=0.03;PredHel=0;Topology=o	B4FFK9
comp2688_c0_g1_i2	10.0816	1.84992e-11	BAM1_ARATH	Beta-amylase_1,_chloroplastic_(EC_3.2.1.2)_(1,4-alpha-D-glucan_maltohydrolase)_(Beta-amylase_7)_(Thioredoxin-regulated_beta-amylase)_(TR-BAMY)	BAM1_BMY7_TRBAMY_At3g23920_F14O13.12	Arabidopsis_thaliana_(Mouse-ear_cress)	PF01373;	3702	response_to_water_deprivation_[GO:0009414];_starch_catabolic_process_[GO:0005983]	beta-amylase_activity_[GO:0016161]	chloroplast_[GO:0009507];_cytosol_[GO:0005829];_nucleus_[GO:0005634]	NA	NA	NA	NA	PF01373.12;Glycosyl_hydrolase_family_14;1.2e-11	NA	NA	len=119;ExpAA=0.00;First60=0.00;PredHel=0;Topology=o	Q9LIR6
comp12382_c0_g1_i2	10.0808	6.92756e-07	FAD4_ARATH	Fatty_acid_desaturase_4,_chloroplastic_(EC_1.14.19.43)_(Fatty_acid_desaturase_A)	FAD4_FADA_At4g27030_F10M23.370	Arabidopsis_thaliana_(Mouse-ear_cress)	PF10520;	3702	phosphatidylglycerol_metabolic_process_[GO:0046471];_protein_polyubiquitination_[GO:0000209];_response_to_karrikin_[GO:0080167];_ubiquitin-dependent_ERAD_pathway_[GO:0030433];_unsaturated_fatty_acid_biosynthetic_process_[GO:0006636]	delta_3-trans-hexadecenoic_acid_phosphatidylglycerol_desaturase_activity_[GO:0052637];_ubiquitin_protein_ligase_activity_[GO:0061630];_ubiquitin_protein_ligase_binding_[GO:0031625]	chloroplast_[GO:0009507];_chloroplast_membrane_[GO:0031969];_endoplasmic_reticulum_[GO:0005783];_integral_component_of_membrane_[GO:0016021]	NA	NA	NA	NA	PF10520.4;Kua-ubiquitin_conjugating_enzyme_hybrid_localisation_domain;1.8e-54	NA	NA	len=247;ExpAA=78.28;First60=22.92;PredHel=4;Topology=i25-47o57-79i114-136o141-163i	Q9SZ42
comp588_c0_g1_i2	10.0439	9.32849e-05	TET3_ARATH	Tetraspanin-3	TET3_At3g45600_F9K21.18	Arabidopsis_thaliana_(Mouse-ear_cress)	PF00335;	3702	NA	NA	integral_component_of_membrane_[GO:0016021];_plasma_membrane_[GO:0005886];_plasmodesma_[GO:0009506]	NA	NA	NA	NA	PF00335.15;Tetraspanin_family;5.2e-11;PF09425.5;Divergent_CCT_motif;3.2e-07;PF13800.1;Sigma_factor_regulator_N-terminal;0.068	NA	NA	len=116;ExpAA=0.00;First60=0.00;PredHel=0;Topology=o;len=144;ExpAA=22.08;First60=0.00;PredHel=1;Topology=i95-117o	Q9M1E7
Contig4603_c0_g1_i1	9.95082	1.93575e-11	SWT15_ORYSJ	Bidirectional_sugar_transporter_SWEET15_(OsSWEET15)	SWEET15_Os02g0513100_LOC_Os02g30910_OJ1789_D08.23_OsJ_06889	Oryza_sativa_subsp._japonica_(Rice)	PF03083;	39947	carbohydrate_transport_[GO:0008643]	sugar_transmembrane_transporter_activity_[GO:0051119]	integral_component_of_membrane_[GO:0016021];_integral_component_of_plasma_membrane_[GO:0005887]	NA	NA	NA	NA	NA	NA	NA	NA	Q6K602
comp1532_c0_g1_i2	9.93332	1.26714e-05	ACEA_ORYSJ	Isocitrate_lyase_(ICL)_(EC_4.1.3.1)_(Isocitrase)_(Isocitratase)	ICL_Os07g0529000_LOC_Os07g34520_OsJ_24528_OSJNBa0007H12.39	Oryza_sativa_subsp._japonica_(Rice)	PF00463;	39947	glyoxylate_cycle_[GO:0006097];_tricarboxylic_acid_cycle_[GO:0006099]	isocitrate_lyase_activity_[GO:0004451];_metal_ion_binding_[GO:0046872]	glyoxysome_[GO:0009514]	NA	NA	NA	NA	PF00179.21;Ubiquitin-conjugating_enzyme;3.1e-43;PF00463.16;Isocitrate_lyase_family;2e-250;PF05743.8;UEV_domain;0.0044;PF05773.17;RWD_domain;5.1e-05;PF07991.7;Acetohydroxy_acid_isomeroreductase,_catalytic_domain;0.097;PF13714.1;Phosphoenolpyruvate_phosphomutase;4.6e-12;PF14461.1;Prokaryotic_E2_family_B;4.9e-06	NA	1;18;0.694	len=106;ExpAA=12.37;First60=12.37;PredHel=0;Topology=o;len=111;ExpAA=0.02;First60=0.01;PredHel=0;Topology=o;len=568;ExpAA=14.56;First60=14.56;PredHel=1;Topology=i5-27o;len=575;ExpAA=0.50;First60=0.00;PredHel=0;Topology=o	Q6Z6M4
comp3315_c0_g1_i2	9.89953	0.000198962	PANK1_ORYSJ	Pantothenate_kinase_1_(EC_2.7.1.33)_(Pantothenic_acid_kinase_1)	Os06g0207000_LOC_Os06g09910_P0529B09.16	Oryza_sativa_subsp._japonica_(Rice)	PF03630;	39947	coenzyme_A_biosynthetic_process_[GO:0015937]	ATP_binding_[GO:0005524];_pantothenate_kinase_activity_[GO:0004594]	NA	NA	NA	NA	NA	PF00170.16;bZIP_transcription_factor;0.0081;PF01166.13;TSC-22/dip/bun_family;0.25;PF02183.13;Homeobox_associated_leucine_zipper;0.0015;PF03630.9;Fumble;2.9e-51;PF04156.9;IncA_protein;0.11;PF04977.10;Septum_formation_initiator;0.17;PF05812.7;Herpesvirus_BLRF2_protein;0.015;PF06005.7;Protein_of_unknown_function_(DUF904);0.24;PF07716.10;Basic_region_leucine_zipper;0.064;PF07989.6;Microtubule_associa…	NA	NA	len=233;ExpAA=7.16;First60=0.24;PredHel=0;Topology=o;len=347;ExpAA=3.15;First60=0.12;PredHel=0;Topology=o	Q69TF4
comp594_c0_g1_i1	9.79417	0.000183949	CADH3_ORYSJ	Probable_cinnamyl_alcohol_dehydrogenase_3_(OsCAD3)_(EC_1.1.1.195)	CAD3_Os10g0430200_LOC_Os10g29470_OsJ_31603	Oryza_sativa_subsp._japonica_(Rice)	PF08240;PF00107;	39947	lignin_biosynthetic_process_[GO:0009809]	cinnamyl-alcohol_dehydrogenase_activity_[GO:0045551];_sinapyl_alcohol_dehydrogenase_activity_[GO:0052747];_zinc_ion_binding_[GO:0008270]	NA	NA	NA	NA	NA	NA	NA	NA	NA	Q337Y2
comp19792_c0_g1_i1	9.77224	0.00102383	AVT1_YEAST	Vacuolar_amino_acid_transporter_1	AVT1_YJR001W_J1409_YJR83.4	Saccharomyces_cerevisiae_(strain_ATCC_204508_/_S288c)_(Baker's_yeast)	PF01490;	559292	amino_acid_transmembrane_transport_[GO:0003333];_amino_acid_transport_[GO:0006865];_proline_transport_[GO:0015824];_vacuolar_transport_[GO:0007034]	L-glutamine_transmembrane_transporter_activity_[GO:0015186];_L-isoleucine_transmembrane_transporter_activity_[GO:0015188];_L-tyrosine_transmembrane_transporter_activity_[GO:0005302]	fungal-type_vacuole_[GO:0000324];_fungal-type_vacuole_membrane_[GO:0000329];_integral_component_of_membrane_[GO:0016021]	NA	NA	NA	NA	PF01490.13;Transmembrane_amino_acid_transporter_protein;2.3e-62	NA	NA	len=451;ExpAA=231.17;First60=0.57;PredHel=10;Topology=o85-107i131-153o168-190i202-224o244-266i278-300o320-341i348-370o374-396i417-439o	P47082
comp12082_c0_g1_i3	9.59181	0.000299119	HVT1_ARATH	DExH-box_ATP-dependent_RNA_helicase_DExH6_(EC_3.6.4.13)_(Protein_HELICASE_IN_VASCULAR_TISSUE_AND_TAPETUM)_(EC_3.6.4.12)	HVT1_At2g30800_F7F1.1_T11J7.19	Arabidopsis_thaliana_(Mouse-ear_cress)	PF00270;PF04408;PF00271;PF07717;PF01424;	3702	RNA_processing_[GO:0006396]	ATP_binding_[GO:0005524];_ATP-dependent_RNA_helicase_activity_[GO:0004004];_helicase_activity_[GO:0004386];_RNA_binding_[GO:0003723]	cytoplasm_[GO:0005737];_nucleus_[GO:0005634]	NA	NA	NA	NA	PF00005.22;ABC_transporter;0.032;PF00023.25;Ankyrin_repeat;0.0043;PF00270.24;DEAD/DEAH_box_helicase;2.5e-09;PF00437.15;Type_II/IV_secretion_system_protein;0.00035;PF00910.17;RNA_helicase;0.01;PF00931.17;NB-ARC_domain;0.019;PF01424.17;R3H_domain;2.8e-12;PF02367.12;Uncharacterised_P-loop_hydrolase_UPF0079;0.13;PF03215.10;Rad17_cell_cycle_checkpoint_protein;0.088;PF04408.18;Helicase_associated_domai…	NA	NA	len=550;ExpAA=0.53;First60=0.00;PredHel=0;Topology=o;len=702;ExpAA=0.01;First60=0.00;PredHel=0;Topology=o	F4INY4
comp18475_c0_g1_i1	9.45913	1.698e-06	NA	NA	NA	NA	NA	NA	NA	NA	NA	NA	NA	NA	NA	PF12435.3;Protein_of_unknown_function_(DUF3678);0.012	NA	NA	len=163;ExpAA=23.26;First60=21.32;PredHel=1;Topology=o10-27i	NA
comp18657_c0_g1_i2	9.44385	1.63955e-08	LIP1_PSYIM	Lipase_1_(EC_3.1.1.3)_(Triacylglycerol_lipase)	lip1	Psychrobacter_immobilis	PF00561;	498	lipid_catabolic_process_[GO:0016042]	triglyceride_lipase_activity_[GO:0004806]	cell_outer_membrane_[GO:0009279]	NA	NA	NA	NA	PF00326.16;Prolyl_oligopeptidase_family;0.015;PF00561.15;alpha/beta_hydrolase_fold;2e-14;PF00975.15;Thioesterase_domain;0.0088;PF02230.11;Phospholipase/Carboxylesterase;0.11;PF08386.5;TAP-like_protein;0.00053;PF12695.2;Alpha/beta_hydrolase_family;2.2e-18;PF12697.2;Alpha/beta_hydrolase_family;2.5e-32	NA	NA	len=383;ExpAA=26.51;First60=6.01;PredHel=1;Topology=i54-73o;len=410;ExpAA=0.00;First60=0.00;PredHel=0;Topology=o	Q02104
comp2598_c0_g1_i3	9.38875	4.46826e-09	RAA1F_ARATH	Ras-related_protein_RABA1f_(AtRABA1f)	RABA1F_At5g60860_MAE1.9	Arabidopsis_thaliana_(Mouse-ear_cress)	PF00071;	3702	protein_transport_[GO:0015031];_small_GTPase_mediated_signal_transduction_[GO:0007264]	GTP_binding_[GO:0005525]	endosome_[GO:0005768];_plasma_membrane_[GO:0005886]	NA	NA	NA	NA	NA	NA	NA	NA	Q9FJH0
comp594_c0_g1_i4	9.38558	2.8828e-09	CADH3_ORYSJ	Probable_cinnamyl_alcohol_dehydrogenase_3_(OsCAD3)_(EC_1.1.1.195)	CAD3_Os10g0430200_LOC_Os10g29470_OsJ_31603	Oryza_sativa_subsp._japonica_(Rice)	PF08240;PF00107;	39947	lignin_biosynthetic_process_[GO:0009809]	cinnamyl-alcohol_dehydrogenase_activity_[GO:0045551];_sinapyl_alcohol_dehydrogenase_activity_[GO:0052747];_zinc_ion_binding_[GO:0008270]	NA	NA	NA	NA	NA	NA	NA	NA	NA	Q337Y2
comp18783_c0_g1_i1	9.36027	0.000540987	IVD_ORYSJ	Isovaleryl-CoA_dehydrogenase,_mitochondrial_(IVD)_(EC_1.3.8.4)	Os05g0125500_OsJ_16966_OSJNBb0079L11.8_P0683F12.2	Oryza_sativa_subsp._japonica_(Rice)	PF00441;PF02770;PF02771;	39947	leucine_catabolic_process_[GO:0006552]	ATP_binding_[GO:0005524];_flavin_adenine_dinucleotide_binding_[GO:0050660];_isovaleryl-CoA_dehydrogenase_activity_[GO:0008470]	mitochondrial_matrix_[GO:0005759]	NA	NA	NA	NA	NA	NA	NA	NA	Q75IM9
comp8529_c0_g1_i1	9.35061	0.000580852	NA	NA	NA	NA	NA	NA	NA	NA	NA	NA	NA	NA	NA	NA	NA	NA	len=177;ExpAA=0.05;First60=0.04;PredHel=0;Topology=o	NA
comp12544_c0_g1_i2	9.32343	0.000836941	NA	NA	NA	NA	NA	NA	NA	NA	NA	NA	NA	NA	NA	NA	NA	NA	NA	NA
comp2685_c0_g1_i2	9.24685	3.24076e-05	AMY3D_ORYSJ	Alpha-amylase_isozyme_3D_(EC_3.2.1.1)_(1,4-alpha-D-glucan_glucanohydrolase)	AMY1.3_AMY3D_Os08g0473900_LOC_Os08g36910_P0013B04.36-1_P0451G12.5-1	Oryza_sativa_subsp._japonica_(Rice)	PF07821;PF00128;	39947	starch_catabolic_process_[GO:0005983];_sucrose_catabolic_process_[GO:0005987]	alpha-amylase_activity_[GO:0004556];_calcium_ion_binding_[GO:0005509]	NA	NA	NA	NA	NA	PF00128.19;Alpha_amylase,_catalytic_domain;1.4e-20;PF02324.11;Glycosyl_hydrolase_family_70;0.0011;PF07821.7;Alpha-amylase_C-terminal_beta-sheet_domain;2.2e-22;PF13971.1;Meiosis-specific_protein_Mei4;0.082	NA	NA	len=125;ExpAA=0.04;First60=0.03;PredHel=0;Topology=o;len=303;ExpAA=0.58;First60=0.00;PredHel=0;Topology=o;len=395;ExpAA=14.29;First60=0.01;PredHel=0;Topology=o	P27933
comp6685_c0_g1_i2	9.2335	2.14783e-07	NA	NA	NA	NA	NA	NA	NA	NA	NA	NA	NA	NA	NA	NA	NA	NA	NA	NA
Contig5523_c0_g1_i1	9.16326	7.81602e-06	RP8L3_ARATH	Disease_resistance_RPP8-like_protein_3	RPP8L3_At5g35450_K21B8.10_MOK9.3	Arabidopsis_thaliana_(Mouse-ear_cress)	PF00931;	3702	defense_response_[GO:0006952];_signal_transduction_[GO:0007165]	ADP_binding_[GO:0043531];_ATP_binding_[GO:0005524]	plasma_membrane_[GO:0005886]	NA	NA	NA	NA	PF00931.17;NB-ARC_domain;1e-37;PF05673.8;Protein_of_unknown_function_(DUF815);0.019;PF13191.1;AAA_ATPase_domain;0.0039;PF13401.1;AAA_domain;0.019;PF13671.1;AAA_domain;0.0084	NA	NA	len=120;ExpAA=0.05;First60=0.01;PredHel=0;Topology=o;len=238;ExpAA=0.05;First60=0.01;PredHel=0;Topology=o	Q9FJB5
comp18816_c0_g1_i1	9.15407	4.61993e-06	NA	NA	NA	NA	NA	NA	NA	NA	NA	NA	NA	NA	NA	NA	NA	NA	NA	NA
Contig4134_c0_g1_i1	9.15326	4.32664e-08	NA	NA	NA	NA	NA	NA	NA	NA	NA	NA	NA	NA	NA	NA	NA	NA	NA	NA
comp509_c0_g1_i4	9.15231	0.000128711	PTR9_ARATH	Protein_NRT1/_PTR_FAMILY_5.10_(AtNPF5.10)	NPF5.10_At1g22540_F12K8.12	Arabidopsis_thaliana_(Mouse-ear_cress)	PF00854;	3702	oligopeptide_transport_[GO:0006857]	transporter_activity_[GO:0005215]	integral_component_of_membrane_[GO:0016021]	NA	NA	NA	NA	PF00854.16;POT_family;3.8e-72;PF07690.11;Major_Facilitator_Superfamily;5.2e-11	NA	NA	len=381;ExpAA=0.03;First60=0.00;PredHel=0;Topology=o;len=477;ExpAA=218.11;First60=24.40;PredHel=10;Topology=i20-42o62-81i107-129o133-155i233-255o275-297i310-332o361-383i395-417o443-465i	Q0WP01
comp17293_c0_g1_i1	9.1424	0.00174037	TBL19_ARATH	Protein_trichome_birefringence-like_19	TBL19_At5g15900_F1N13.40	Arabidopsis_thaliana_(Mouse-ear_cress)	PF13839;PF14416;	3702	cell_wall_organization_or_biogenesis_[GO:0071554]	O-acetyltransferase_activity_[GO:0016413]	Golgi_apparatus_[GO:0005794];_integral_component_of_membrane_[GO:0016021]	NA	NA	NA	NA	PF13839.1;GDSL/SGNH-like_Acyl-Esterase_family_found_in_Pmr5_and_Cas1p;4.7e-35	NA	NA	len=252;ExpAA=0.30;First60=0.30;PredHel=0;Topology=o	Q9LFT0
comp17293_c0_g1_i1	9.1424	0.00174037	TBL19_ARATH	Protein_trichome_birefringence-like_19	TBL19_At5g15900_F1N13.40	Arabidopsis_thaliana_(Mouse-ear_cress)	PF13839;PF14416;	3702	cell_wall_organization_or_biogenesis_[GO:0071554]	O-acetyltransferase_activity_[GO:0016413]	Golgi_apparatus_[GO:0005794];_integral_component_of_membrane_[GO:0016021]	NA	NA	NA	NA	PF13839.1;GDSL/SGNH-like_Acyl-Esterase_family_found_in_Pmr5_and_Cas1p;4.7e-35	NA	NA	len=252;ExpAA=0.30;First60=0.30;PredHel=0;Topology=o	Q9LFT0
comp22737_c0_g1_i1	9.12704	0.000160097	HOX26_ORYSJ	Putative_homeobox-leucine_zipper_protein_HOX26_(HD-ZIP_protein_HOX26)_(Homeodomain_transcription_factor_HOX26)_(OsHox26)	HOX26_Os02g0149900_LOC_Os02g05640_OsJ_005235_OSJNBa0050G13.4	Oryza_sativa_subsp._japonica_(Rice)	PF02183;PF00046;	39947	transcription,_DNA-templated_[GO:0006351]	sequence-specific_DNA_binding_[GO:0043565];_transcription_factor_activity,_sequence-specific_DNA_binding_[GO:0003700]	nucleus_[GO:0005634]	NA	NA	NA	NA	PF00046.24;Homeobox_domain;6.9e-16;PF02183.13;Homeobox_associated_leucine_zipper;3.9e-14;PF05920.6;Homeobox_KN_domain;0.00044;PF11569.3;Homeodomain_leucine-zipper_encoding,_Homez;0.0013	NA	NA	len=258;ExpAA=0.00;First60=0.00;PredHel=0;Topology=o	Q67UX6
comp1660_c0_g1_i3	9.10951	3.08149e-06	LEA31_ARATH	Late_embryogenesis_abundant_protein_31_(LEA_31)_(Protein_RESPONSIVE_TO_ABSCISIC_ACID_28)_(AtRAB28)	RAB28_At3g22490_F16J14.5	Arabidopsis_thaliana_(Mouse-ear_cress)	PF04927;	3702	cellular_ion_homeostasis_[GO:0006873];_response_to_lithium_ion_[GO:0010226];_seed_germination_[GO:0009845]	NA	cytosol_[GO:0005829];_nucleolus_[GO:0005730];_nucleus_[GO:0005634]	NA	NA	NA	NA	PF04927.7;Seed_maturation_protein;6.4e-13	NA	NA	len=341;ExpAA=0.00;First60=0.00;PredHel=0;Topology=o	Q9LJ97
comp20852_c0_g1_i1	9.05803	3.05824e-05	LBD22_ARATH	LOB_domain-containing_protein_22_(ASYMMETRIC_LEAVES_2-like_protein_30)_(AS2-like_protein_30)	LBD22_ASL30_At3g13850_MCP4.8	Arabidopsis_thaliana_(Mouse-ear_cress)	PF03195;	3702	NA	NA	NA	NA	NA	NA	NA	PF03195.9;Protein_of_unknown_function_DUF260;3.5e-36	NA	NA	len=340;ExpAA=0.00;First60=0.00;PredHel=0;Topology=o	Q9LRW1
comp18146_c0_g1_i2	8.99159	0.00208511	OML3_ORYSJ	Protein_MEI2-like_3_(OML3)_(MEI2-like_protein_3)	ML3_Os05g0102800_LOC_Os05g01240_OsJ_16784_P0036D10.18_P0668H12.3	Oryza_sativa_subsp._japonica_(Rice)	PF00076;PF04059;	39947	NA	nucleotide_binding_[GO:0000166];_RNA_binding_[GO:0003723]	NA	NA	NA	NA	NA	PF00076.17;RNA_recognition_motif._(a.k.a._RRM,_RBD,_or_RNP_domain);4.7e-19;PF04059.7;RNA_recognition_motif_2;9.6e-52;PF13893.1;RNA_recognition_motif._(a.k.a._RRM,_RBD,_or_RNP_domain);5e-14;PF14259.1;RNA_recognition_motif_(a.k.a._RRM,_RBD,_or_RNP_domain);1.1e-11	NA	NA	len=927;ExpAA=0.00;First60=0.00;PredHel=0;Topology=o	Q75M35
comp21220_c0_g1_i1	8.96625	3.32301e-05	C16B1_PICSI	Cytochrome_P450_716B1_(EC_1.14.-.-)_(Cytochrome_P450_CYPA1)	CYP716B1	Picea_sitchensis_(Sitka_spruce)_(Pinus_sitchensis)	PF00067;	3332	NA	heme_binding_[GO:0020037];_iron_ion_binding_[GO:0005506];_monooxygenase_activity_[GO:0004497];_oxidoreductase_activity,_acting_on_paired_donors,_with_incorporation_or_reduction_of_molecular_oxygen_[GO:0016705]	integral_component_of_membrane_[GO:0016021]	NA	NA	NA	NA	PF00067.17;Cytochrome_P450;4.6e-62	NA	NA	len=494;ExpAA=25.20;First60=21.19;PredHel=1;Topology=i21-40o;len=498;ExpAA=0.00;First60=0.00;PredHel=0;Topology=o	Q50EK1
comp35601_c0_g1_i1	8.9643	0.00152326	NA	NA	NA	NA	NA	NA	NA	NA	NA	NA	NA	NA	NA	NA	NA	NA	len=117;ExpAA=0.00;First60=0.00;PredHel=0;Topology=i	NA
comp5376_c0_g1_i1	8.92778	0.00180499	MRS2E_ORYSI	Magnesium_transporter_MRS2-E	MRS2-E_OsI_04582	Oryza_sativa_subsp._indica_(Rice)	NA	39946	magnesium_ion_transport_[GO:0015693]	NA	integral_component_of_membrane_[GO:0016021]	NA	NA	NA	NA	PF01544.13;CorA-like_Mg2+_transporter_protein;3.9e-05;PF05817.9;Oligosaccharyltransferase_subunit_Ribophorin_II;0.019	NA	NA	len=359;ExpAA=42.86;First60=0.00;PredHel=2;Topology=o287-309i330-352o	A2WXD3
comp22288_c0_g1_i2	8.87184	7.12973e-06	HOX7_ORYSI	Homeobox-leucine_zipper_protein_HOX7_(HD-ZIP_protein_HOX7)_(Homeodomain_transcription_factor_HOX7)_(OsHox7)	HOX7_OsI_07709	Oryza_sativa_subsp._indica_(Rice)	PF02183;PF00046;	39946	transcription,_DNA-templated_[GO:0006351]	sequence-specific_DNA_binding_[GO:0043565];_transcription_factor_activity,_sequence-specific_DNA_binding_[GO:0003700]	nucleus_[GO:0005634]	NA	NA	NA	NA	PF00046.24;Homeobox_domain;8.9e-16;PF02183.13;Homeobox_associated_leucine_zipper;8.7e-14;PF04218.8;CENP-B_N-terminal_DNA-binding_domain;0.052;PF04871.8;Uso1_/_p115_like_vesicle_tethering_protein,_C_terminal_region;0.22;PF05920.6;Homeobox_KN_domain;0.039	NA	NA	len=246;ExpAA=0.00;First60=0.00;PredHel=0;Topology=o	A2X674
comp4620_c0_g1_i1	8.84626	0.00256497	SIZ1_ORYSJ	E3_SUMO-protein_ligase_SIZ1_(EC_6.3.2.-)	SIZ1_Os05g0125000_LOC_Os05g03430_OSJNBb0079L11.3	Oryza_sativa_subsp._japonica_(Rice)	PF00628;PF02037;PF02891;	39947	cell_growth_[GO:0016049];_cellular_response_to_extracellular_stimulus_[GO:0031668];_protein_sumoylation_[GO:0016925]	ligase_activity_[GO:0016874];_SUMO_ligase_activity_[GO:0061665];_zinc_ion_binding_[GO:0008270]	nucleus_[GO:0005634]	NA	NA	NA	NA	PF00628.24;PHD-finger;2.7e-08;PF02037.22;SAP_domain;8.9e-10;PF02891.15;MIZ/SP-RING_zinc_finger;2.1e-17;PF04810.10;Sec23/Sec24_zinc_finger;0.0059;PF05730.6;CFEM_domain;0.071;PF07741.8;Brf1-like_TBP-binding_domain;1.2;PF11789.3;Zinc-finger_of_the_MIZ_type_in_Nse_subunit;0.047	NA	NA	len=327;ExpAA=0.07;First60=0.02;PredHel=0;Topology=o;len=650;ExpAA=0.00;First60=0.00;PredHel=0;Topology=o	Q6L4L4
comp16345_c0_g1_i2	8.8281	9.86605e-06	SHPRH_MOUSE	E3_ubiquitin-protein_ligase_SHPRH_(EC_2.3.2.27)_(EC_3.6.4.-)_(RING-type_E3_ubiquitin_transferase_SHPRH)_(SNF2,_histone-linker,_PHD_and_RING_finger_domain-containing_helicase)	Shprh	Mus_musculus_(Mouse)	PF00271;PF00538;PF00176;	10090	cellular_response_to_DNA_damage_stimulus_[GO:0006974];_DNA_repair_[GO:0006281];_nucleosome_assembly_[GO:0006334];_protein_polyubiquitination_[GO:0000209]	ATP_binding_[GO:0005524];_DNA_binding_[GO:0003677];_helicase_activity_[GO:0004386];_ubiquitin_protein_ligase_binding_[GO:0031625];_ubiquitin-protein_transferase_activity_[GO:0004842];_zinc_ion_binding_[GO:0008270]	nucleosome_[GO:0000786];_nucleus_[GO:0005634]	NA	NA	NA	NA	PF00097.20;Zinc_finger,_C3HC4_type_(RING_finger);0.00066;PF00176.18;SNF2_family_N-terminal_domain;2.2e-77;PF00271.26;Helicase_conserved_C-terminal_domain;8.6e-05;PF00628.24;PHD-finger;3.2e-06;PF13176.1;Tetratricopeptide_repeat;0.031;PF13414.1;TPR_repeat;0.098;PF13424.1;Tetratricopeptide_repeat;0.002;PF13445.1;RING-type_zinc-finger;0.45;PF13639.1;Ring_finger_domain;0.00068;PF13920.1;Zinc_finger,_C…	NA	NA	len=164;ExpAA=0.00;First60=0.00;PredHel=0;Topology=o;len=542;ExpAA=0.00;First60=0.00;PredHel=0;Topology=o;len=959;ExpAA=0.02;First60=0.01;PredHel=0;Topology=o	Q7TPQ3
comp16345_c0_g1_i2	8.8281	9.86605e-06	SHPRH_MOUSE	E3_ubiquitin-protein_ligase_SHPRH_(EC_2.3.2.27)_(EC_3.6.4.-)_(RING-type_E3_ubiquitin_transferase_SHPRH)_(SNF2,_histone-linker,_PHD_and_RING_finger_domain-containing_helicase)	Shprh	Mus_musculus_(Mouse)	PF00271;PF00538;PF00176;	10090	cellular_response_to_DNA_damage_stimulus_[GO:0006974];_DNA_repair_[GO:0006281];_nucleosome_assembly_[GO:0006334];_protein_polyubiquitination_[GO:0000209]	ATP_binding_[GO:0005524];_DNA_binding_[GO:0003677];_helicase_activity_[GO:0004386];_ubiquitin_protein_ligase_binding_[GO:0031625];_ubiquitin-protein_transferase_activity_[GO:0004842];_zinc_ion_binding_[GO:0008270]	nucleosome_[GO:0000786];_nucleus_[GO:0005634]	NA	NA	NA	NA	PF00097.20;Zinc_finger,_C3HC4_type_(RING_finger);0.00066;PF00176.18;SNF2_family_N-terminal_domain;2.2e-77;PF00271.26;Helicase_conserved_C-terminal_domain;8.6e-05;PF00628.24;PHD-finger;3.2e-06;PF13176.1;Tetratricopeptide_repeat;0.031;PF13414.1;TPR_repeat;0.098;PF13424.1;Tetratricopeptide_repeat;0.002;PF13445.1;RING-type_zinc-finger;0.45;PF13639.1;Ring_finger_domain;0.00068;PF13920.1;Zinc_finger,_C…	NA	NA	len=164;ExpAA=0.00;First60=0.00;PredHel=0;Topology=o;len=542;ExpAA=0.00;First60=0.00;PredHel=0;Topology=o;len=959;ExpAA=0.02;First60=0.01;PredHel=0;Topology=o	Q7TPQ3
Contig3795_c0_g1_i1	8.82156	9.7097e-11	CRK6_ORYSJ	Cysteine-rich_receptor-like_protein_kinase_6_(Cysteine-rich_RLK6)_(EC_2.7.11.-)	CRK6_Os07g0541400_LOC_Os07g35690_OJ1008_E09.114_P0458H05.131	Oryza_sativa_subsp._japonica_(Rice)	PF07714;PF01657;	39947	defense_response_to_bacterium_[GO:0042742];_protein_phosphorylation_[GO:0006468]	ATP_binding_[GO:0005524];_protein_kinase_activity_[GO:0004672];_protein_serine/threonine_kinase_activity_[GO:0004674]	integral_component_of_membrane_[GO:0016021];_plasma_membrane_[GO:0005886]	NA	NA	NA	NA	PF00069.20;Protein_kinase_domain;8e-45;PF01636.18;Phosphotransferase_enzyme_family;0.0077;PF01657.12;Salt_stress_response/antifungal;5.4e-36;PF02480.11;Alphaherpesvirus_glycoprotein_E;0.021;PF04156.9;IncA_protein;4.3;PF05454.6;Dystroglycan_(Dystrophin-associated_glycoprotein_1);0.0071;PF06697.7;Protein_of_unknown_function_(DUF1191);0.047;PF07714.12;Protein_tyrosine_kinase;3.4e-44;PF08693.5;Transm…	NA	1;27;0.623	len=678;ExpAA=44.32;First60=20.48;PredHel=2;Topology=o4-23i293-315o	Q0D5R3
comp6405_c0_g1_i2	8.81066	7.46493e-22	LAC21_ORYSJ	Laccase-21_(EC_1.10.3.2)_(Benzenediol:oxygen_oxidoreductase_21)_(Diphenol_oxidase_21)_(Urishiol_oxidase_21)	LAC21_Os11g0696900_LOC_Os11g47390	Oryza_sativa_subsp._japonica_(Rice)	PF00394;PF07731;PF07732;	39947	lignin_catabolic_process_[GO:0046274]	copper_ion_binding_[GO:0005507];_hydroquinone:oxygen_oxidoreductase_activity_[GO:0052716];_oxidoreductase_activity,_oxidizing_metal_ions_[GO:0016722]	apoplast_[GO:0048046]	NA	NA	NA	NA	PF00394.17;Multicopper_oxidase;5.8e-37;PF07731.9;Multicopper_oxidase;7.1e-39;PF07732.10;Multicopper_oxidase;4.8e-45	NA	1;21;0.884	len=579;ExpAA=22.21;First60=22.20;PredHel=1;Topology=i7-29o	Q2QZ80
comp19349_c0_g1_i1	8.80656	5.84066e-05	NCED1_MAIZE	9-cis-epoxycarotenoid_dioxygenase_1,_chloroplastic_(EC_1.13.11.51)_(Protein_VIVIPAROUS14)_(VP-14)_(VP14)	VP14	Zea_mays_(Maize)	PF03055;	4577	abscisic_acid_biosynthetic_process_[GO:0009688]	9-cis-epoxycarotenoid_dioxygenase_activity_[GO:0045549];_metal_ion_binding_[GO:0046872]	chloroplast_stroma_[GO:0009570]	NA	NA	NA	NA	PF03055.10;Retinal_pigment_epithelial_membrane_protein;1.9e-13	NA	NA	len=150;ExpAA=0.00;First60=0.00;PredHel=0;Topology=o	O24592
comp13332_c0_g1_i1	8.79821	0.00207745	GAT2_ARATH	Probable_GABA_transporter_2	At5g41800_K16L22.8	Arabidopsis_thaliana_(Mouse-ear_cress)	PF01490;	3702	amino_acid_transmembrane_transport_[GO:0003333]	amino_acid_transmembrane_transporter_activity_[GO:0015171]	integral_component_of_membrane_[GO:0016021];_plasma_membrane_[GO:0005886]	NA	NA	NA	NA	PF00001.16;7_transmembrane_receptor_(rhodopsin_family);0.0051;PF01490.13;Transmembrane_amino_acid_transporter_protein;4.4e-22;PF03222.8;Tryptophan/tyrosine_permease_family;0.0033;PF08122.7;NADH-ubiquinone_oxidoreductase_B12_subunit_family;0.38;PF08570.5;Protein_of_unknown_function_(DUF1761);0.085;PF10027.4;Predicted_integral_membrane_protein_(DUF2269);0.066;PF13160.1;Protein_of_unknown_function_(…	NA	NA	len=160;ExpAA=63.88;First60=17.87;PredHel=3;Topology=o39-61i68-90o121-143i;len=198;ExpAA=112.55;First60=35.43;PredHel=5;Topology=i5-27o47-69i99-121o126-148i155-177o	Q8L4X4
comp10818_c0_g1_i3	8.793	0.00453739	PP115_ARATH	Pentatricopeptide_repeat-containing_protein_At1g71460,_chloroplastic	PCMP-A3_At1g71460_F26A9.16	Arabidopsis_thaliana_(Mouse-ear_cress)	PF01535;PF13041;PF13812;	3702	RNA_modification_[GO:0009451]	endonuclease_activity_[GO:0004519];_RNA_binding_[GO:0003723]	chloroplast_[GO:0009507];_intracellular_membrane-bounded_organelle_[GO:0043231]	NA	NA	NA	NA	PF01535.15;PPR_repeat;6.4e-34;PF10602.4;26S_proteasome_subunit_RPN7;0.0038;PF12854.2;PPR_repeat;1.4e-19;PF13041.1;PPR_repeat_family;1e-46;PF13428.1;Tetratricopeptide_repeat;6.2e-07;PF13812.1;Pentatricopeptide_repeat_domain;1.2e-26;PF14559.1;Tetratricopeptide_repeat;5.8e-05	NA	NA	len=351;ExpAA=0.00;First60=0.00;PredHel=0;Topology=o;len=576;ExpAA=0.27;First60=0.00;PredHel=0;Topology=o	Q9C9I3
comp10818_c0_g1_i3	8.793	0.00453739	PP115_ARATH	Pentatricopeptide_repeat-containing_protein_At1g71460,_chloroplastic	PCMP-A3_At1g71460_F26A9.16	Arabidopsis_thaliana_(Mouse-ear_cress)	PF01535;PF13041;PF13812;	3702	RNA_modification_[GO:0009451]	endonuclease_activity_[GO:0004519];_RNA_binding_[GO:0003723]	chloroplast_[GO:0009507];_intracellular_membrane-bounded_organelle_[GO:0043231]	NA	NA	NA	NA	PF01535.15;PPR_repeat;6.4e-34;PF10602.4;26S_proteasome_subunit_RPN7;0.0038;PF12854.2;PPR_repeat;1.4e-19;PF13041.1;PPR_repeat_family;1e-46;PF13428.1;Tetratricopeptide_repeat;6.2e-07;PF13812.1;Pentatricopeptide_repeat_domain;1.2e-26;PF14559.1;Tetratricopeptide_repeat;5.8e-05	NA	NA	len=351;ExpAA=0.00;First60=0.00;PredHel=0;Topology=o;len=576;ExpAA=0.27;First60=0.00;PredHel=0;Topology=o	Q9C9I3
comp6307_c0_g1_i4	8.77964	1.50512e-05	NIPA3_ARATH	Probable_magnesium_transporter_NIPA3	At1g34470_F12K21.21_F7P12.17	Arabidopsis_thaliana_(Mouse-ear_cress)	PF05653;	3702	magnesium_ion_transport_[GO:0015693]	magnesium_ion_transmembrane_transporter_activity_[GO:0015095]	early_endosome_[GO:0005769];_integral_component_of_membrane_[GO:0016021];_membrane_[GO:0016020];_plasma_membrane_[GO:0005886]	NA	NA	NA	NA	PF05653.9;Magnesium_transporter_NIPA;6.3e-41;PF06954.6;Resistin;0.037	NA	NA	len=148;ExpAA=63.58;First60=24.67;PredHel=3;Topology=o19-36i52-74o84-106i;len=169;ExpAA=0.00;First60=0.00;PredHel=0;Topology=o;len=305;ExpAA=0.07;First60=0.00;PredHel=0;Topology=o	Q9LNK7
comp18078_c0_g1_i2	8.77311	6.22922e-05	BXL3_ARATH	Beta-D-xylosidase_3_(AtBXL3)_(EC_3.2.1.-)_(Alpha-L-arabinofuranosidase)_(EC_3.2.1.55)	BXL3_XYL3_At5g09730_F17I14.80	Arabidopsis_thaliana_(Mouse-ear_cress)	PF14310;PF00933;PF01915;	3702	arabinan_catabolic_process_[GO:0031222]	alpha-L-arabinofuranosidase_activity_[GO:0046556]	proteinaceous_extracellular_matrix_[GO:0005578]	NA	NA	NA	NA	PF00933.16;Glycosyl_hydrolase_family_3_N_terminal_domain;1.8e-55;PF01841.14;Transglutaminase-like_superfamily;0.023;PF01915.17;Glycosyl_hydrolase_family_3_C-terminal_domain;5.1e-48;PF14310.1;Fibronectin_type_III-like_domain;1.6e-12	NA	NA	len=320;ExpAA=0.05;First60=0.00;PredHel=0;Topology=o;len=856;ExpAA=6.98;First60=6.75;PredHel=0;Topology=o	Q9LXD6
comp5119_c0_g1_i5	8.76635	0.00253167	ALKB6_HUMAN	Alpha-ketoglutarate-dependent_dioxygenase_alkB_homolog_6_(EC_1.14.11.-)_(Alkylated_DNA_repair_protein_alkB_homolog_6)	ALKBH6_ABH6	Homo_sapiens_(Human)	PF13532;	9606	NA	dioxygenase_activity_[GO:0051213];_ferrous_iron_binding_[GO:0008198]	cytoplasm_[GO:0005737];_focal_adhesion_[GO:0005925];_nucleoplasm_[GO:0005654];_nucleus_[GO:0005634]	NA	NA	NA	NA	PF13532.1;2OG-Fe(II)_oxygenase_superfamily;0.00031	NA	NA	len=180;ExpAA=1.21;First60=0.28;PredHel=0;Topology=i	Q3KRA9
comp5018_c0_g1_i3	8.75619	0.00265664	GAUTD_ARATH	Probable_galacturonosyltransferase_13_(EC_2.4.1.-)	GAUT13_At3g01040_T4P13.28	Arabidopsis_thaliana_(Mouse-ear_cress)	PF01501;	3702	cell_wall_pectin_biosynthetic_process_[GO:0052325];_pollen_development_[GO:0009555];_pollen_tube_growth_[GO:0009860]	polygalacturonate_4-alpha-galacturonosyltransferase_activity_[GO:0047262]	Golgi_apparatus_[GO:0005794];_Golgi_membrane_[GO:0000139];_integral_component_of_membrane_[GO:0016021];_pollen_tube_[GO:0090406]	NA	NA	NA	NA	PF01501.15;Glycosyl_transferase_family_8;4.1e-35	NA	NA	len=150;ExpAA=0.17;First60=0.03;PredHel=0;Topology=o;len=389;ExpAA=29.48;First60=22.39;PredHel=1;Topology=i38-60o	Q0WV13
comp12452_c0_g1_i2	8.70295	8.39478e-06	U73C2_ARATH	UDP-glycosyltransferase_73C2_(EC_2.4.1.-)	UGT73C2_At2g36760_F13K3.16	Arabidopsis_thaliana_(Mouse-ear_cress)	PF00201;	3702	metabolic_process_[GO:0008152]	quercetin_3-O-glucosyltransferase_activity_[GO:0080043];_quercetin_7-O-glucosyltransferase_activity_[GO:0080044]	intracellular_membrane-bounded_organelle_[GO:0043231]	NA	NA	NA	NA	PF00201.13;UDP-glucoronosyl_and_UDP-glucosyl_transferase;4e-25;PF03033.15;Glycosyltransferase_family_28_N-terminal_domain;0.011;PF10783.4;Protein_of_unknown_function_(DUF2599);0.15;PF13579.1;Glycosyl_transferase_4-like_domain;1.2e-05;PF13692.1;Glycosyl_transferases_group_1;0.011	NA	NA	len=576;ExpAA=0.43;First60=0.00;PredHel=0;Topology=o	Q9ZQ98
comp17615_c0_g1_i1	8.69619	1.65254e-15	CKX1_MAIZE	Cytokinin_dehydrogenase_1_(EC_1.5.99.12)_(Cytokinin_oxidase_1)_(CKO_1)_(COX_1)_(ZmCKX1)	CKX1	Zea_mays_(Maize)	PF09265;PF01565;	4577	cytokinin_metabolic_process_[GO:0009690]	cytokinin_dehydrogenase_activity_[GO:0019139];_flavin_adenine_dinucleotide_binding_[GO:0050660];_oxidoreductase_activity,_acting_on_CH-OH_group_of_donors_[GO:0016614]	extracellular_space_[GO:0005615]	NA	NA	NA	NA	PF09265.5;Cytokinin_dehydrogenase_1,_FAD_and_cytokinin_binding;2.5e-105	NA	NA	len=360;ExpAA=17.99;First60=17.81;PredHel=1;Topology=i5-27o	Q9T0N8
comp8267_c0_g1_i3	8.67407	0.00306728	YIPL6_ARATH	Protein_yippee-like_At4g27745	At4g27745_T29A15.230	Arabidopsis_thaliana_(Mouse-ear_cress)	PF03226;	3702	NA	metal_ion_binding_[GO:0046872]	NA	NA	NA	NA	NA	PF00560.28;Leucine_Rich_Repeat;0.051;PF00931.17;NB-ARC_domain;6.5e-13;PF12799.2;Leucine_Rich_repeats_(2_copies);2e-09;PF13504.1;Leucine_rich_repeat;0.035;PF13855.1;Leucine_rich_repeat;0.00015	NA	NA	len=543;ExpAA=0.01;First60=0.01;PredHel=0;Topology=o	Q9T096
comp7801_c0_g1_i3	8.66745	3.07676e-05	HFB2B_ORYSJ	Heat_stress_transcription_factor_B-2b_(Heat_stress_transcription_factor_2)_(rHsf2)_(Heat_stress_transcription_factor_21)_(OsHsf-21)	HSFB2B_HSF2_HSF21_Os08g0546800_LOC_Os08g43334_OJ1323_A06.29_P0544G09.1	Oryza_sativa_subsp._japonica_(Rice)	PF00447;	39947	transcription,_DNA-templated_[GO:0006351]	sequence-specific_DNA_binding_[GO:0043565];_transcription_factor_activity,_sequence-specific_DNA_binding_[GO:0003700]	nucleus_[GO:0005634]	NA	NA	NA	NA	PF14833.1;NAD-binding_of_NADP-dependent_3-hydroxyisobutyrate_dehydrogenase;0.084	NA	NA	len=251;ExpAA=9.98;First60=9.98;PredHel=0;Topology=o	Q6Z9C8
Contig3592_c0_g1_i1	8.64524	0.000146239	PMGI_RICCO	2,3-bisphosphoglycerate-independent_phosphoglycerate_mutase_(BPG-independent_PGAM)_(Phosphoglyceromutase)_(EC_5.4.2.12)_(PGAM-I)	NA	Ricinus_communis_(Castor_bean)	PF06415;PF01676;	3988	glucose_catabolic_process_[GO:0006007];_glycolytic_process_[GO:0006096]	manganese_ion_binding_[GO:0030145];_phosphoglycerate_mutase_activity_[GO:0004619]	cytoplasm_[GO:0005737]	NA	NA	NA	NA	PF00245.15;Alkaline_phosphatase;0.07;PF01676.13;Metalloenzyme_superfamily;1.2e-19;PF06415.8;BPG-independent_PGAM_N-terminus_(iPGM_N);3.5e-09	NA	NA	len=152;ExpAA=0.00;First60=0.00;PredHel=0;Topology=o;len=418;ExpAA=0.01;First60=0.00;PredHel=0;Topology=o	P35493
comp27900_c0_g1_i1	8.64203	9.82196e-05	R13L3_ARATH	Putative_disease_resistance_RPP13-like_protein_3	RPP13L3_At3g46730_T6H20.240	Arabidopsis_thaliana_(Mouse-ear_cress)	PF00931;	3702	plant-type_hypersensitive_response_[GO:0009626];_signal_transduction_[GO:0007165]	ADP_binding_[GO:0043531];_ATP_binding_[GO:0005524]	plasma_membrane_[GO:0005886]	NA	NA	NA	NA	PF00560.28;Leucine_Rich_Repeat;0.0055;PF12799.2;Leucine_Rich_repeats_(2_copies);9e-13;PF13516.1;Leucine_Rich_repeat;0.44;PF13855.1;Leucine_rich_repeat;2.4e-13	NA	NA	len=512;ExpAA=0.25;First60=0.00;PredHel=0;Topology=o	Q9STE7
comp4143_c0_g1_i5	8.63948	0.000183321	SGGP_ARATH	Haloacid_dehalogenase-like_hydrolase_domain-containing_protein_Sgpp_(EC_3.1.3.-)_(Subclass_I_phosphosugar_phosphatase)_(AtSgpp)	SGPP_At2g38740_T6A23.6	Arabidopsis_thaliana_(Mouse-ear_cress)	PF13419;	3702	NA	metal_ion_binding_[GO:0046872];_sugar-phosphatase_activity_[GO:0050308]	cytosol_[GO:0005829];_plasma_membrane_[GO:0005886]	NA	NA	NA	NA	PF00702.21;haloacid_dehalogenase-like_hydrolase;2e-09;PF12710.2;haloacid_dehalogenase-like_hydrolase;0.0094;PF13242.1;HAD-hyrolase-like;6.1e-07;PF13344.1;Haloacid_dehalogenase-like_hydrolase;0.12;PF13419.1;Haloacid_dehalogenase-like_hydrolase;1.1e-25	NA	NA	len=247;ExpAA=0.04;First60=0.00;PredHel=0;Topology=o	Q9ZVJ5
comp4001_c0_g1_i3	8.63336	0.00350685	FATB_GOSHI	Palmitoyl-acyl_carrier_protein_thioesterase,_chloroplastic_(EC_3.1.2.-)_(16:0-acyl-carrier_protein_thioesterase)_(16:0-ACP_thioesterase)_(Acyl-[acyl-carrier-protein]_hydrolase)_(PATE)	FATB1	Gossypium_hirsutum_(Upland_cotton)_(Gossypium_mexicanum)	PF01643;PF12590;	3635	fatty_acid_biosynthetic_process_[GO:0006633]	thiolester_hydrolase_activity_[GO:0016790]	chloroplast_[GO:0009507]	NA	NA	NA	NA	PF01643.12;Acyl-ACP_thioesterase;8.9e-107;PF12590.3;Acyl-ATP_thioesterase;1.1e-43;PF13279.1;Thioesterase-like_superfamily;0.067	NA	NA	len=460;ExpAA=3.59;First60=3.26;PredHel=0;Topology=o	Q9SQI3
Contig5208_c0_g1_i1	8.62022	0.00577129	NA	NA	NA	NA	NA	NA	NA	NA	NA	NA	NA	NA	NA	NA	NA	NA	NA	NA
Contig5208_c0_g1_i1	8.62022	0.00577129	NA	NA	NA	NA	NA	NA	NA	NA	NA	NA	NA	NA	NA	NA	NA	NA	NA	NA
comp2929_c0_g1_i3	8.61728	0.00416541	IF32_ARATH	Translation_initiation_factor_IF3-2,_chloroplastic_(AtIF3-2)_(AtINFC-2)_(Protein_SUPPRESSOR_OF_VARIEGATION_9)	IF3-2_SVR9_At2g24060	Arabidopsis_thaliana_(Mouse-ear_cress)	PF00707;PF05198;	3702	chloroplast_organization_[GO:0009658];_leaf_development_[GO:0048366]	translation_initiation_factor_activity_[GO:0003743]	chloroplast_[GO:0009507]	NA	NA	NA	NA	PF00707.17;Translation_initiation_factor_IF-3,_C-terminal_domain;1.1e-22;PF00892.15;EamA-like_transporter_family;0.00021;PF04142.10;Nucleotide-sugar_transporter;0.00037;PF04484.7;Family_of_unknown_function_(DUF566);2.9e-86;PF05198.11;Translation_initiation_factor_IF-3,_N-terminal_domain;3.9e-16;PF11325.3;Domain_of_unknown_function_(DUF3127);0.16;PF13536.1;Multidrug_resistance_efflux_transporter;0…	NA	NA	len=1314;ExpAA=0.00;First60=0.00;PredHel=0;Topology=o;len=222;ExpAA=103.91;First60=4.66;PredHel=5;Topology=i57-79o89-111i124-141o156-178i185-202o;len=302;ExpAA=0.06;First60=0.00;PredHel=0;Topology=o;len=311;ExpAA=0.03;First60=0.03;PredHel=0;Topology=o	O82234
comp21654_c0_g1_i2	8.61163	0.000337487	WRK62_ORYSI	WRKY_transcription_factor_WRKY62_(OsWRKY62)_(XA21-binding_protein_10)	WRKY62_XB10_OsI_31380	Oryza_sativa_subsp._indica_(Rice)	PF03106;	39946	defense_response_[GO:0006952];_negative_regulation_of_defense_response_to_bacterium_[GO:1900425];_response_to_bacterium_[GO:0009617];_response_to_chitin_[GO:0010200];_response_to_fungus_[GO:0009620];_response_to_salicylic_acid_[GO:0009751];_transcription,_DNA-templated_[GO:0006351]	ATP_binding_[GO:0005524];_sequence-specific_DNA_binding_[GO:0043565];_transcription_factor_activity,_sequence-specific_DNA_binding_[GO:0003700]	nucleus_[GO:0005634]	NA	NA	NA	NA	PF03106.10;WRKY_DNA_-binding_domain;9e-27	NA	NA	len=304;ExpAA=0.02;First60=0.02;PredHel=0;Topology=o	B8BF91
comp13903_c0_g1_i2	8.5922	0.00028029	Y3475_ARATH	Probable_LRR_receptor-like_serine/threonine-protein_kinase_At3g47570_(EC_2.7.11.1)	At3g47570_F1P2.120	Arabidopsis_thaliana_(Mouse-ear_cress)	PF00560;PF08263;PF00069;	3702	NA	ATP_binding_[GO:0005524];_protein_serine/threonine_kinase_activity_[GO:0004674]	integral_component_of_membrane_[GO:0016021];_plasma_membrane_[GO:0005886]	NA	NA	NA	NA	PF00069.20;Protein_kinase_domain;3.2e-29;PF00560.28;Leucine_Rich_Repeat;3e-27;PF01636.18;Phosphotransferase_enzyme_family;0.023;PF07714.12;Protein_tyrosine_kinase;5e-29;PF08263.7;Leucine_rich_repeat_N-terminal_domain;2e-11;PF12799.2;Leucine_Rich_repeats_(2_copies);8.5e-47;PF13504.1;Leucine_rich_repeat;8e-09;PF13516.1;Leucine_Rich_repeat;7.5e-07;PF13855.1;Leucine_rich_repeat;4.7e-40	NA	1;30;0.744	len=213;ExpAA=21.96;First60=0.01;PredHel=1;Topology=i189-211o;len=949;ExpAA=27.68;First60=2.93;PredHel=1;Topology=o701-723i	C0LGP4
comp5275_c0_g1_i2	8.57443	0.00408272	UBP23_ARATH	Ubiquitin_carboxyl-terminal_hydrolase_23_(EC_3.4.19.12)_(Deubiquitinating_enzyme_23)_(AtUBP23)_(Ubiquitin_thioesterase_23)_(Ubiquitin-specific-processing_protease_23)	UBP23_At5g57990_MTI20.25	Arabidopsis_thaliana_(Mouse-ear_cress)	PF00443;	3702	protein_deubiquitination_[GO:0016579];_ubiquitin-dependent_protein_catabolic_process_[GO:0006511]	thiol-dependent_ubiquitinyl_hydrolase_activity_[GO:0036459]	NA	NA	NA	NA	NA	PF00443.24;Ubiquitin_carboxyl-terminal_hydrolase;4.7e-53;PF08100.6;Dimerisation_domain;0.12;PF13423.1;Ubiquitin_carboxyl-terminal_hydrolase;3.8e-30;PF14353.1;CpXC_protein;0.16;PF15499.1;Ubiquitin-specific_peptidase-like,_SUMO_isopeptidase;0.1	NA	NA	len=832;ExpAA=0.13;First60=0.01;PredHel=0;Topology=o	Q9FPS4
comp1700_c0_g1_i2	8.56194	0.00447217	SPP_ORYSJ	Stromal_processing_peptidase,_chloroplastic_(EC_3.4.24.-)	SPP_Os06g0625400_LOC_Os06g41990_OSJNBa0029G06.38-1_OSJNBa0072A21.7-1	Oryza_sativa_subsp._japonica_(Rice)	PF00675;PF05193;	39947	NA	metal_ion_binding_[GO:0046872];_metallopeptidase_activity_[GO:0008237]	chloroplast_stroma_[GO:0009570]	NA	NA	NA	NA	PF00675.15;Insulinase_(Peptidase_family_M16);1.1e-22;PF00936.14;BMC_domain;0.021;PF05193.16;Peptidase_M16_inactive_domain;7.5e-82	NA	NA	len=1297;ExpAA=0.46;First60=0.00;PredHel=0;Topology=o	Q69TY5
comp608_c0_g1_i4	8.53265	1.56385e-09	P2C50_ORYSJ	Probable_protein_phosphatase_2C_50_(OsPP2C50)_(EC_3.1.3.16)	Os05g0537400_LOC_Os05g46040_OJ1741_B01.18_OSJNBa0052K01.2	Oryza_sativa_subsp._japonica_(Rice)	PF00481;	39947	NA	metal_ion_binding_[GO:0046872];_protein_serine/threonine_phosphatase_activity_[GO:0004722]	NA	NA	NA	NA	NA	PF00481.16;Protein_phosphatase_2C;1.9e-14;PF00561.15;alpha/beta_hydrolase_fold;6.5e-05;PF01301.14;Glycosyl_hydrolases_family_35;5.8e-32;PF01843.14;DIL_domain;1.4e-20;PF04536.9;TLP18.3,_Psb32_and_MOLO-1_founding_proteins_of_phosphatase;0.08;PF05057.9;Putative_serine_esterase_(DUF676);0.011;PF05990.7;Alpha/beta_hydrolase_of_unknown_function_(DUF900);0.0098;PF06028.6;Alpha/beta_hydrolase_of_unknown_…	NA	NA	len=102;ExpAA=0.18;First60=0.13;PredHel=0;Topology=o;len=118;ExpAA=0.00;First60=0.00;PredHel=0;Topology=o;len=122;ExpAA=0.00;First60=0.00;PredHel=0;Topology=o;len=161;ExpAA=0.00;First60=0.00;PredHel=0;Topology=o;len=174;ExpAA=0.12;First60=0.00;PredHel=0;Topology=o;len=185;ExpAA=0.18;First60=0.04;PredHel=0;Topology=o	Q6L5H6
comp17773_c0_g1_i1	8.52696	4.32354e-05	C94C1_ARATH	Cytochrome_P450_94C1_(EC_1.14.-.-)	CYP94C1_At2g27690_F15K20.21	Arabidopsis_thaliana_(Mouse-ear_cress)	PF00067;	3702	response_to_wounding_[GO:0009611]	alkane_1-monooxygenase_activity_[GO:0018685];_heme_binding_[GO:0020037];_iron_ion_binding_[GO:0005506]	integral_component_of_membrane_[GO:0016021];_intracellular_membrane-bounded_organelle_[GO:0043231]	NA	NA	NA	NA	NA	NA	NA	len=118;ExpAA=0.00;First60=0.00;PredHel=0;Topology=o	Q9ZUX1
comp8331_c0_g1_i6	8.51793	1.42699e-05	PP190_ARATH	Pentatricopeptide_repeat-containing_protein_At2g37230	At2g37230_F3G5.2	Arabidopsis_thaliana_(Mouse-ear_cress)	PF01535;PF13041;PF13812;	3702	response_to_cold_[GO:0009409];_RNA_modification_[GO:0009451]	endonuclease_activity_[GO:0004519];_mRNA_binding_[GO:0003729];_RNA_binding_[GO:0003723]	chloroplast_thylakoid_[GO:0009534];_chloroplast_thylakoid_membrane_[GO:0009535];_intracellular_membrane-bounded_organelle_[GO:0043231]	NA	NA	NA	NA	PF00022.14;Actin;0.038;PF01535.15;PPR_repeat;3e-58;PF01644.12;Chitin_synthase;0.15;PF06239.6;Evolutionarily_conserved_signalling_intermediate_in_Toll_pathway;1.2e-05;PF10963.3;Protein_of_unknown_function_(DUF2765);0.0072;PF12854.2;PPR_repeat;1.4e-53;PF12921.2;Mitochondrial_ATPase_expression;0.16;PF13041.1;PPR_repeat_family;1.2e-74;PF13176.1;Tetratricopeptide_repeat;0.058;PF13424.1;Tetratricopepti…	NA	NA	len=744;ExpAA=1.75;First60=0.00;PredHel=0;Topology=o	Q9ZUU3
comp23537_c0_g1_i1	8.5048	6.693e-05	CYSP_HEMSP	Thiol_protease_SEN102_(EC_3.4.22.-)	SEN102	Hemerocallis_sp._(Daylily)	PF08246;PF00112;	29711	NA	cysteine-type_peptidase_activity_[GO:0008234]	endoplasmic_reticulum_lumen_[GO:0005788]	NA	NA	NA	NA	PF00112.18;Papain_family_cysteine_protease;5.7e-85;PF00471.15;Ribosomal_protein_L33;0.15;PF03051.10;Peptidase_C1-like_family;0.00012;PF08246.7;Cathepsin_propeptide_inhibitor_domain_(I29);1.8e-12	NA	1;23;0.849	len=361;ExpAA=18.13;First60=18.13;PredHel=1;Topology=i5-27o	P43156
comp3656_c0_g1_i7	8.47937	0.00545998	CCDA2_ORYSJ	Cytochrome_c-type_biogenesis_ccda-like_chloroplastic_protein_2_(Cytochrome_b6f_biogenesis_protein_CCDA2)	CCDA2_Os12g0137300_LOC_Os12g04270	Oryza_sativa_subsp._japonica_(Rice)	PF02683;	39947	cytochrome_complex_assembly_[GO:0017004];_oxidation-reduction_process_[GO:0055114]	NA	chloroplast_thylakoid_membrane_[GO:0009535];_integral_component_of_membrane_[GO:0016021]	NA	NA	NA	NA	PF00056.18;lactate/malate_dehydrogenase,_NAD_binding_domain;0.00015;PF00106.20;short_chain_dehydrogenase;3.4e-06;PF01073.14;3-beta_hydroxysteroid_dehydrogenase/isomerase_family;0.00011;PF01113.15;Dihydrodipicolinate_reductase,_N-terminus;0.0026;PF01118.19;Semialdehyde_dehydrogenase,_NAD_binding_domain;3.8e-06;PF01370.16;NAD_dependent_epimerase/dehydratase_family;7.6e-06;PF01488.15;Shikimate_/_qui…	NA	NA	len=223;ExpAA=91.37;First60=6.04;PredHel=3;Topology=o129-151i164-186o196-218i;len=286;ExpAA=18.98;First60=0.02;PredHel=0;Topology=o	Q2QY07
Contig4148_c0_g1_i1	8.47654	0.000283135	ERF17_ARATH	Ethylene-responsive_transcription_factor_ERF017	ERF017_At1g19210_T29M8.8	Arabidopsis_thaliana_(Mouse-ear_cress)	PF00847;	3702	ethylene-activated_signaling_pathway_[GO:0009873];_transcription,_DNA-templated_[GO:0006351]	DNA_binding_[GO:0003677];_transcription_factor_activity,_sequence-specific_DNA_binding_[GO:0003700]	nucleus_[GO:0005634]	NA	NA	NA	NA	PF00847.15;AP2_domain;3.3e-16	NA	NA	len=210;ExpAA=0.00;First60=0.00;PredHel=0;Topology=o	Q84QC2
comp17545_c0_g1_i2	8.41621	0.00822596	ASK4_ARATH	SKP1-like_protein_4_(AtSK4)	ASK4_At1g20140_T20H2.8	Arabidopsis_thaliana_(Mouse-ear_cress)	PF01466;PF03931;	3702	protein_ubiquitination_[GO:0016567];_ubiquitin-dependent_protein_catabolic_process_[GO:0006511]	NA	cytoplasm_[GO:0005737];_nucleolus_[GO:0005730];_nucleus_[GO:0005634];_SCF_ubiquitin_ligase_complex_[GO:0019005]	NA	NA	NA	NA	PF01056.13;Myc_amino-terminal_region;2.8;PF01466.14;Skp1_family,_dimerisation_domain;3.2e-29;PF02724.9;CDC45-like_protein;5.5;PF03344.10;Daxx_Family;0.6;PF03931.10;Skp1_family,_tetramerisation_domain;4e-14;PF04147.7;Nop14-like_family;0.68;PF04889.7;Cwf15/Cwc15_cell_cycle_control_protein;0.42;PF10446.4;Protein_of_unknown_function_(DUF2457);0.13	NA	NA	len=231;ExpAA=2.90;First60=0.00;PredHel=0;Topology=o	Q9LNT9
comp24974_c0_g1_i1	8.3915	0.000352575	U73C1_ARATH	UDP-glycosyltransferase_73C1_(EC_2.4.1.-)_(Cytokinin-O-glucosyltransferase_1)_(Zeatin_O-glucosyltransferase_1)_(AtZOG1)	UGT73C1_ZOG1_At2g36750_F13K3.15	Arabidopsis_thaliana_(Mouse-ear_cress)	PF00201;	3702	metabolic_process_[GO:0008152];_response_to_toxic_substance_[GO:0009636];_response_to_UV-B_[GO:0010224]	cis-zeatin_O-beta-D-glucosyltransferase_activity_[GO:0050502];_quercetin_3-O-glucosyltransferase_activity_[GO:0080043];_quercetin_7-O-glucosyltransferase_activity_[GO:0080044];_trans-zeatin_O-beta-D-glucosyltransferase_activity_[GO:0050403];_UDP-glucosyltransferase_activity_[GO:0035251]	intracellular_membrane-bounded_organelle_[GO:0043231]	NA	NA	NA	NA	PF15576.1;Domain_of_unknown_function_(DUF4661);0.014	NA	NA	len=215;ExpAA=0.00;First60=0.00;PredHel=0;Topology=o	Q9ZQ99
comp1302_c0_g1_i3	8.36807	0.00986489	R51A1_MAIZE	DNA_repair_protein_RAD51_homolog_A_(Rad51-like_protein_A)_(RAD51A)_(ZmRAD51a)	RAD51A	Zea_mays_(Maize)	PF08423;	4577	double-strand_break_repair_via_homologous_recombination_[GO:0000724];_mitotic_recombination-dependent_replication_fork_processing_[GO:1990426]	ATP_binding_[GO:0005524];_DNA-dependent_ATPase_activity_[GO:0008094];_double-stranded_DNA_binding_[GO:0003690];_recombinase_activity_[GO:0000150];_single-stranded_DNA_binding_[GO:0003697]	nucleus_[GO:0005634]	NA	NA	NA	NA	PF00633.18;Helix-hairpin-helix_motif;0.038;PF08423.6;Rad51;0.00017;PF14520.1;Helix-hairpin-helix_domain;2.5e-07	NA	NA	len=463;ExpAA=0.07;First60=0.00;PredHel=0;Topology=o	Q67EU8
comp18125_c0_g1_i2	8.34984	6.41133e-05	U73B4_ARATH	UDP-glycosyltransferase_73B4_(EC_2.4.1.-)_(Flavonol_3-O-glucosyltransferase_UGT73B4)_(EC_2.4.1.91)	UGT73B4_At2g15490_F9O13.4	Arabidopsis_thaliana_(Mouse-ear_cress)	PF00201;	3702	metabolic_process_[GO:0008152];_response_to_other_organism_[GO:0051707];_response_to_toxic_substance_[GO:0009636]	daphnetin_3-O-glucosyltransferase_activity_[GO:0102360];_flavonol_3-O-glucosyltransferase_activity_[GO:0047893];_myricetin_3-O-glucosyltransferase_activity_[GO:0102425];_quercetin_3-O-glucosyltransferase_activity_[GO:0080043];_quercetin_7-O-glucosyltransferase_activity_[GO:0080044];_UDP-glucosyltransferase_activity_[GO:0035251]	cytosol_[GO:0005829];_intracellular_membrane-bounded_organelle_[GO:0043231]	NA	NA	NA	NA	NA	NA	NA	NA	Q7Y232
comp6446_c0_g1_i2	8.34163	0.00854652	PME8_ARATH	Probable_pectinesterase_8_(PE_8)_(EC_3.1.1.11)_(Pectin_methylesterase_2)_(AtPME2)_(Pectin_methylesterase_8)_(AtPME8)	PME8_ARATH2_At1g05310_YUP8H12.7	Arabidopsis_thaliana_(Mouse-ear_cress)	PF01095;	3702	cell_wall_modification_[GO:0042545];_pectin_catabolic_process_[GO:0045490]	aspartyl_esterase_activity_[GO:0045330];_pectinesterase_activity_[GO:0030599]	cell_wall_[GO:0005618];_extracellular_region_[GO:0005576]	NA	NA	NA	NA	PF01095.14;Pectinesterase;3.7e-74;PF01704.13;UTP--glucose-1-phosphate_uridylyltransferase;1.7e-16	NA	NA	len=113;ExpAA=0.00;First60=0.00;PredHel=0;Topology=o;len=129;ExpAA=0.01;First60=0.01;PredHel=0;Topology=o;len=157;ExpAA=0.04;First60=0.01;PredHel=0;Topology=o;len=408;ExpAA=22.76;First60=22.38;PredHel=1;Topology=i20-42o	O23038
comp865_c0_g1_i4	8.32729	0.000851493	4CLL4_ORYSJ	4-coumarate--CoA_ligase-like_4_(EC_6.2.1.-)	4CLL4_Os03g0132000_LOC_Os03g04000_OsJ_09299	Oryza_sativa_subsp._japonica_(Rice)	PF00501;PF13193;	39947	metabolic_process_[GO:0008152]	ATP_binding_[GO:0005524];_ligase_activity_[GO:0016874]	NA	NA	NA	NA	NA	PF00501.23;AMP-binding_enzyme;0.00066;PF13193.1;AMP-binding_enzyme_C-terminal_domain;1.4e-08	NA	NA	len=104;ExpAA=0.16;First60=0.01;PredHel=0;Topology=o;len=536;ExpAA=40.98;First60=0.00;PredHel=2;Topology=o269-291i303-325o	Q10S72
Contig4884_c0_g1_i1	8.32407	0.00167134	TBL21_ARATH	Protein_trichome_birefringence-like_21	TBL21_At5g15890_F1N13.30	Arabidopsis_thaliana_(Mouse-ear_cress)	PF13839;PF14416;	3702	cell_wall_organization_or_biogenesis_[GO:0071554]	O-acetyltransferase_activity_[GO:0016413]	Golgi_apparatus_[GO:0005794];_integral_component_of_membrane_[GO:0016021]	NA	NA	NA	NA	NA	NA	NA	NA	Q9LFT1
comp10698_c0_g1_i2	8.30867	0.000147826	NA	NA	NA	NA	NA	NA	NA	NA	NA	NA	NA	NA	NA	NA	NA	NA	len=548;ExpAA=0.04;First60=0.01;PredHel=0;Topology=o	NA
comp4143_c0_g1_i1	8.30732	0.000193018	SGGP_ARATH	Haloacid_dehalogenase-like_hydrolase_domain-containing_protein_Sgpp_(EC_3.1.3.-)_(Subclass_I_phosphosugar_phosphatase)_(AtSgpp)	SGPP_At2g38740_T6A23.6	Arabidopsis_thaliana_(Mouse-ear_cress)	PF13419;	3702	NA	metal_ion_binding_[GO:0046872];_sugar-phosphatase_activity_[GO:0050308]	cytosol_[GO:0005829];_plasma_membrane_[GO:0005886]	NA	NA	NA	NA	PF00702.21;haloacid_dehalogenase-like_hydrolase;4.1e-09;PF12710.2;haloacid_dehalogenase-like_hydrolase;0.016;PF13242.1;HAD-hyrolase-like;8.5e-07;PF13419.1;Haloacid_dehalogenase-like_hydrolase;2e-25	NA	NA	len=305;ExpAA=0.03;First60=0.00;PredHel=0;Topology=o	Q9ZVJ5
comp25964_c0_g1_i1	8.28015	9.44715e-05	NA	NA	NA	NA	NA	NA	NA	NA	NA	NA	NA	NA	NA	PF03478.13;Protein_of_unknown_function_(DUF295);1.1e-07	NA	NA	len=363;ExpAA=0.32;First60=0.00;PredHel=0;Topology=o	NA
comp24812_c0_g1_i2	8.25762	0.000174664	NA	NA	NA	NA	NA	NA	NA	NA	NA	NA	NA	NA	NA	NA	NA	NA	NA	NA
comp12503_c0_g1_i2	8.24752	0.000158677	NA	NA	NA	NA	NA	NA	NA	NA	NA	NA	NA	NA	NA	PF02535.17;ZIP_Zinc_transporter;4.9;PF04695.8;Peroxisomal_membrane_anchor_protein_(Pex14p)_conserved_region;0.034	NA	NA	len=172;ExpAA=10.03;First60=0.00;PredHel=0;Topology=o	NA
comp4931_c0_g1_i2	8.23978	0.000569616	AVT1_YEAST	Vacuolar_amino_acid_transporter_1	AVT1_YJR001W_J1409_YJR83.4	Saccharomyces_cerevisiae_(strain_ATCC_204508_/_S288c)_(Baker's_yeast)	PF01490;	559292	amino_acid_transmembrane_transport_[GO:0003333];_amino_acid_transport_[GO:0006865];_proline_transport_[GO:0015824];_vacuolar_transport_[GO:0007034]	L-glutamine_transmembrane_transporter_activity_[GO:0015186];_L-isoleucine_transmembrane_transporter_activity_[GO:0015188];_L-tyrosine_transmembrane_transporter_activity_[GO:0005302]	fungal-type_vacuole_[GO:0000324];_fungal-type_vacuole_membrane_[GO:0000329];_integral_component_of_membrane_[GO:0016021]	NA	NA	NA	NA	PF01490.13;Transmembrane_amino_acid_transporter_protein;1.1e-64;PF02724.9;CDC45-like_protein;4.5	NA	NA	len=134;ExpAA=0.00;First60=0.00;PredHel=0;Topology=o;len=449;ExpAA=229.48;First60=0.07;PredHel=10;Topology=o87-109i135-157o172-194i207-229o244-266i279-301o325-347i359-381o385-407i420-442o	P47082
comp5119_c0_g1_i4	8.20443	0.00389906	ALKB6_HUMAN	Alpha-ketoglutarate-dependent_dioxygenase_alkB_homolog_6_(EC_1.14.11.-)_(Alkylated_DNA_repair_protein_alkB_homolog_6)	ALKBH6_ABH6	Homo_sapiens_(Human)	PF13532;	9606	NA	dioxygenase_activity_[GO:0051213];_ferrous_iron_binding_[GO:0008198]	cytoplasm_[GO:0005737];_focal_adhesion_[GO:0005925];_nucleoplasm_[GO:0005654];_nucleus_[GO:0005634]	NA	NA	NA	NA	PF13532.1;2OG-Fe(II)_oxygenase_superfamily;0.00031	NA	NA	len=180;ExpAA=1.21;First60=0.28;PredHel=0;Topology=i	Q3KRA9
comp12544_c0_g1_i1	8.1774	1.93788e-07	NA	NA	NA	NA	NA	NA	NA	NA	NA	NA	NA	NA	NA	NA	NA	NA	NA	NA
comp13066_c0_g1_i2	8.15553	0.000859297	CCR1_ORYSJ	Cinnamoyl-CoA_reductase_1_(OsCCR1)_(EC_1.2.1.44)	CCR1_Os02g0808800_LOC_Os02g56460_OJ1112_G06.14_OJ1520_C09.26_OsJ_08807	Oryza_sativa_subsp._japonica_(Rice)	PF01370;	39947	defense_response_[GO:0006952];_lignin_biosynthetic_process_[GO:0009809]	cinnamoyl-CoA_reductase_activity_[GO:0016621];_coenzyme_binding_[GO:0050662]	cytoplasm_[GO:0005737]	NA	NA	NA	NA	PF00106.20;short_chain_dehydrogenase;1.5e-08;PF01073.14;3-beta_hydroxysteroid_dehydrogenase/isomerase_family;4.6e-19;PF01370.16;NAD_dependent_epimerase/dehydratase_family;5.1e-18;PF02719.10;Polysaccharide_biosynthesis_protein;4.9e-07;PF03435.13;Saccharopine_dehydrogenase;0.00033;PF04321.12;RmlD_substrate_binding_domain;0.14;PF05368.8;NmrA-like_family;2e-11;PF07993.7;Male_sterility_protein;2.5e-08…	NA	NA	len=165;ExpAA=7.06;First60=7.06;PredHel=0;Topology=o;len=250;ExpAA=0.01;First60=0.00;PredHel=0;Topology=o	Q6K9A2
comp2521_c0_g1_i3	8.14374	0.00269868	HSP7C_PETHY	Heat_shock_cognate_70_kDa_protein	HSP70	Petunia_hybrida_(Petunia)	PF00012;	4102	NA	ATP_binding_[GO:0005524]	NA	NA	NA	NA	NA	PF00012.15;Hsp70_protein;1.1e-29;PF00463.16;Isocitrate_lyase_family;0.00079	NA	NA	len=130;ExpAA=0.13;First60=0.08;PredHel=0;Topology=o	P09189
comp11665_c0_g1_i4	8.13069	0.000198484	PDS5B_MOUSE	Sister_chromatid_cohesion_protein_PDS5_homolog_B_(Androgen-induced_proliferation_inhibitor)_(Androgen-induced_prostate_proliferative_shutoff-associated_protein_AS3)	Pds5b_Aprin_As3_Kiaa0979	Mus_musculus_(Mouse)	NA	10090	cell_division_[GO:0051301];_DNA_repair_[GO:0006281];_mitotic_sister_chromatid_cohesion_[GO:0007064];_negative_regulation_of_cell_proliferation_[GO:0008285];_regulation_of_cell_proliferation_[GO:0042127]	DNA_binding_[GO:0003677]	chromatin_[GO:0000785];_nucleoplasm_[GO:0005654];_nucleus_[GO:0005634]	NA	NA	NA	NA	PF02862.12;DDHD_domain;1.7;PF09038.5;Tumour_suppressor_p53-binding_protein-1_Tudor;0.099;PF09465.5;Lamin-B_receptor_of_TUDOR_domain;0.00051;PF09522.5;R.Pab1_restriction_endonuclease;0.13	NA	1;24;0.841	len=211;ExpAA=18.72;First60=18.72;PredHel=1;Topology=o5-24i;len=637;ExpAA=0.00;First60=0.00;PredHel=0;Topology=o	Q4VA53
comp13231_c0_g1_i3	8.12766	0.000195293	GMK1_ORYSJ	Guanylate_kinase_1_(OsGK1)_(EC_2.7.4.8)_(GMP_kinase_1)	GK1_Os12g0515600_LOC_Os12g33100	Oryza_sativa_subsp._japonica_(Rice)	PF00625;	39947	NA	ATP_binding_[GO:0005524];_guanylate_kinase_activity_[GO:0004385]	cytosol_[GO:0005829];_nucleus_[GO:0005634]	NA	NA	NA	NA	PF00005.22;ABC_transporter;0.056;PF00437.15;Type_II/IV_secretion_system_protein;0.16;PF00625.16;Guanylate_kinase;2.1e-08;PF00910.17;RNA_helicase;0.015;PF01122.14;Eukaryotic_cobalamin-binding_protein;0.022;PF01926.18;50S_ribosome-binding_GTPase;0.032;PF03193.11;Protein_of_unknown_function,_DUF258;0.00036;PF03215.10;Rad17_cell_cycle_checkpoint_protein;0.055;PF03266.10;NTPase;0.042;PF05729.7;NACHT_d…	NA	NA	len=124;ExpAA=0.69;First60=0.68;PredHel=0;Topology=o;len=142;ExpAA=0.00;First60=0.00;PredHel=0;Topology=o;len=233;ExpAA=0.00;First60=0.00;PredHel=0;Topology=o	Q2QPW1
Contig4996_c0_g1_i1	8.11248	0.000277866	YI31B_YEAST	Transposon_Ty3-I_Gag-Pol_polyprotein_(Gag3-Pol3)_(Transposon_Ty3-2_TYA-TYB_polyprotein)_[Cleaved_into:_Capsid_protein_(CA)_(p24);_Spacer_peptide_p3;_Nucleocapsid_protein_p11_(NC);_Ty3_protease_(PR)_(EC_3.4.23.-)_(p16);_Spacer_peptide_J;_Reverse_transcriptase/ribonuclease_H_(RT)_(RT-RH)_(EC_2.7.7.49)_(EC_2.7.7.7)_(EC_3.1.26.4)_(p55);_Integrase_p52_(IN);_Integrase_p49_(IN)]	TY3B-I_YILWTy3-1_POL_YIL082W-A	Saccharomyces_cerevisiae_(strain_ATCC_204508_/_S288c)_(Baker's_yeast)	PF12384;PF00665;PF00078;	559292	DNA_integration_[GO:0015074];_DNA_recombination_[GO:0006310];_transposition,_RNA-mediated_[GO:0032197]	aspartic-type_endopeptidase_activity_[GO:0004190];_ATP_binding_[GO:0005524];_DNA_binding_[GO:0003677];_DNA-directed_DNA_polymerase_activity_[GO:0003887];_peptidase_activity_[GO:0008233];_ribonuclease_activity_[GO:0004540];_RNA_binding_[GO:0003723];_RNA-directed_DNA_polymerase_activity_[GO:0003964];_RNA-DNA_hybrid_ribonuclease_activity_[GO:0004523];_zinc_ion_binding_[GO:0008270]	cytoplasm_[GO:0005737];_nucleus_[GO:0005634];_retrotransposon_nucleocapsid_[GO:0000943]	NA	NA	NA	NA	PF12569.3;NMDA_receptor-regulated_protein_1;0.28	NA	NA	len=429;ExpAA=2.28;First60=2.28;PredHel=0;Topology=o	Q7LHG5
comp5935_c0_g1_i3	8.11041	0.000176376	STIL3_ARATH	Protein_STICHEL-like_3	At4g18820_F28A21.230	Arabidopsis_thaliana_(Mouse-ear_cress)	NA	3702	DNA-dependent_DNA_replication_[GO:0006261]	ATP_binding_[GO:0005524];_DNA_binding_[GO:0003677];_DNA-directed_DNA_polymerase_activity_[GO:0003887]	DNA_polymerase_III_complex_[GO:0009360];_DNA_replication_factor_C_complex_[GO:0005663]	NA	NA	NA	NA	PF00004.24;ATPase_family_associated_with_various_cellular_activities_(AAA);0.00091;PF00910.17;RNA_helicase;0.034;PF00973.14;Paramyxovirus_nucleocapsid_protein;0.055;PF01637.13;Archaeal_ATPase;0.086;PF05496.7;Holliday_junction_DNA_helicase_ruvB_N-terminus;0.00061;PF06144.8;DNA_polymerase_III,_delta_subunit;0.022;PF07728.9;AAA_domain_(dynein-related_subfamily);0.073;PF12169.3;DNA_polymerase_III_sub…	NA	NA	len=1028;ExpAA=0.05;First60=0.00;PredHel=0;Topology=o;len=376;ExpAA=1.54;First60=0.00;PredHel=0;Topology=o	F4JRP0
comp5935_c0_g1_i3	8.11041	0.000176376	STIL3_ARATH	Protein_STICHEL-like_3	At4g18820_F28A21.230	Arabidopsis_thaliana_(Mouse-ear_cress)	NA	3702	DNA-dependent_DNA_replication_[GO:0006261]	ATP_binding_[GO:0005524];_DNA_binding_[GO:0003677];_DNA-directed_DNA_polymerase_activity_[GO:0003887]	DNA_polymerase_III_complex_[GO:0009360];_DNA_replication_factor_C_complex_[GO:0005663]	NA	NA	NA	NA	PF00004.24;ATPase_family_associated_with_various_cellular_activities_(AAA);0.00091;PF00910.17;RNA_helicase;0.034;PF00973.14;Paramyxovirus_nucleocapsid_protein;0.055;PF01637.13;Archaeal_ATPase;0.086;PF05496.7;Holliday_junction_DNA_helicase_ruvB_N-terminus;0.00061;PF06144.8;DNA_polymerase_III,_delta_subunit;0.022;PF07728.9;AAA_domain_(dynein-related_subfamily);0.073;PF12169.3;DNA_polymerase_III_sub…	NA	NA	len=1028;ExpAA=0.05;First60=0.00;PredHel=0;Topology=o;len=376;ExpAA=1.54;First60=0.00;PredHel=0;Topology=o	F4JRP0
comp32151_c0_g1_i1	8.09586	0.000250719	GEX1_ARATH	Protein_GAMETE_EXPRESSED_1	GEX1_At5g55490_MTE17.20	Arabidopsis_thaliana_(Mouse-ear_cress)	NA	3702	embryo_development_ending_in_seed_dormancy_[GO:0009793];_embryo_sac_development_[GO:0009553];_pollen_development_[GO:0009555]	identical_protein_binding_[GO:0042802]	integral_component_of_plasma_membrane_[GO:0005887];_plasma_membrane_[GO:0005886]	NA	NA	NA	NA	PF00015.16;Methyl-accepting_chemotaxis_protein_(MCP)_signalling_domain;0.25;PF00769.14;Ezrin/radixin/moesin_family;1.4;PF00804.20;Syntaxin;0.28;PF01920.15;Prefoldin_subunit;0.11;PF04582.7;Reovirus_sigma_C_capsid_protein;0.47;PF06103.6;Bacterial_protein_of_unknown_function_(DUF948);0.28;PF07889.7;Protein_of_unknown_function_(DUF1664);7.4;PF08317.6;Spc7_kinetochore_protein;7.7	NA	1;24;0.750	len=619;ExpAA=61.51;First60=0.14;PredHel=3;Topology=o431-448i461-478o493-515i	Q681K7
comp19338_c0_g1_i1	8.0658	0.000876436	CENPV_HUMAN	Centromere_protein_V_(CENP-V)_(Nuclear_protein_p30)_(Proline-rich_protein_6)	CENPV_PRR6	Homo_sapiens_(Human)	PF04828;	9606	ameboidal-type_cell_migration_[GO:0001667];_cell_division_[GO:0051301];_centromere_complex_assembly_[GO:0034508];_metabolic_process_[GO:0008152];_mitotic_nuclear_division_[GO:0007067];_pericentric_heterochromatin_assembly_[GO:0031508];_positive_regulation_of_cytokinesis_[GO:0032467];_regulation_of_chromosome_organization_[GO:0033044]	carbon-sulfur_lyase_activity_[GO:0016846]	condensed_chromosome_kinetochore_[GO:0000777];_cytosol_[GO:0005829];_kinetochore_[GO:0000776];_microtubule_cytoskeleton_[GO:0015630];_nucleoplasm_[GO:0005654];_nucleus_[GO:0005634];_spindle_midzone_[GO:0051233]	NA	NA	NA	NA	NA	NA	NA	NA	Q7Z7K6
comp23364_c0_g1_i1	8.04096	0.00045967	SY124_ARATH	Syntaxin-124_(AtSYP124)	SYP124_At1g61290_T1F9.22	Arabidopsis_thaliana_(Mouse-ear_cress)	PF05739;PF00804;	3702	exocytosis_[GO:0006887];_intracellular_protein_transport_[GO:0006886];_pollen_tube_growth_[GO:0009860];_vesicle_docking_[GO:0048278];_vesicle_fusion_[GO:0006906]	SNARE_binding_[GO:0000149]	integral_component_of_membrane_[GO:0016021];_plasma_membrane_[GO:0005886];_SNARE_complex_[GO:0031201];_transport_vesicle_[GO:0030133]	NA	NA	NA	NA	PF00015.16;Methyl-accepting_chemotaxis_protein_(MCP)_signalling_domain;0.15;PF00435.16;Spectrin_repeat;0.00055;PF00804.20;Syntaxin;8e-13;PF03938.9;Outer_membrane_protein_(OmpH-like);0.041;PF05531.7;Nucleopolyhedrovirus_P10_protein;0.11;PF05739.14;SNARE_domain;2.4e-19;PF07889.7;Protein_of_unknown_function_(DUF1664);0.021;PF08653.5;DASH_complex_subunit_Dam1;0.18;PF09177.6;Syntaxin_6,_N-terminal;0.0…	NA	NA	len=308;ExpAA=22.54;First60=0.00;PredHel=1;Topology=o281-303i	O64791
comp23364_c0_g1_i1	8.04096	0.00045967	SY124_ARATH	Syntaxin-124_(AtSYP124)	SYP124_At1g61290_T1F9.22	Arabidopsis_thaliana_(Mouse-ear_cress)	PF05739;PF00804;	3702	exocytosis_[GO:0006887];_intracellular_protein_transport_[GO:0006886];_pollen_tube_growth_[GO:0009860];_vesicle_docking_[GO:0048278];_vesicle_fusion_[GO:0006906]	SNARE_binding_[GO:0000149]	integral_component_of_membrane_[GO:0016021];_plasma_membrane_[GO:0005886];_SNARE_complex_[GO:0031201];_transport_vesicle_[GO:0030133]	NA	NA	NA	NA	PF00015.16;Methyl-accepting_chemotaxis_protein_(MCP)_signalling_domain;0.15;PF00435.16;Spectrin_repeat;0.00055;PF00804.20;Syntaxin;8e-13;PF03938.9;Outer_membrane_protein_(OmpH-like);0.041;PF05531.7;Nucleopolyhedrovirus_P10_protein;0.11;PF05739.14;SNARE_domain;2.4e-19;PF07889.7;Protein_of_unknown_function_(DUF1664);0.021;PF08653.5;DASH_complex_subunit_Dam1;0.18;PF09177.6;Syntaxin_6,_N-terminal;0.0…	NA	NA	len=308;ExpAA=22.54;First60=0.00;PredHel=1;Topology=o281-303i	O64791
Contig4754_c0_g1_i1	8.03732	0.000857964	SCP17_ARATH	Serine_carboxypeptidase-like_17_(EC_3.4.16.-)	SCPL17_At3g12203_F28J15.16	Arabidopsis_thaliana_(Mouse-ear_cress)	PF00450;	3702	secondary_metabolic_process_[GO:0019748]	carboxypeptidase_activity_[GO:0004180];_transferase_activity,_transferring_acyl_groups_other_than_amino-acyl_groups_[GO:0016747]	extracellular_region_[GO:0005576]	NA	NA	NA	NA	NA	NA	NA	NA	Q9C7D6
comp23237_c0_g1_i2	8.02016	0.00416795	NA	NA	NA	NA	NA	NA	NA	NA	NA	NA	NA	NA	NA	NA	NA	NA	NA	NA
comp3067_c0_g1_i2	8.01056	1.78642e-06	NA	NA	NA	NA	NA	NA	NA	NA	NA	NA	NA	NA	NA	NA	NA	NA	NA	NA
comp606_c0_g1_i2	8.00063	0.000284188	RS29_WHEAT	40S_ribosomal_protein_S29	RPS29	Triticum_aestivum_(Wheat)	PF00253;	4565	translation_[GO:0006412]	metal_ion_binding_[GO:0046872];_structural_constituent_of_ribosome_[GO:0003735]	ribosome_[GO:0005840]	NA	NA	NA	NA	NA	NA	NA	NA	Q5I7K3
comp19680_c0_g1_i1	7.99613	0.00141353	UBL5_ARATH	Ubiquitin-like_protein_5	UBL5_At5g42300_K5J14.10	Arabidopsis_thaliana_(Mouse-ear_cress)	PF00240;	3702	cellular_protein_modification_process_[GO:0006464];_mRNA_splicing,_via_spliceosome_[GO:0000398]	protein_tag_[GO:0031386]	cytoplasm_[GO:0005737];_nucleus_[GO:0005634]	NA	NA	NA	NA	NA	NA	NA	NA	Q9FGZ9
comp24415_c0_g1_i1	7.98478	0.00271507	NA	NA	NA	NA	NA	NA	NA	NA	NA	NA	NA	NA	NA	PF04520.8;Senescence_regulator;0.00021;PF12185.3;Nup358/RanBP2_E3_ligase_domain;0.028	NA	NA	len=146;ExpAA=0.42;First60=0.00;PredHel=0;Topology=o	NA
comp31342_c0_g1_i1	7.9502	0.000460071	NA	NA	NA	NA	NA	NA	NA	NA	NA	NA	NA	NA	NA	NA	NA	NA	len=131;ExpAA=0.02;First60=0.02;PredHel=0;Topology=i	NA
comp31342_c0_g1_i1	7.9502	0.000460071	NA	NA	NA	NA	NA	NA	NA	NA	NA	NA	NA	NA	NA	NA	NA	NA	len=131;ExpAA=0.02;First60=0.02;PredHel=0;Topology=i	NA
comp1500_c0_g1_i3	7.94558	0.00040951	SPE1_ORYSJ	Arginine_decarboxylase_1_(ARGDC1)_(OsADC1)_(EC_4.1.1.19)	ADC1_Os06g0131300_LOC_Os06g04070_P0493C11.18	Oryza_sativa_subsp._japonica_(Rice)	PF02784;PF00278;	39947	arginine_catabolic_process_[GO:0006527];_putrescine_biosynthetic_process_[GO:0009446];_response_to_cold_[GO:0009409];_spermidine_biosynthetic_process_[GO:0008295]	arginine_decarboxylase_activity_[GO:0008792]	NA	NA	NA	NA	NA	PF00107.21;Zinc-binding_dehydrogenase;8.1e-24;PF00278.17;Pyridoxal-dependent_decarboxylase,_C-terminal_sheet_domain;7.9e-29;PF01262.16;Alanine_dehydrogenase/PNT,_C-terminal_domain;0.015;PF01529.15;DHHC_palmitoyltransferase;0.26;PF02629.14;CoA_binding_domain;0.011;PF02737.13;3-hydroxyacyl-CoA_dehydrogenase,_NAD_binding_domain;0.025;PF02784.11;Pyridoxal-dependent_decarboxylase,_pyridoxal_binding_do…	NA	NA	len=268;ExpAA=3.14;First60=0.01;PredHel=0;Topology=o;len=326;ExpAA=15.61;First60=0.11;PredHel=1;Topology=o306-325i;len=326;ExpAA=19.70;First60=0.46;PredHel=1;Topology=o303-325i;len=326;ExpAA=19.70;First60=0.46;PredHel=1;Topology=o303-325i;len=383;ExpAA=0.07;First60=0.02;PredHel=0;Topology=o;len=671;ExpAA=0.03;First60=0.00;PredHel=0;Topology=o;len=671;ExpAA=0.06;First60=0.00;PredHel=0;Topology=o;l…	Q9SNN0
comp7141_c0_g1_i2	7.94392	0.00318348	FB76_ARATH	F-box_protein_At1g67340	At1g67340_F1N21.16	Arabidopsis_thaliana_(Mouse-ear_cress)	PF01753;	3702	protein_ubiquitination_[GO:0016567]	NA	nucleus_[GO:0005634]	NA	NA	NA	NA	PF01753.13;MYND_finger;7e-08;PF08238.7;Sel1_repeat;0.15;PF12855.2;Life-span_regulatory_factor;0.059	NA	NA	len=355;ExpAA=7.71;First60=0.16;PredHel=0;Topology=o	Q9FYF9
comp9513_c0_g1_i1	7.91516	8.14016e-16	RSGI6_CLOTH	Anti-sigma-I_factor_RsgI6_(Endo-1,4-beta-xylanase)_(EC_3.2.1.8)	rsgI6_Cthe_2119	Clostridium_thermocellum_(strain_ATCC_27405_/_DSM_1237_/_NBRC_103400_/_NCIMB_10682_/_NRRL_B-4536_/_VPI_7372)_(Ruminiclostridium_thermocellum)	PF00331;PF12791;	203119	xylan_catabolic_process_[GO:0045493]	endo-1,4-beta-xylanase_activity_[GO:0031176]	integral_component_of_membrane_[GO:0016021];_plasma_membrane_[GO:0005886]	NA	NA	NA	NA	PF00331.15;Glycosyl_hydrolase_family_10;3.2e-52;PF02018.12;Carbohydrate_binding_domain;1.6e-06;PF13620.1;Carboxypeptidase_regulatory-like_domain;0.076	NA	NA	len=560;ExpAA=0.04;First60=0.04;PredHel=0;Topology=o	A3DH97
comp20241_c0_g1_i2	7.89739	0.000747618	RPB9B_ARATH	DNA-directed_RNA_polymerases_II,_IV_and_V_subunit_9B	NRPB9B_NRPD9B_NRPE9B_At4g16265_FCAALL	Arabidopsis_thaliana_(Mouse-ear_cress)	PF02150;PF01096;	3702	mRNA_cleavage_[GO:0006379];_RNA-directed_DNA_methylation_[GO:0080188];_transcription,_DNA-templated_[GO:0006351]	DNA-directed_5'-3'_RNA_polymerase_activity_[GO:0003899];_nucleic_acid_binding_[GO:0003676];_zinc_ion_binding_[GO:0008270]	DNA-directed_RNA_polymerase_II,_core_complex_[GO:0005665];_DNA-directed_RNA_polymerase_IV_complex_[GO:0000418];_DNA-directed_RNA_polymerase_V_complex_[GO:0000419];_nucleolus_[GO:0005730]	NA	NA	NA	NA	NA	NA	NA	NA	Q8L5V0
comp6987_c0_g1_i34	7.87427	0.000514423	NA	NA	NA	NA	NA	NA	NA	NA	NA	NA	NA	NA	NA	NA	NA	NA	NA	NA
comp3067_c0_g1_i1	7.81175	4.76298e-09	NA	NA	NA	NA	NA	NA	NA	NA	NA	NA	NA	NA	NA	NA	NA	NA	NA	NA
comp24598_c0_g1_i1	7.79753	0.00135749	NA	NA	NA	NA	NA	NA	NA	NA	NA	NA	NA	NA	NA	PF00069.20;Protein_kinase_domain;0.0008;PF07714.12;Protein_tyrosine_kinase;0.12	NA	NA	len=123;ExpAA=0.01;First60=0.00;PredHel=0;Topology=o	NA
comp10729_c0_g1_i3	7.77131	0.000750467	MTEF9_ARATH	Transcription_termination_factor_MTERF9,_chloroplastic_(Mitochondrial_transcription_termination_factor_9)_(Protein_TWIRT1)	MTERF9_At5g55580_MDF20.2	Arabidopsis_thaliana_(Mouse-ear_cress)	PF02536;	3702	chloroplast_organization_[GO:0009658];_DNA-templated_transcription,_termination_[GO:0006353];_regulation_of_transcription,_DNA-templated_[GO:0006355];_response_to_salt_stress_[GO:0009651];_ribosome_assembly_[GO:0042255];_RNA_splicing_[GO:0008380];_root_development_[GO:0048364];_shoot_system_development_[GO:0048367]	double-stranded_DNA_binding_[GO:0003690];_rRNA_binding_[GO:0019843];_single-stranded_RNA_binding_[GO:0003727]	chloroplast_[GO:0009507]	NA	NA	NA	NA	PF02536.9;mTERF;7.6e-39;PF09026.5;Centromere_protein_B_dimerisation_domain;2.4;PF14812.1;Transmembrane_domain_of_transglycosylase_PBP1_at_N-terminal;2.9	NA	NA	len=107;ExpAA=0.28;First60=0.01;PredHel=0;Topology=o;len=125;ExpAA=1.66;First60=0.26;PredHel=0;Topology=o;len=169;ExpAA=0.21;First60=0.00;PredHel=0;Topology=o;len=346;ExpAA=0.02;First60=0.01;PredHel=0;Topology=o	Q9FM80
comp29846_c0_g1_i1	7.75374	0.00604943	NA	NA	NA	NA	NA	NA	NA	NA	NA	NA	NA	NA	NA	NA	NA	NA	len=119;ExpAA=0.32;First60=0.00;PredHel=0;Topology=o	NA
comp14593_c0_g1_i1	7.68024	4.13595e-08	NA	NA	NA	NA	NA	NA	NA	NA	NA	NA	NA	NA	NA	PF00036.27;EF_hand;1.3e-13;PF06627.6;Protein_of_unknown_function_(DUF1153);0.051;PF13202.1;EF_hand;6.6e-13;PF13405.1;EF-hand_domain;1.9e-10;PF13499.1;EF-hand_domain_pair;1.1e-07;PF13833.1;EF-hand_domain_pair;1.2e-05	NA	NA	len=99;ExpAA=0.00;First60=0.00;PredHel=0;Topology=o	NA
comp14593_c0_g1_i1	7.68024	4.13595e-08	NA	NA	NA	NA	NA	NA	NA	NA	NA	NA	NA	NA	NA	PF00036.27;EF_hand;1.3e-13;PF06627.6;Protein_of_unknown_function_(DUF1153);0.051;PF13202.1;EF_hand;6.6e-13;PF13405.1;EF-hand_domain;1.9e-10;PF13499.1;EF-hand_domain_pair;1.1e-07;PF13833.1;EF-hand_domain_pair;1.2e-05	NA	NA	len=99;ExpAA=0.00;First60=0.00;PredHel=0;Topology=o	NA
comp10152_c0_g1_i3	7.67638	0.0085131	PERK9_ARATH	Proline-rich_receptor-like_protein_kinase_PERK9_(EC_2.7.11.1)_(Proline-rich_extensin-like_receptor_kinase_9)_(AtPERK9)	PERK9_At1g68690_F24J5.8	Arabidopsis_thaliana_(Mouse-ear_cress)	PF00069;	3702	cell_surface_receptor_signaling_pathway_[GO:0007166];_protein_phosphorylation_[GO:0006468]	ATP_binding_[GO:0005524];_protein_kinase_binding_[GO:0019901];_transmembrane_receptor_protein_serine/threonine_kinase_activity_[GO:0004675]	integral_component_of_membrane_[GO:0016021];_plasma_membrane_[GO:0005886]	NA	NA	NA	NA	PF00069.20;Protein_kinase_domain;6.4e-44;PF00404.13;Dockerin_type_I_repeat;1.5;PF01636.18;Phosphotransferase_enzyme_family;0.00032;PF03302.8;Giardia_variant-specific_surface_protein;0.097;PF07714.12;Protein_tyrosine_kinase;3.7e-44	NA	NA	len=108;ExpAA=0.00;First60=0.00;PredHel=0;Topology=o;len=581;ExpAA=21.27;First60=0.00;PredHel=1;Topology=o269-288i	Q9SX31
Contig5016_c0_g1_i1	7.65045	0.00179222	VAB_ARATH	VAN3-binding_protein_(Protein_FORKED_1)	VAB_FKD1_At3g63300_F16M2_150	Arabidopsis_thaliana_(Mouse-ear_cress)	PF05703;PF08458;	3702	auxin-activated_signaling_pathway_[GO:0009734];_leaf_vascular_tissue_pattern_formation_[GO:0010305];_phloem_or_xylem_histogenesis_[GO:0010087];_response_to_auxin_[GO:0009733]	NA	NA	NA	NA	NA	NA	PF00169.24;PH_domain;2.1e-05;PF04684.8;BAF1_/_ABF1_chromatin_reorganising_factor;0.0038;PF05638.7;Protein_of_unknown_function_(DUF796);0.2;PF05703.6;Auxin_canalisation;1.5e-07;PF08458.5;Plant_pleckstrin_homology-like_region;8.4e-41	NA	NA	len=181;ExpAA=0.00;First60=0.00;PredHel=0;Topology=o;len=226;ExpAA=7.91;First60=0.00;PredHel=0;Topology=o	Q8W4K5
comp12583_c0_g1_i2	7.63104	0.00305373	NA	NA	NA	NA	NA	NA	NA	NA	NA	NA	NA	NA	NA	NA	NA	NA	NA	NA
comp23864_c0_g1_i1	7.62381	0.00194645	E1314_ARATH	Glucan_endo-1,3-beta-glucosidase_14_(EC_3.2.1.39)_((1->3)-beta-glucan_endohydrolase_14)_((1->3)-beta-glucanase_14)_(Beta-1,3-endoglucanase_14)_(Beta-1,3-glucanase_14)	At2g27500_F10A12.18	Arabidopsis_thaliana_(Mouse-ear_cress)	PF00332;	3702	carbohydrate_metabolic_process_[GO:0005975];_cell_wall_organization_[GO:0071555];_defense_response_[GO:0006952]	glucan_endo-1,3-beta-D-glucosidase_activity_[GO:0042973];_hydrolase_activity,_hydrolyzing_O-glycosyl_compounds_[GO:0004553];_polysaccharide_binding_[GO:0030247]	anchored_component_of_plasma_membrane_[GO:0046658];_cell_wall_[GO:0005618];_cytoplasm_[GO:0005737];_extracellular_region_[GO:0005576];_nucleus_[GO:0005634]	NA	NA	NA	NA	PF00332.13;Glycosyl_hydrolases_family_17;2.3e-74	NA	NA	len=292;ExpAA=12.76;First60=0.01;PredHel=0;Topology=o	Q9ZQG9
Contig7190_c0_g1_i1	7.56812	0.00633752	AAP3_ARATH	Amino_acid_permease_3_(Amino_acid_transporter_AAP3)	AAP3_At1g77380_F2P24.9	Arabidopsis_thaliana_(Mouse-ear_cress)	PF01490;	3702	amino_acid_transmembrane_transport_[GO:0003333];_basic_amino_acid_transport_[GO:0015802]	amino_acid_transmembrane_transporter_activity_[GO:0015171];_symporter_activity_[GO:0015293]	integral_component_of_membrane_[GO:0016021];_nuclear_membrane_[GO:0031965];_plasma_membrane_[GO:0005886]	NA	NA	NA	NA	NA	NA	NA	NA	Q39134
Contig6184_c0_g1_i1	7.56449	0.00548784	NA	NA	NA	NA	NA	NA	NA	NA	NA	NA	NA	NA	NA	PF15086.1;Uncharacterised_protein_family_UPF0542;0.096	NA	NA	len=201;ExpAA=0.06;First60=0.00;PredHel=0;Topology=o	NA
Contig3301_c0_g1_i1	7.54151	1.70123e-05	WTR2_ARATH	WAT1-related_protein_At1g09380	At1g09380_F14J9.4	Arabidopsis_thaliana_(Mouse-ear_cress)	PF00892;	3702	transport_[GO:0006810]	transmembrane_transporter_activity_[GO:0022857]	integral_component_of_membrane_[GO:0016021];_plasma_membrane_[GO:0005886]	NA	NA	NA	NA	PF00892.15;EamA-like_transporter_family;4.1e-10;PF13536.1;Multidrug_resistance_efflux_transporter;3.5e-05	NA	NA	len=152;ExpAA=0.05;First60=0.05;PredHel=0;Topology=o;len=348;ExpAA=94.26;First60=38.61;PredHel=4;Topology=i7-29o44-66i93-115o120-142i	Q8GXB4
comp20739_c0_g1_i3	7.50491	0.00393785	NA	NA	NA	NA	NA	NA	NA	NA	NA	NA	NA	NA	NA	PF15397.1;Domain_of_unknown_function_(DUF4618);0.042	NA	NA	len=100;ExpAA=0.01;First60=0.01;PredHel=0;Topology=o;len=128;ExpAA=0.45;First60=0.45;PredHel=0;Topology=o	NA
comp11330_c0_g1_i2	7.49904	0.00198473	CNBL9_ORYSJ	Calcineurin_B-like_protein_9	CBL9_Os01g0579600_LOC_Os01g39770	Oryza_sativa_subsp._japonica_(Rice)	PF13202;PF13499;	39947	NA	calcium_ion_binding_[GO:0005509]	NA	NA	NA	NA	NA	PF00036.27;EF_hand;5.4e-12;PF03960.10;ArsC_family;0.05;PF10591.4;Secreted_protein_acidic_and_rich_in_cysteine_Ca_binding_region;8.4e-05;PF13202.1;EF_hand;6.4e-10;PF13405.1;EF-hand_domain;1.2e-09;PF13499.1;EF-hand_domain_pair;2.6e-11;PF13833.1;EF-hand_domain_pair;1.2e-06;PF14788.1;EF_hand;0.019	NA	NA	len=106;ExpAA=0.14;First60=0.00;PredHel=0;Topology=o	Q3HRN8
comp16696_c0_g1_i3	7.48845	0.00445507	XRCC2_ARATH	DNA_repair_protein_XRCC2_homolog_(X-ray_repair_cross-complementing_protein_2_homolog)_(AtXRCC2)	XRCC2_At5g64520_T12B11.11	Arabidopsis_thaliana_(Mouse-ear_cress)	NA	3702	double-strand_break_repair_via_homologous_recombination_[GO:0000724];_meiotic_DNA_recombinase_assembly_[GO:0000707];_mitotic_recombination_[GO:0006312];_reciprocal_meiotic_recombination_[GO:0007131];_response_to_ionizing_radiation_[GO:0010212];_strand_invasion_[GO:0042148]	ATP_binding_[GO:0005524];_DNA-dependent_ATPase_activity_[GO:0008094];_double-stranded_DNA_binding_[GO:0003690];_four-way_junction_DNA_binding_[GO:0000400];_recombinase_activity_[GO:0000150];_single-stranded_DNA_binding_[GO:0003697]	Rad51B-Rad51C-Rad51D-XRCC2_complex_[GO:0033063];_replication_fork_[GO:0005657]	NA	NA	NA	NA	PF06906.6;Protein_of_unknown_function_(DUF1272);0.067;PF08423.6;Rad51;0.00039;PF13481.1;AAA_domain;0.00032;PF13555.1;P-loop_containing_region_of_AAA_domain;0.15	NA	NA	len=372;ExpAA=29.19;First60=0.00;PredHel=1;Topology=o340-362i	Q682D3
comp21736_c0_g1_i3	7.47568	0.00246673	MYO15_ARATH	Myosin-15_(Myosin_XI_I)_(AtXI-I)	XI-I_At4g33200_F4I10.130	Arabidopsis_thaliana_(Mouse-ear_cress)	PF01843;PF00612;PF00063;PF02736;	3702	actin_filament-based_movement_[GO:0030048]	ATP_binding_[GO:0005524];_motor_activity_[GO:0003774]	cytoplasm_[GO:0005737];_myosin_complex_[GO:0016459]	NA	NA	NA	NA	PF00005.22;ABC_transporter;0.11;PF00063.16;Myosin_head_(motor_domain);1.8e-26;PF00612.22;IQ_calmodulin-binding_motif;4.9e-08;PF01166.13;TSC-22/dip/bun_family;8.5;PF01282.14;Ribosomal_protein_S24e;0.021;PF01843.14;DIL_domain;2.1e-25;PF01935.12;Domain_of_unknown_function_DUF87;0.2;PF02736.14;Myosin_N-terminal_SH3-like_domain;0.0093;PF05103.8;DivIVA_protein;3.9;PF05325.6;Protein_of_unknown_function_…	NA	NA	len=172;ExpAA=0.00;First60=0.00;PredHel=0;Topology=o;len=563;ExpAA=0.09;First60=0.00;PredHel=0;Topology=o;len=725;ExpAA=0.48;First60=0.00;PredHel=0;Topology=o	Q0WPU1
comp16726_c0_g1_i5	7.46622	0.00214106	CNR6_MAIZE	Cell_number_regulator_6_(ZmCNR06)	CNR6	Zea_mays_(Maize)	PF04749;	4577	NA	NA	integral_component_of_membrane_[GO:0016021]	NA	NA	NA	NA	NA	NA	NA	len=108;ExpAA=3.10;First60=2.39;PredHel=0;Topology=o	B6SGC5
comp16726_c0_g1_i5	7.46622	0.00214106	CNR6_MAIZE	Cell_number_regulator_6_(ZmCNR06)	CNR6	Zea_mays_(Maize)	PF04749;	4577	NA	NA	integral_component_of_membrane_[GO:0016021]	NA	NA	NA	NA	NA	NA	NA	len=108;ExpAA=3.10;First60=2.39;PredHel=0;Topology=o	B6SGC5
Contig4003_c0_g1_i1	7.46407	1.26921e-05	NA	NA	NA	NA	NA	NA	NA	NA	NA	NA	NA	NA	NA	NA	NA	NA	NA	NA
comp24163_c0_g1_i1	7.43252	0.00968711	NA	NA	NA	NA	NA	NA	NA	NA	NA	NA	NA	NA	NA	NA	NA	NA	len=195;ExpAA=6.73;First60=0.05;PredHel=0;Topology=o	NA
Contig5728_c0_g1_i1	7.42401	4.48127e-06	NA	NA	NA	NA	NA	NA	NA	NA	NA	NA	NA	NA	NA	PF02362.16;B3_DNA_binding_domain;0.00033;PF03754.8;Domain_of_unknown_function_(DUF313);0.13	NA	NA	len=286;ExpAA=0.02;First60=0.00;PredHel=0;Topology=o	NA
Contig5462_c0_g1_i1	7.32783	0.00347194	PP215_ARATH	Pentatricopeptide_repeat-containing_protein_At3g05340	PCMP-E83_At3g05340_T12H1.31	Arabidopsis_thaliana_(Mouse-ear_cress)	PF01535;PF13041;	3702	RNA_modification_[GO:0009451]	endonuclease_activity_[GO:0004519];_RNA_binding_[GO:0003723]	intracellular_membrane-bounded_organelle_[GO:0043231]	NA	NA	NA	NA	PF01535.15;PPR_repeat;6.7e-49;PF08063.7;PADR1_(NUC008)_domain;0.063;PF12854.2;PPR_repeat;4.8e-32;PF13041.1;PPR_repeat_family;6.3e-47;PF13176.1;Tetratricopeptide_repeat;0.025;PF13812.1;Pentatricopeptide_repeat_domain;8.8e-34;PF14559.1;Tetratricopeptide_repeat;0.00026	NA	NA	len=615;ExpAA=0.18;First60=0.01;PredHel=0;Topology=o	Q9MA85
comp21586_c0_g1_i2	7.2983	0.00764339	PTR36_ARATH	Probable_peptide/nitrate_transporter_At3g43790_(Protein_ZINC_INDUCED_FACILITATOR-LIKE_2)	ZIFL2_At3g43790_T28A8.80	Arabidopsis_thaliana_(Mouse-ear_cress)	PF07690;	3702	regulation_of_stomatal_closure_[GO:0090333];_response_to_nematode_[GO:0009624]	potassium_ion_antiporter_activity_[GO:0022821]	integral_component_of_membrane_[GO:0016021];_plant-type_vacuole_membrane_[GO:0009705];_plasma_membrane_[GO:0005886]	NA	NA	NA	NA	NA	NA	NA	NA	Q3EAQ5
comp19269_c0_g1_i1	7.29223	0.00639295	NA	NA	NA	NA	NA	NA	NA	NA	NA	NA	NA	NA	NA	NA	NA	NA	NA	NA
comp19269_c0_g1_i1	7.29223	0.00639295	NA	NA	NA	NA	NA	NA	NA	NA	NA	NA	NA	NA	NA	NA	NA	NA	NA	NA
comp8280_c0_g1_i3	7.28902	0.00531222	NA	NA	NA	NA	NA	NA	NA	NA	NA	NA	NA	NA	NA	NA	NA	NA	NA	NA
Contig6550_c0_g1_i1	7.28173	0.00728438	NA	NA	NA	NA	NA	NA	NA	NA	NA	NA	NA	NA	NA	NA	NA	NA	NA	NA
comp8282_c0_g1_i1	7.28142	0.00482797	PRNL1_ARATH	Pirin-like_protein_At1g50590	At1g50590_F11F12.9_F17J6.11	Arabidopsis_thaliana_(Mouse-ear_cress)	PF02678;PF05726;	3702	NA	NA	nucleus_[GO:0005634]	NA	NA	NA	NA	PF05726.8;Pirin_C-terminal_cupin_domain;1.1e-30;PF07883.6;Cupin_domain;0.026	NA	NA	len=138;ExpAA=0.05;First60=0.04;PredHel=0;Topology=o	Q9LPS9
Contig5727_c0_g1_i1	7.27462	0.00350976	JASON_ARATH	Protein_JASON	JASON_At1g06660_F12K11.5	Arabidopsis_thaliana_(Mouse-ear_cress)	NA	3702	male_meiosis_II_[GO:0007142];_microsporogenesis_[GO:0009556];_regulation_of_transcription,_DNA-templated_[GO:0006355]	NA	NA	NA	NA	NA	NA	NA	NA	NA	len=104;ExpAA=0.00;First60=0.00;PredHel=0;Topology=o;len=471;ExpAA=0.00;First60=0.00;PredHel=0;Topology=o	F4IDQ5
comp20268_c0_g1_i3	7.25427	0.00582932	STP5_ARATH	Sugar_transport_protein_5_(Hexose_transporter_5)	STP5_At1g34580_F12K21.8	Arabidopsis_thaliana_(Mouse-ear_cress)	PF00083;	3702	glucose_import_[GO:0046323];_hexose_transmembrane_transport_[GO:0035428]	glucose_transmembrane_transporter_activity_[GO:0005355];_sugar:proton_symporter_activity_[GO:0005351]	integral_component_of_membrane_[GO:0016021]	NA	NA	NA	NA	PF00083.19;Sugar_(and_other)_transporter;9.3e-74;PF03530.9;Calcium-activated_SK_potassium_channel;0.08;PF05628.7;Borrelia_membrane_protein_P13;0.048;PF05978.11;Ion_channel_regulatory_protein_UNC-93;0.14;PF06609.8;Fungal_trichothecene_efflux_pump_(TRI12);7e-05;PF07690.11;Major_Facilitator_Superfamily;7.8e-17;PF11391.3;Protein_of_unknown_function_(DUF2798);0.028;PF12832.2;MFS_1_like_family;0.0054	NA	NA	len=363;ExpAA=173.88;First60=23.02;PredHel=8;Topology=i21-43o83-105i112-134o138-160i167-189o199-221i285-307o322-344i	Q93Y91
comp3538_c0_g1_i1	7.23624	7.2556e-28	NA	NA	NA	NA	NA	NA	NA	NA	NA	NA	NA	NA	NA	PF00130.17;Phorbol_esters/diacylglycerol_binding_domain_(C1_domain);0.00033;PF00628.24;PHD-finger;0.00033;PF04434.12;SWIM_zinc_finger;1.3e-06;PF05715.8;Piccolo_Zn-finger;0.082;PF05883.6;Baculovirus_U-box/Ring-like_domain;0.54;PF12678.2;RING-H2_zinc_finger;0.008;PF12861.2;Anaphase-promoting_complex_subunit_11_RING-H2_finger;0.17;PF12898.2;Stc1_domain;0.078;PF12906.2;RING-variant_domain;0.055;PF136…	NA	NA	len=251;ExpAA=0.11;First60=0.08;PredHel=0;Topology=o	NA
Contig4136_c0_g1_i1	7.2227	6.8851e-06	NA	NA	NA	NA	NA	NA	NA	NA	NA	NA	NA	NA	NA	NA	NA	NA	len=153;ExpAA=0.00;First60=0.00;PredHel=0;Topology=o	NA
Contig5512_c0_g1_i1	7.20521	7.67355e-05	LAC25_ORYSJ	Laccase-25_(EC_1.10.3.2)_(Benzenediol:oxygen_oxidoreductase_25)_(Diphenol_oxidase_25)_(Urishiol_oxidase_25)	LAC25_Os12g0259800_LOC_Os12g15920	Oryza_sativa_subsp._japonica_(Rice)	PF00394;PF07731;PF07732;	39947	lignin_catabolic_process_[GO:0046274]	copper_ion_binding_[GO:0005507];_hydroquinone:oxygen_oxidoreductase_activity_[GO:0052716];_oxidoreductase_activity,_oxidizing_metal_ions_[GO:0016722]	apoplast_[GO:0048046]	NA	NA	NA	NA	NA	NA	NA	NA	Q0IP28
comp16949_c0_g1_i1	7.19792	5.84706e-06	NHL6_ARATH	NDR1/HIN1-like_protein_6	NHL6_At1g65690_F1E22.7	Arabidopsis_thaliana_(Mouse-ear_cress)	PF03168;	3702	positive_regulation_of_abscisic_acid_biosynthetic_process_[GO:0010116];_response_to_abscisic_acid_[GO:0009737];_response_to_osmotic_stress_[GO:0006970];_response_to_salt_[GO:1902074]	NA	cytosol_[GO:0005829];_integral_component_of_membrane_[GO:0016021];_plasma_membrane_[GO:0005886]	NA	NA	NA	NA	PF03168.8;Late_embryogenesis_abundant_protein;1.7e-10;PF08999.5;Surfactant_protein_C,_N_terminal_propeptide;0.0026;PF11837.3;Domain_of_unknown_function_(DUF3357);0.005	NA	NA	len=220;ExpAA=23.12;First60=0.04;PredHel=1;Topology=i62-84o	Q8LD98
comp16949_c0_g1_i1	7.19792	5.84706e-06	NHL6_ARATH	NDR1/HIN1-like_protein_6	NHL6_At1g65690_F1E22.7	Arabidopsis_thaliana_(Mouse-ear_cress)	PF03168;	3702	positive_regulation_of_abscisic_acid_biosynthetic_process_[GO:0010116];_response_to_abscisic_acid_[GO:0009737];_response_to_osmotic_stress_[GO:0006970];_response_to_salt_[GO:1902074]	NA	cytosol_[GO:0005829];_integral_component_of_membrane_[GO:0016021];_plasma_membrane_[GO:0005886]	NA	NA	NA	NA	PF03168.8;Late_embryogenesis_abundant_protein;1.7e-10;PF08999.5;Surfactant_protein_C,_N_terminal_propeptide;0.0026;PF11837.3;Domain_of_unknown_function_(DUF3357);0.005	NA	NA	len=220;ExpAA=23.12;First60=0.04;PredHel=1;Topology=i62-84o	Q8LD98
comp27886_c0_g1_i1	7.19418	0.00541542	U85A8_STERE	UDP-glycosyltransferase_85A8_(EC_2.4.1.-)	UGT85A8	Stevia_rebaudiana_(Stevia)_(Eupatorium_rebaudianum)	PF00201;	55670	metabolic_process_[GO:0008152]	transferase_activity,_transferring_hexosyl_groups_[GO:0016758]	NA	NA	NA	NA	NA	PF00201.13;UDP-glucoronosyl_and_UDP-glucosyl_transferase;2.5e-23	NA	NA	len=248;ExpAA=4.58;First60=0.11;PredHel=0;Topology=o	Q6VAB3
comp29604_c0_g1_i1	7.13211	0.00721884	NA	NA	NA	NA	NA	NA	NA	NA	NA	NA	NA	NA	NA	NA	NA	NA	NA	NA
comp29604_c0_g1_i1	7.13211	0.00721884	NA	NA	NA	NA	NA	NA	NA	NA	NA	NA	NA	NA	NA	NA	NA	NA	NA	NA
comp28488_c0_g1_i2	7.09014	0.0063821	NA	NA	NA	NA	NA	NA	NA	NA	NA	NA	NA	NA	NA	NA	NA	NA	NA	NA
comp21730_c0_g1_i1	7.05902	0.00450746	S6PD_MALDO	NADP-dependent_D-sorbitol-6-phosphate_dehydrogenase_(EC_1.1.1.200)_(Aldose-6-phosphate_reductase_[NADPH])_(NADP-S6PDH)	S6PDH	Malus_domestica_(Apple)_(Pyrus_malus)	PF00248;	3750	NA	aldose-6-phosphate_reductase_(NADPH)_activity_[GO:0047641]	NA	NA	NA	NA	NA	PF00248.16;Aldo/keto_reductase_family;2.8e-54;PF01348.16;Type_II_intron_maturase;0.077	NA	NA	len=376;ExpAA=0.14;First60=0.11;PredHel=0;Topology=o	P28475
comp35456_c0_g1_i1	7.0549	0.00873378	REXO4_HUMAN	RNA_exonuclease_4_(EC_3.1.-.-)_(Exonuclease_XPMC2)_(Prevents_mitotic_catastrophe_2_protein_homolog)_(hPMC2)	REXO4_PMC2_XPMC2H	Homo_sapiens_(Human)	PF00929;	9606	regulation_of_transcription,_DNA-templated_[GO:0006355]	exonuclease_activity_[GO:0004527];_RNA_binding_[GO:0003723];_transcription_factor_activity,_sequence-specific_DNA_binding_[GO:0003700]	nuclear_speck_[GO:0016607];_nucleolus_[GO:0005730];_nucleus_[GO:0005634]	NA	NA	NA	NA	PF00096.21;Zinc_finger,_C2H2_type;0.011;PF00929.19;Exonuclease;6.5e-07;PF12171.3;Zinc-finger_double-stranded_RNA-binding;0.36;PF12756.2;C2H2_type_zinc-finger_(2_copies);3.2;PF12874.2;Zinc-finger_of_C2H2_type;0.41;PF13894.1;C2H2-type_zinc_finger;0.18	NA	NA	len=331;ExpAA=0.01;First60=0.00;PredHel=0;Topology=o	Q9GZR2
comp16701_c0_g1_i1	6.8873	5.38421e-11	NA	NA	NA	NA	NA	NA	NA	NA	NA	NA	NA	NA	NA	PF00075.19;RNase_H;2.4e-06;PF13456.1;Reverse_transcriptase-like;3.9e-21	NA	1;19;0.558	len=208;ExpAA=1.90;First60=1.90;PredHel=0;Topology=o	NA
comp1071_c0_g1_i1	6.85462	2.44371e-05	NAC68_ORYSJ	NAC_domain-containing_protein_68_(ONAC068)	NAC68_NAC4_Os01g0816100_LOC_Os01g60020_B1148D12.1_OSJNBa0085D07.44	Oryza_sativa_subsp._japonica_(Rice)	PF02365;	39947	regulation_of_transcription,_DNA-templated_[GO:0006355];_transcription,_DNA-templated_[GO:0006351]	DNA_binding_[GO:0003677]	nucleus_[GO:0005634]	NA	NA	NA	NA	PF02365.10;No_apical_meristem_(NAM)_protein;2.3e-21	NA	NA	len=125;ExpAA=0.01;First60=0.00;PredHel=0;Topology=o	Q52QH4
comp8229_c0_g1_i2	6.85115	1.63271e-05	P2C59_ORYSJ	Probable_protein_phosphatase_2C_59_(OsPP2C59)_(EC_3.1.3.16)	Os06g0698300_LOC_Os06g48300_OsJ_021637_P0028E05.39	Oryza_sativa_subsp._japonica_(Rice)	PF00481;	39947	NA	metal_ion_binding_[GO:0046872];_protein_serine/threonine_phosphatase_activity_[GO:0004722]	NA	NA	NA	NA	NA	PF00481.16;Protein_phosphatase_2C;4.4e-62;PF13672.1;Protein_phosphatase_2C;9.2e-06	NA	NA	len=284;ExpAA=0.25;First60=0.00;PredHel=0;Topology=o	Q5Z6F5
comp10846_c0_g1_i1	6.84176	1.10835e-07	MYB05_ANTMA	Myb-related_protein_305	MYB305	Antirrhinum_majus_(Garden_snapdragon)	PF00249;	4151	regulation_of_transcription,_DNA-templated_[GO:0006355];_transcription,_DNA-templated_[GO:0006351]	DNA_binding_[GO:0003677]	nucleus_[GO:0005634]	NA	NA	NA	NA	PF00249.26;Myb-like_DNA-binding_domain;5.9e-23;PF08914.6;Rap1_Myb_domain;0.0016;PF13921.1;Myb-like_DNA-binding_domain;6.1e-15	NA	NA	len=115;ExpAA=0.00;First60=0.00;PredHel=0;Topology=o	P81391
comp17398_c0_g1_i1	6.83195	3.59869e-09	CTF64_ARATH	Cleavage_stimulating_factor_64_(AtCstF-64)_(AtCstF64)_(CF-1_64_kDa_subunit)_(Cleavage_stimulation_factor_64_kDa_subunit)_(CSTF_64_kDa_subunit)_(Protein_ENHANCED_SILENCING_PHENOTYPE_1)_(Protein_SUPPRESSORS_OF_OVEREXPRESSED_FCA_19)_(SOF19)	CSTF64_ESP1_At1g71800_F14O23.18	Arabidopsis_thaliana_(Mouse-ear_cress)	PF14327;PF14304;PF00076;	3702	antisense_RNA_metabolic_process_[GO:0042868];_developmental_growth_[GO:0048589];_gene_silencing_by_RNA_[GO:0031047];_negative_regulation_of_transcription,_DNA-templated_[GO:0045892];_pre-mRNA_cleavage_required_for_polyadenylation_[GO:0098789];_regulation_of_gene_silencing_[GO:0060968];_RNA_3'-end_processing_[GO:0031123]	mRNA_binding_[GO:0003729];_nucleotide_binding_[GO:0000166]	mRNA_cleavage_and_polyadenylation_specificity_factor_complex_[GO:0005847]	NA	NA	NA	NA	PF00076.17;RNA_recognition_motif._(a.k.a._RRM,_RBD,_or_RNP_domain);1.8e-19;PF13893.1;RNA_recognition_motif._(a.k.a._RRM,_RBD,_or_RNP_domain);1.4e-08;PF14259.1;RNA_recognition_motif_(a.k.a._RRM,_RBD,_or_RNP_domain);1.8e-14	NA	NA	len=227;ExpAA=0.00;First60=0.00;PredHel=0;Topology=o	Q9M9G6
comp14595_c0_g1_i1	6.78589	3.31926e-07	NA	NA	NA	NA	NA	NA	NA	NA	NA	NA	NA	NA	NA	NA	NA	NA	NA	NA
Contig4151_c0_g1_i1	6.66654	2.88577e-05	NA	NA	NA	NA	NA	NA	NA	NA	NA	NA	NA	NA	NA	NA	NA	NA	len=164;ExpAA=5.08;First60=0.03;PredHel=0;Topology=o	NA
Contig5500_c0_g1_i1	6.63934	0.000264855	NA	NA	NA	NA	NA	NA	NA	NA	NA	NA	NA	NA	NA	NA	NA	NA	NA	NA
Contig3238_c0_g1_i1	6.63313	3.74529e-07	NA	NA	NA	NA	NA	NA	NA	NA	NA	NA	NA	NA	NA	NA	NA	NA	len=131;ExpAA=81.10;First60=38.24;PredHel=4;Topology=i12-31o41-58i78-97o101-123i	NA
comp4207_c0_g1_i3	6.62245	1.12716e-08	BH148_ORYSJ	Transcription_factor_BHLH148_(Basic_helix-loop-helix_protein_148)_(OsbHLH148)_(bHLH_transcription_factor_bHLH148)	BHLH148_Os03g0741100_LOC_Os03g53020_OJ1365_D05.18	Oryza_sativa_subsp._japonica_(Rice)	PF00010;	39947	regulation_of_transcription,_DNA-templated_[GO:0006355];_response_to_water_deprivation_[GO:0009414];_transcription,_DNA-templated_[GO:0006351]	DNA_binding_[GO:0003677]	nucleus_[GO:0005634]	NA	NA	NA	NA	PF00010.21;Helix-loop-helix_DNA-binding_domain;0.0092	NA	NA	len=195;ExpAA=0.00;First60=0.00;PredHel=0;Topology=o	Q75KV9
Contig4907_c0_g1_i1	6.60411	0.00204692	NA	NA	NA	NA	NA	NA	NA	NA	NA	NA	NA	NA	NA	PF05553.6;Cotton_fibre_expressed_protein;0.042	NA	NA	len=216;ExpAA=0.00;First60=0.00;PredHel=0;Topology=o	NA
comp22319_c0_g1_i1	6.59198	0.000357571	VAB_ARATH	VAN3-binding_protein_(Protein_FORKED_1)	VAB_FKD1_At3g63300_F16M2_150	Arabidopsis_thaliana_(Mouse-ear_cress)	PF05703;PF08458;	3702	auxin-activated_signaling_pathway_[GO:0009734];_leaf_vascular_tissue_pattern_formation_[GO:0010305];_phloem_or_xylem_histogenesis_[GO:0010087];_response_to_auxin_[GO:0009733]	NA	NA	NA	NA	NA	NA	PF00169.24;PH_domain;0.00014;PF04684.8;BAF1_/_ABF1_chromatin_reorganising_factor;0.018;PF05703.6;Auxin_canalisation;5.6e-74;PF08458.5;Plant_pleckstrin_homology-like_region;4.3e-40	NA	NA	len=390;ExpAA=5.49;First60=0.00;PredHel=0;Topology=o	Q8W4K5
Contig3959_c0_g1_i1	6.53434	1.62026e-06	NA	NA	NA	NA	NA	NA	NA	NA	NA	NA	NA	NA	NA	PF07491.6;Protein_phosphatase_inhibitor;0.15	NA	NA	len=182;ExpAA=20.23;First60=16.28;PredHel=1;Topology=o41-63i	NA
Contig4689_c0_g1_i1	6.52958	1.36234e-05	NCED1_MAIZE	9-cis-epoxycarotenoid_dioxygenase_1,_chloroplastic_(EC_1.13.11.51)_(Protein_VIVIPAROUS14)_(VP-14)_(VP14)	VP14	Zea_mays_(Maize)	PF03055;	4577	abscisic_acid_biosynthetic_process_[GO:0009688]	9-cis-epoxycarotenoid_dioxygenase_activity_[GO:0045549];_metal_ion_binding_[GO:0046872]	chloroplast_stroma_[GO:0009570]	NA	NA	NA	NA	PF03055.10;Retinal_pigment_epithelial_membrane_protein;5.5e-112	NA	NA	len=448;ExpAA=0.16;First60=0.00;PredHel=0;Topology=o	O24592
comp21956_c0_g1_i1	6.45206	0.000432965	NA	NA	NA	NA	NA	NA	NA	NA	NA	NA	NA	NA	NA	NA	NA	NA	len=114;ExpAA=0.00;First60=0.00;PredHel=0;Topology=o	NA
comp20990_c0_g1_i1	6.44982	0.000137294	NA	NA	NA	NA	NA	NA	NA	NA	NA	NA	NA	NA	NA	PF00487.19;Fatty_acid_desaturase;0.54;PF03772.11;Competence_protein;0.15;PF10003.4;Integral_membrane_protein_(DUF2244);0.022;PF13567.1;Domain_of_unknown_function_(DUF4131);3.4;PF13727.1;CoA-binding_domain;0.27	NA	NA	len=188;ExpAA=81.14;First60=19.89;PredHel=4;Topology=i41-60o70-87i108-127o131-153i	NA
Contig5140_c0_g1_i1	6.44748	0.000462934	NA	NA	NA	NA	NA	NA	NA	NA	NA	NA	NA	NA	NA	NA	NA	NA	NA	NA
comp27186_c0_g1_i1	6.41877	0.00204692	U73D1_ARATH	UDP-glycosyltransferase_73D1_(EC_2.4.1.-)	UGT73D1_At3g53150_T4D2.80	Arabidopsis_thaliana_(Mouse-ear_cress)	PF00201;	3702	metabolic_process_[GO:0008152]	quercetin_3-O-glucosyltransferase_activity_[GO:0080043];_quercetin_7-O-glucosyltransferase_activity_[GO:0080044]	intracellular_membrane-bounded_organelle_[GO:0043231]	NA	NA	NA	NA	PF00201.13;UDP-glucoronosyl_and_UDP-glucosyl_transferase;1.7e-20	NA	NA	len=469;ExpAA=1.62;First60=0.18;PredHel=0;Topology=o	Q9SCP6
Contig4228_c0_g1_i1	6.39781	5.58566e-05	DDC_CATRO	Aromatic-L-amino-acid_decarboxylase_(AADC)_(EC_4.1.1.28)_(DOPA_decarboxylase)_(Tryptophan_decarboxylase)	TDC	Catharanthus_roseus_(Madagascar_periwinkle)_(Vinca_rosea)	PF00282;	4058	cellular_amino_acid_metabolic_process_[GO:0006520]	aromatic-L-amino-acid_decarboxylase_activity_[GO:0004058];_pyridoxal_phosphate_binding_[GO:0030170]	NA	NA	NA	NA	NA	PF00282.14;Pyridoxal-dependent_decarboxylase_conserved_domain;0.0002	NA	NA	len=101;ExpAA=0.00;First60=0.00;PredHel=0;Topology=o	P17770
comp4814_c0_g1_i1	6.3737	0.00813282	NLTP6_LENCU	Non-specific_lipid-transfer_protein_6_(LTP6)	NA	Lens_culinaris_(Lentil)_(Cicer_lens)	PF00234;	3864	lipid_transport_[GO:0006869]	lipid_binding_[GO:0008289]	NA	NA	NA	NA	NA	NA	NA	NA	NA	A0AT32
comp4814_c0_g1_i1	6.3737	0.00813282	NLTP6_LENCU	Non-specific_lipid-transfer_protein_6_(LTP6)	NA	Lens_culinaris_(Lentil)_(Cicer_lens)	PF00234;	3864	lipid_transport_[GO:0006869]	lipid_binding_[GO:0008289]	NA	NA	NA	NA	NA	NA	NA	NA	NA	A0AT32
comp14595_c0_g1_i2	6.36087	8.83128e-06	NA	NA	NA	NA	NA	NA	NA	NA	NA	NA	NA	NA	NA	NA	NA	NA	NA	NA
comp10248_c0_g1_i1	6.3567	3.59869e-09	NPK1_TOBAC	Mitogen-activated_protein_kinase_kinase_kinase_NPK1_(EC_2.7.11.25)_(Nicotiana_protein_kinase_1)	NPK1	Nicotiana_tabacum_(Common_tobacco)	PF00069;	4097	cell_plate_assembly_[GO:0000919];_defense_response_[GO:0006952]	ATP_binding_[GO:0005524];_MAP_kinase_kinase_kinase_activity_[GO:0004709]	cytoskeleton_[GO:0005856];_nucleus_[GO:0005634];_phragmoplast_[GO:0009524]	NA	NA	NA	NA	PF00069.20;Protein_kinase_domain;0.0001	NA	NA	len=276;ExpAA=0.00;First60=0.00;PredHel=0;Topology=o	Q40541
comp13779_c0_g1_i2	6.34675	0.0027205	NAC77_ORYSJ	NAC_domain-containing_protein_77_(ONAC077)_(NAC_domain-containing_protein_300)_(ONAC300)	NAC77_NAC300_Os12g0123800_LOC_Os12g03050_OsJ_35059	Oryza_sativa_subsp._japonica_(Rice)	PF02365;	39947	regulation_of_transcription,_DNA-templated_[GO:0006355];_transcription,_DNA-templated_[GO:0006351]	DNA_binding_[GO:0003677]	nucleus_[GO:0005634]	NA	NA	NA	NA	PF02365.10;No_apical_meristem_(NAM)_protein;5.1e-31;PF15536.1;Putative_toxin_58;0.1	NA	NA	len=282;ExpAA=0.17;First60=0.00;PredHel=0;Topology=o	Q5CD17
comp18866_c0_g1_i1	6.32806	2.57679e-05	NA	NA	NA	NA	NA	NA	NA	NA	NA	NA	NA	NA	NA	NA	NA	NA	NA	NA
Contig4480_c0_g1_i1	6.3183	1.43243e-06	COR2_PAPSO	Non-functional_NADPH-dependent_codeinone_reductase_2_(EC_1.1.1.-)	COR2	Papaver_somniferum_(Opium_poppy)	PF00248;	3469	NA	oxidoreductase_activity_[GO:0016491]	cytosol_[GO:0005829]	NA	NA	NA	NA	PF00248.16;Aldo/keto_reductase_family;3.1e-48	NA	NA	len=321;ExpAA=0.19;First60=0.18;PredHel=0;Topology=o	Q9SQ64
Contig2412_c0_g1_i1	6.29596	3.82474e-07	MY108_ARATH	Transcription_factor_MYB108_(Myb-related_protein_108)_(AtMYB108)_(Protein_BOTRYTIS-SUSCEPTIBLE_1)	MYB108_BOS1_At3g06490_F5E6.18	Arabidopsis_thaliana_(Mouse-ear_cress)	PF00249;	3702	cell_differentiation_[GO:0030154];_defense_response_[GO:0006952];_regulation_of_transcription_from_RNA_polymerase_II_promoter_[GO:0006357];_response_to_abscisic_acid_[GO:0009737];_response_to_ethylene_[GO:0009723];_response_to_fungus_[GO:0009620];_response_to_jasmonic_acid_[GO:0009753];_response_to_salt_stress_[GO:0009651];_transcription,_DNA-templated_[GO:0006351]	RNA_polymerase_II_transcription_factor_activity,_sequence-specific_DNA_binding_[GO:0000981];_sequence-specific_DNA_binding_[GO:0043565];_transcription_factor_activity,_RNA_polymerase_II_transcription_factor_recruiting_[GO:0001135];_transcription_factor_activity,_sequence-specific_DNA_binding_[GO:0003700];_transcription_regulatory_region_DNA_binding_[GO:0044212]	nucleus_[GO:0005634]	NA	NA	NA	NA	NA	NA	NA	len=164;ExpAA=0.01;First60=0.01;PredHel=0;Topology=o	Q9LDE1
comp21138_c0_g1_i1	6.27061	2.57103e-06	AAE1_ARATH	Probable_acyl-activating_enzyme_1,_peroxisomal_(EC_6.2.1.-)_(AMP-binding_protein_1)_(AtAMPBP1)	AAE1_AMPBP1_At1g20560_F5M15.12	Arabidopsis_thaliana_(Mouse-ear_cress)	PF00501;PF13193;	3702	fatty_acid_metabolic_process_[GO:0006631]	ligase_activity_[GO:0016874]	peroxisome_[GO:0005777]	NA	NA	NA	NA	PF00501.23;AMP-binding_enzyme;7.3e-50	NA	NA	len=327;ExpAA=15.58;First60=0.17;PredHel=0;Topology=o	F4HUK6
Contig132_c0_g1_i1	6.26842	6.4679e-14	GLGB_MAIZE	1,4-alpha-glucan-branching_enzyme_2,_chloroplastic/amyloplastic_(EC_2.4.1.18)_(Q-enzyme)_(Starch-branching_enzyme_IIB)	SBE1	Zea_mays_(Maize)	PF00128;PF02806;PF02922;	4577	glycogen_biosynthetic_process_[GO:0005978];_starch_biosynthetic_process_[GO:0019252]	1,4-alpha-glucan_branching_enzyme_activity_[GO:0003844];_cation_binding_[GO:0043169];_hydrolase_activity,_hydrolyzing_O-glycosyl_compounds_[GO:0004553]	amyloplast_[GO:0009501];_chloroplast_[GO:0009507]	NA	NA	NA	NA	NA	NA	NA	len=117;ExpAA=0.00;First60=0.00;PredHel=0;Topology=o	Q08047
comp15129_c0_g1_i2	6.25519	2.39962e-07	THT2_ORYSJ	Tryptamine_hydroxycinnamoyltransferase_2_(OsTHT2)_(EC_2.3.1.-)	THT2_Os10g0380100_LOC_Os10g23820_OSJNBa0032N04.1	Oryza_sativa_subsp._japonica_(Rice)	PF02458;	39947	NA	transferase_activity,_transferring_acyl_groups_other_than_amino-acyl_groups_[GO:0016747]	NA	NA	NA	NA	NA	PF00668.15;Condensation_domain;0.018;PF02458.10;Transferase_family;1.3e-53	NA	NA	len=437;ExpAA=0.57;First60=0.33;PredHel=0;Topology=o	Q8LMI4
comp15129_c0_g1_i2	6.25519	2.39962e-07	THT2_ORYSJ	Tryptamine_hydroxycinnamoyltransferase_2_(OsTHT2)_(EC_2.3.1.-)	THT2_Os10g0380100_LOC_Os10g23820_OSJNBa0032N04.1	Oryza_sativa_subsp._japonica_(Rice)	PF02458;	39947	NA	transferase_activity,_transferring_acyl_groups_other_than_amino-acyl_groups_[GO:0016747]	NA	NA	NA	NA	NA	PF00668.15;Condensation_domain;0.018;PF02458.10;Transferase_family;1.3e-53	NA	NA	len=437;ExpAA=0.57;First60=0.33;PredHel=0;Topology=o	Q8LMI4
comp20011_c0_g1_i1	6.23495	3.7268e-07	LIN1_NYCCO	LINE-1_reverse_transcriptase_homolog_(EC_2.7.7.49)	NA	Nycticebus_coucang_(Slow_loris)	PF08333;PF03372;PF00078;	9470	NA	metal_ion_binding_[GO:0046872];_RNA-directed_DNA_polymerase_activity_[GO:0003964]	NA	NA	NA	NA	NA	PF00078.22;Reverse_transcriptase_(RNA-dependent_DNA_polymerase);5.5e-44;PF00098.18;Zinc_knuckle;6.6e-05;PF03372.18;Endonuclease/Exonuclease/phosphatase_family;1.5e-16;PF07145.10;Ataxin-2_C-terminal_region;0.035;PF13917.1;Zinc_knuckle;0.13;PF13966.1;zinc-binding_in_reverse_transcriptase;1.6e-27;PF14111.1;Domain_of_unknown_function_(DUF4283);0.0016;PF14220.1;Domain_of_unknown_function_(DUF4329);0.0…	NA	NA	len=1183;ExpAA=25.68;First60=0.01;PredHel=0;Topology=o;len=872;ExpAA=0.01;First60=0.00;PredHel=0;Topology=o	P08548
comp19802_c0_g1_i2	6.2282	0.00375782	NA	NA	NA	NA	NA	NA	NA	NA	NA	AECO01124830.1/622-754	3.02e-24	zma-MIR169k	2.13e-27	NA	NA	NA	NA	NA
comp16114_c0_g1_i1	6.18901	7.19273e-10	PLA14_ARATH	Phospholipase_A1-Ibeta2,_chloroplastic_(EC_3.1.1.-)	At4g16820_dl4435w_FCAALL.42	Arabidopsis_thaliana_(Mouse-ear_cress)	PF01764;	3702	lipid_catabolic_process_[GO:0016042]	galactolipase_activity_[GO:0047714];_phosphatidylcholine_1-acylhydrolase_activity_[GO:0008970];_triglyceride_lipase_activity_[GO:0004806]	chloroplast_[GO:0009507]	NA	NA	NA	NA	PF01764.20;Lipase_(class_3);7.8e-36;PF07819.8;PGAP1-like_protein;0.2;PF11187.3;Protein_of_unknown_function_(DUF2974);0.015;PF12695.2;Alpha/beta_hydrolase_family;0.03	NA	NA	len=525;ExpAA=2.25;First60=2.02;PredHel=0;Topology=o;len=560;ExpAA=4.19;First60=1.50;PredHel=0;Topology=o	O23522
Contig2280_c0_g1_i1	6.18704	1.32748e-05	RVE8_ARATH	Protein_REVEILLE_8_(MYB-like_transcription_factor)_(Protein_LHY-CCA1-like_5)	RVE8_LCL5_At3g09600_F11F8.19	Arabidopsis_thaliana_(Mouse-ear_cress)	PF00249;	3702	circadian_regulation_of_gene_expression_[GO:0032922];_histone_H3_acetylation_[GO:0043966];_photoperiodism,_flowering_[GO:0048573];_positive_regulation_of_circadian_rhythm_[GO:0042753];_positive_regulation_of_gene_expression_[GO:0010628];_regulation_of_circadian_rhythm_[GO:0042752];_regulation_of_transcription,_DNA-templated_[GO:0006355];_response_to_abscisic_acid_[GO:0009737];_response_to_auxin_[…	sequence-specific_DNA_binding_[GO:0043565];_transcriptional_activator_activity,_RNA_polymerase_II_transcription_factor_binding_[GO:0001190];_transcription_factor_activity,_sequence-specific_DNA_binding_[GO:0003700]	nucleus_[GO:0005634]	NA	NA	NA	NA	PF00249.26;Myb-like_DNA-binding_domain;7e-12;PF11321.3;Protein_of_unknown_function_(DUF3123);0.62;PF13921.1;Myb-like_DNA-binding_domain;0.0014	NA	NA	len=307;ExpAA=36.44;First60=0.00;PredHel=1;Topology=o267-289i;len=346;ExpAA=4.38;First60=0.00;PredHel=0;Topology=o	Q8RWU3
Contig817_c0_g1_i1	6.1737	3.15655e-24	NEN4_ARATH	Protein_NEN4_(NAC45/NAC86-dependent_exonuclease-domain_protein_4)_(EC_3.1.11.-)	NEN4_At4g39810	Arabidopsis_thaliana_(Mouse-ear_cress)	PF00929;	3702	NA	3'-5'_exonuclease_activity_[GO:0008408];_metal_ion_binding_[GO:0046872];_nucleic_acid_binding_[GO:0003676]	nucleus_[GO:0005634]	NA	NA	NA	NA	PF00929.19;Exonuclease;6.6e-18	NA	NA	len=266;ExpAA=0.00;First60=0.00;PredHel=0;Topology=o	F4JJ23
comp20539_c0_g1_i1	6.16946	0.00105108	C7351_ARATH	Cytokinin_hydroxylase_(EC_1.14.13.-)_(Cytochrome_P450_35A1)	CYP735A1_At5g38450_MXI10.18	Arabidopsis_thaliana_(Mouse-ear_cress)	PF00067;	3702	trans-zeatin_biosynthetic_process_[GO:0033466]	heme_binding_[GO:0020037];_iron_ion_binding_[GO:0005506];_monooxygenase_activity_[GO:0004497];_oxidoreductase_activity,_acting_on_paired_donors,_with_incorporation_or_reduction_of_molecular_oxygen_[GO:0016705]	integral_component_of_membrane_[GO:0016021]	NA	NA	NA	NA	PF00067.17;Cytochrome_P450;7.3e-77	NA	1;19;0.504	len=518;ExpAA=23.60;First60=21.89;PredHel=1;Topology=i5-27o	Q9FF18
Contig4338_c0_g1_i1	6.15067	5.70012e-05	GATL2_ARATH	Probable_galacturonosyltransferase-like_2_(EC_2.4.1.-)	GATL2_At3g50760_F18B3.40_T3A5.140	Arabidopsis_thaliana_(Mouse-ear_cress)	PF01501;	3702	cell_wall_organization_[GO:0071555];_pectin_biosynthetic_process_[GO:0045489];_polysaccharide_biosynthetic_process_[GO:0000271]	polygalacturonate_4-alpha-galacturonosyltransferase_activity_[GO:0047262];_transferase_activity,_transferring_glycosyl_groups_[GO:0016757]	Golgi_apparatus_[GO:0005794];_Golgi_membrane_[GO:0000139];_integral_component_of_membrane_[GO:0016021]	NA	NA	NA	NA	PF01501.15;Glycosyl_transferase_family_8;3.9e-53	NA	1;45;0.496	len=370;ExpAA=6.08;First60=5.30;PredHel=0;Topology=o;len=391;ExpAA=0.18;First60=0.02;PredHel=0;Topology=o	Q9S7G2
Contig4918_c0_g1_i1	6.14387	0.000493485	NA	NA	NA	NA	NA	NA	NA	NA	NA	NA	NA	NA	NA	NA	NA	NA	NA	NA
Contig4918_c0_g1_i1	6.14387	0.000493485	NA	NA	NA	NA	NA	NA	NA	NA	NA	NA	NA	NA	NA	NA	NA	NA	NA	NA
comp16805_c0_g1_i1	6.13547	0.00843287	NA	NA	NA	NA	NA	NA	NA	NA	NA	NA	NA	NA	NA	NA	NA	NA	NA	NA
Contig729_c0_g1_i1	6.12073	2.26314e-08	TI11E_ORYSI	Protein_TIFY_11e	TIFY11E_JAZ13_OsI_33426	Oryza_sativa_subsp._indica_(Rice)	PF09425;PF06200;	39946	regulation_of_transcription,_DNA-templated_[GO:0006355];_transcription,_DNA-templated_[GO:0006351]	NA	NA	NA	NA	NA	NA	PF06200.9;tify_domain;1.6e-13;PF06203.9;CCT_motif;0.15;PF09425.5;Divergent_CCT_motif;5.3e-11	NA	NA	len=196;ExpAA=0.00;First60=0.00;PredHel=0;Topology=o	A2Z6V6
comp13453_c0_g1_i2	6.07752	4.97535e-06	DOF15_ARATH	Dof_zinc_finger_protein_DOF1.5_(AtDOF1.5)	DOF1.5_COG1_At1g29160_F28N24.35	Arabidopsis_thaliana_(Mouse-ear_cress)	PF02701;	3702	regulation_of_transcription,_DNA-templated_[GO:0006355];_seed_coat_development_[GO:0010214];_transcription,_DNA-templated_[GO:0006351]	metal_ion_binding_[GO:0046872];_transcription_factor_activity,_sequence-specific_DNA_binding_[GO:0003700];_transcription_regulatory_region_DNA_binding_[GO:0044212]	nucleus_[GO:0005634]	NA	NA	NA	NA	NA	NA	NA	len=211;ExpAA=3.36;First60=3.34;PredHel=0;Topology=o	P68350
comp13453_c0_g1_i2	6.07752	4.97535e-06	DOF15_ARATH	Dof_zinc_finger_protein_DOF1.5_(AtDOF1.5)	DOF1.5_COG1_At1g29160_F28N24.35	Arabidopsis_thaliana_(Mouse-ear_cress)	PF02701;	3702	regulation_of_transcription,_DNA-templated_[GO:0006355];_seed_coat_development_[GO:0010214];_transcription,_DNA-templated_[GO:0006351]	metal_ion_binding_[GO:0046872];_transcription_factor_activity,_sequence-specific_DNA_binding_[GO:0003700];_transcription_regulatory_region_DNA_binding_[GO:0044212]	nucleus_[GO:0005634]	NA	NA	NA	NA	NA	NA	NA	len=211;ExpAA=3.36;First60=3.34;PredHel=0;Topology=o	P68350
Contig382_c0_g1_i1	6.04031	3.09451e-10	ICI3_HORVU	Subtilisin-chymotrypsin_inhibitor-2B_(CI-2B)_(Fragment)	NA	Hordeum_vulgare_(Barley)	PF00280;	4513	response_to_wounding_[GO:0009611]	serine-type_endopeptidase_inhibitor_activity_[GO:0004867]	NA	NA	NA	NA	NA	NA	NA	NA	NA	P08626
Contig4939_c0_g1_i1	6.02549	2.07699e-06	CHX19_ARATH	Cation/H(+)_antiporter_19_(Protein_CATION/H+_EXCHANGER_19)_(AtCHX19)	CHX19_At3g17630_MKP6.1	Arabidopsis_thaliana_(Mouse-ear_cress)	PF00999;	3702	potassium_ion_transport_[GO:0006813];_regulation_of_pH_[GO:0006885]	solute:proton_antiporter_activity_[GO:0015299]	integral_component_of_membrane_[GO:0016021];_late_endosome_[GO:0005770]	NA	NA	NA	NA	PF00582.21;Universal_stress_protein_family;0.41;PF00999.16;Sodium/hydrogen_exchanger_family;7.5e-71	NA	NA	len=813;ExpAA=235.91;First60=24.33;PredHel=10;Topology=o32-51i58-75o90-112i125-147o157-179i192-214o224-246i267-289o342-364i404-426o	Q9LUN4
comp20804_c0_g1_i3	6.01194	2.71445e-06	SWT15_ORYSJ	Bidirectional_sugar_transporter_SWEET15_(OsSWEET15)	SWEET15_Os02g0513100_LOC_Os02g30910_OJ1789_D08.23_OsJ_06889	Oryza_sativa_subsp._japonica_(Rice)	PF03083;	39947	carbohydrate_transport_[GO:0008643]	sugar_transmembrane_transporter_activity_[GO:0051119]	integral_component_of_membrane_[GO:0016021];_integral_component_of_plasma_membrane_[GO:0005887]	NA	NA	NA	NA	PF04634.7;Protein_of_unknown_function,_DUF600;0.035	NA	NA	len=104;ExpAA=7.27;First60=7.27;PredHel=0;Topology=i	Q6K602
comp21493_c0_g1_i1	5.98797	0.00282639	NA	NA	NA	NA	NA	NA	NA	NA	NA	NA	NA	NA	NA	NA	NA	NA	len=118;ExpAA=0.00;First60=0.00;PredHel=0;Topology=o	NA
comp19076_c0_g1_i1	5.9849	0.000938696	NA	NA	NA	NA	NA	NA	NA	NA	NA	NA	NA	NA	NA	NA	NA	NA	NA	NA
comp25172_c0_g1_i1	5.95283	0.000691547	NA	NA	NA	NA	NA	NA	NA	NA	NA	NA	NA	NA	NA	NA	NA	NA	NA	NA
comp10047_c0_g1_i4	5.94716	0.00817684	NA	NA	NA	NA	NA	NA	NA	NA	NA	NA	NA	NA	NA	PF11347.3;Protein_of_unknown_function_(DUF3148);0.042	NA	NA	len=309;ExpAA=0.00;First60=0.00;PredHel=0;Topology=o;len=369;ExpAA=0.00;First60=0.00;PredHel=0;Topology=o;len=412;ExpAA=41.45;First60=9.46;PredHel=2;Topology=o50-72i316-338o	NA
comp9746_c0_g1_i2	5.92952	9.0459e-06	NA	NA	NA	NA	NA	NA	NA	NA	NA	NA	NA	NA	NA	NA	NA	NA	len=194;ExpAA=22.32;First60=0.35;PredHel=1;Topology=o160-182i	NA
comp17438_c0_g1_i2	5.92905	5.26098e-05	C2GR2_ARATH	C2_and_GRAM_domain-containing_protein_At5g50170	At5g50170_K6A12_3	Arabidopsis_thaliana_(Mouse-ear_cress)	PF00168;PF16016;PF02893;	3702	NA	NA	endoplasmic_reticulum_[GO:0005783];_integral_component_of_membrane_[GO:0016021]	NA	NA	NA	NA	PF00168.25;C2_domain;7e-17;PF02747.10;Proliferating_cell_nuclear_antigen,_C-terminal_domain;0.078;PF02893.15;GRAM_domain;2.5e-16	NA	NA	len=356;ExpAA=1.51;First60=0.51;PredHel=0;Topology=o;len=616;ExpAA=30.09;First60=0.07;PredHel=1;Topology=i466-488o	Q9FGS8
Contig1840_c0_g1_i1	5.92725	0.000140036	LORF2_MOUSE	LINE-1_retrotransposable_element_ORF2_protein_(ORF2p)_(Long_interspersed_element-1)_(L1)_(Retrovirus-related_Pol_polyprotein_LINE-1)_[Includes:_Reverse_transcriptase_(EC_2.7.7.49);_Endonuclease_(EC_3.1.21.-)]	Pol_Gm17492	Mus_musculus_(Mouse)	PF08333;PF03372;PF00078;	10090	DNA_recombination_[GO:0006310]	endonuclease_activity_[GO:0004519];_metal_ion_binding_[GO:0046872];_RNA-directed_DNA_polymerase_activity_[GO:0003964]	NA	NA	NA	NA	NA	PF00078.22;Reverse_transcriptase_(RNA-dependent_DNA_polymerase);3.6e-45;PF00098.18;Zinc_knuckle;0.41;PF03372.18;Endonuclease/Exonuclease/phosphatase_family;1.5e-05;PF11198.3;Protein_of_unknown_function_(DUF2857);0.016;PF13966.1;zinc-binding_in_reverse_transcriptase;8.4e-26;PF14529.1;Endonuclease-reverse_transcriptase;2.3e-05	NA	NA	len=1015;ExpAA=0.04;First60=0.03;PredHel=0;Topology=o;len=1053;ExpAA=0.18;First60=0.00;PredHel=0;Topology=o	P11369
comp4969_c0_g1_i3	5.92157	1.13776e-09	NA	NA	NA	NA	NA	NA	NA	NA	NA	NA	NA	NA	NA	NA	NA	NA	len=192;ExpAA=0.01;First60=0.00;PredHel=0;Topology=o	NA
Contig5974_c0_g1_i1	5.90574	0.00125542	CRK6_ORYSJ	Cysteine-rich_receptor-like_protein_kinase_6_(Cysteine-rich_RLK6)_(EC_2.7.11.-)	CRK6_Os07g0541400_LOC_Os07g35690_OJ1008_E09.114_P0458H05.131	Oryza_sativa_subsp._japonica_(Rice)	PF07714;PF01657;	39947	defense_response_to_bacterium_[GO:0042742];_protein_phosphorylation_[GO:0006468]	ATP_binding_[GO:0005524];_protein_kinase_activity_[GO:0004672];_protein_serine/threonine_kinase_activity_[GO:0004674]	integral_component_of_membrane_[GO:0016021];_plasma_membrane_[GO:0005886]	NA	NA	NA	NA	PF01657.12;Salt_stress_response/antifungal;6.6e-38	NA	1;22;0.949	len=350;ExpAA=16.91;First60=16.83;PredHel=0;Topology=o	Q0D5R3
comp3113_c0_g1_i1	5.8954	1.57534e-12	SWT15_ORYSJ	Bidirectional_sugar_transporter_SWEET15_(OsSWEET15)	SWEET15_Os02g0513100_LOC_Os02g30910_OJ1789_D08.23_OsJ_06889	Oryza_sativa_subsp._japonica_(Rice)	PF03083;	39947	carbohydrate_transport_[GO:0008643]	sugar_transmembrane_transporter_activity_[GO:0051119]	integral_component_of_membrane_[GO:0016021];_integral_component_of_plasma_membrane_[GO:0005887]	NA	NA	NA	NA	PF03083.11;Sugar_efflux_transporter_for_intercellular_exchange;3.7e-29;PF08636.5;ER_protein_Pkr1;1.2;PF10532.4;Plant_specific_N-all_beta_domain;0.044	NA	NA	len=208;ExpAA=86.20;First60=41.93;PredHel=4;Topology=i7-26o36-55i67-89o94-116i	Q6K602
comp4530_c0_g1_i2	5.88923	2.06548e-12	LAC25_ORYSJ	Laccase-25_(EC_1.10.3.2)_(Benzenediol:oxygen_oxidoreductase_25)_(Diphenol_oxidase_25)_(Urishiol_oxidase_25)	LAC25_Os12g0259800_LOC_Os12g15920	Oryza_sativa_subsp._japonica_(Rice)	PF00394;PF07731;PF07732;	39947	lignin_catabolic_process_[GO:0046274]	copper_ion_binding_[GO:0005507];_hydroquinone:oxygen_oxidoreductase_activity_[GO:0052716];_oxidoreductase_activity,_oxidizing_metal_ions_[GO:0016722]	apoplast_[GO:0048046]	NA	NA	NA	NA	PF00394.17;Multicopper_oxidase;4.3e-37;PF00664.18;ABC_transporter_transmembrane_region;0.16;PF05992.7;SbmA/BacA-like_family;1.3e-15;PF06472.10;ABC_transporter_transmembrane_region_2;4.9e-61;PF07731.9;Multicopper_oxidase;1.3e-44;PF07732.10;Multicopper_oxidase;3.4e-42	NA	NA	len=969;ExpAA=110.67;First60=0.00;PredHel=5;Topology=i113-135o150-169i219-241o251-273i405-424o	Q0IP28
comp5984_c0_g1_i1	5.87399	0.00571801	NA	NA	NA	NA	NA	NA	NA	NA	NA	NA	NA	NA	NA	NA	NA	NA	NA	NA
comp5421_c0_g1_i2	5.79769	2.0982e-05	SMG1_MOUSE	Serine/threonine-protein_kinase_SMG1_(SMG-1)_(EC_2.7.11.1)	Smg1_Kiaa0421	Mus_musculus_(Mouse)	PF02260;PF00454;PF15785;	10090	DNA_repair_[GO:0006281];_nuclear-transcribed_mRNA_catabolic_process,_nonsense-mediated_decay_[GO:0000184];_peptidyl-serine_phosphorylation_[GO:0018105];_phosphatidylinositol_phosphorylation_[GO:0046854];_protein_autophosphorylation_[GO:0046777];_telomere_maintenance_[GO:0000723]	ATP_binding_[GO:0005524];_metal_ion_binding_[GO:0046872];_protein_serine/threonine_kinase_activity_[GO:0004674];_RNA_binding_[GO:0003723];_telomeric_DNA_binding_[GO:0042162]	cytoplasm_[GO:0005737];_nucleoplasm_[GO:0005654];_nucleus_[GO:0005634]	NA	NA	NA	NA	PF00454.22;Phosphatidylinositol_3-_and_4-kinase;8.3e-45;PF02260.15;FATC_domain;8.5e-14;PF02403.17;Seryl-tRNA_synthetase_N-terminal_domain;3.7;PF04110.8;Ubiquitin-like_autophagy_protein_Apg12;0.13;PF06896.6;Protein_of_unknown_function_(DUF1268);0.68;PF08771.6;Rapamycin_binding_domain;0.0019;PF14561.1;Tetratricopeptide_repeat;0.077	NA	1;19;0.578	len=2577;ExpAA=0.14;First60=0.07;PredHel=0;Topology=o	Q8BKX6
Contig4736_c0_g1_i1	5.78728	1.55867e-05	GLYT3_ARATH	Probable_glycosyltransferase_At5g03795_(EC_2.4.-.-)	At5g03795_MED24	Arabidopsis_thaliana_(Mouse-ear_cress)	PF03016;	3702	cell_wall_organization_[GO:0071555]	transferase_activity,_transferring_glycosyl_groups_[GO:0016757]	Golgi_membrane_[GO:0000139];_integral_component_of_membrane_[GO:0016021]	NA	NA	NA	NA	PF03016.10;Exostosin_family;9.9e-59	NA	NA	len=108;ExpAA=0.00;First60=0.00;PredHel=0;Topology=o;len=394;ExpAA=0.22;First60=0.00;PredHel=0;Topology=o;len=574;ExpAA=21.35;First60=21.33;PredHel=1;Topology=i31-50o	Q9FFN2
comp15071_c0_g1_i3	5.78298	1.17423e-05	P2C08_ORYSJ	Probable_protein_phosphatase_2C_8_(OsPP2C08)_(EC_3.1.3.16)	Os01g0656200_LOC_Os01g46760_OSJNBa0049H05.30	Oryza_sativa_subsp._japonica_(Rice)	PF00481;	39947	NA	metal_ion_binding_[GO:0046872];_protein_serine/threonine_phosphatase_activity_[GO:0004722]	NA	NA	NA	NA	NA	PF00481.16;Protein_phosphatase_2C;7.2e-64;PF13672.1;Protein_phosphatase_2C;6.4e-05	NA	NA	len=344;ExpAA=0.01;First60=0.00;PredHel=0;Topology=o;len=439;ExpAA=5.24;First60=0.00;PredHel=0;Topology=o	Q5SN75
Contig1701_c0_g1_i1	5.78212	2.48575e-08	DDC_CATRO	Aromatic-L-amino-acid_decarboxylase_(AADC)_(EC_4.1.1.28)_(DOPA_decarboxylase)_(Tryptophan_decarboxylase)	TDC	Catharanthus_roseus_(Madagascar_periwinkle)_(Vinca_rosea)	PF00282;	4058	cellular_amino_acid_metabolic_process_[GO:0006520]	aromatic-L-amino-acid_decarboxylase_activity_[GO:0004058];_pyridoxal_phosphate_binding_[GO:0030170]	NA	NA	NA	NA	NA	PF00266.14;Aminotransferase_class-V;0.11;PF00282.14;Pyridoxal-dependent_decarboxylase_conserved_domain;6.1e-126	NA	NA	len=360;ExpAA=0.51;First60=0.49;PredHel=0;Topology=o;len=520;ExpAA=0.50;First60=0.00;PredHel=0;Topology=o	P17770
Contig5499_c0_g1_i1	5.77909	3.00143e-05	RCCR_HORVU	Red_chlorophyll_catabolite_reductase_(RCC_reductase)_(EC_1.3.7.12)_(HvRCCR)_(Fragment)	rccR	Hordeum_vulgare_(Barley)	PF06405;	4513	chlorophyll_catabolic_process_[GO:0015996]	oxidoreductase_activity_[GO:0016491]	chloroplast_stroma_[GO:0009570]	NA	NA	NA	NA	PF06405.6;Red_chlorophyll_catabolite_reductase_(RCC_reductase);1.6e-103	NA	NA	len=320;ExpAA=0.46;First60=0.00;PredHel=0;Topology=o	Q9MTQ6
comp19197_c0_g1_i2	5.76113	2.79159e-06	NOIL_ELAOL	NOI-like_protein	NA	Elaeis_oleifera_(American_oil_palm)_(Corozo_oleifera)	NA	80265	NA	NA	NA	NA	NA	NA	NA	PF05627.6;Cleavage_site_for_pathogenic_type_III_effector_avirulence_factor_Avr;1.1e-23	NA	NA	len=242;ExpAA=0.00;First60=0.00;PredHel=0;Topology=o;len=301;ExpAA=39.89;First60=0.00;PredHel=2;Topology=i114-131o135-152i	Q8S3M3
Contig5258_c0_g1_i1	5.75622	4.83886e-09	SWT15_ORYSJ	Bidirectional_sugar_transporter_SWEET15_(OsSWEET15)	SWEET15_Os02g0513100_LOC_Os02g30910_OJ1789_D08.23_OsJ_06889	Oryza_sativa_subsp._japonica_(Rice)	PF03083;	39947	carbohydrate_transport_[GO:0008643]	sugar_transmembrane_transporter_activity_[GO:0051119]	integral_component_of_membrane_[GO:0016021];_integral_component_of_plasma_membrane_[GO:0005887]	NA	NA	NA	NA	NA	NA	NA	NA	Q6K602
comp20236_c0_g1_i1	5.74748	1.60169e-05	FRL3_ARATH	FRIGIDA-like_protein_3	FRL3_At5g48385_MJE7.2	Arabidopsis_thaliana_(Mouse-ear_cress)	PF07899;	3702	cell_differentiation_[GO:0030154];_flower_development_[GO:0009908]	NA	NA	NA	NA	NA	NA	PF05778.7;Apolipoprotein_CIII_(Apo-CIII);0.0076;PF07899.6;Frigida-like_protein;1.6e-32	NA	NA	len=265;ExpAA=18.22;First60=0.01;PredHel=1;Topology=i240-262o	Q67ZB3
Contig6283_c0_g1_i1	5.7126	0.00591891	NA	NA	NA	NA	NA	NA	NA	NA	NA	NA	NA	NA	NA	NA	NA	NA	len=310;ExpAA=3.94;First60=3.41;PredHel=0;Topology=o	NA
comp12382_c0_g1_i1	5.68186	5.0912e-12	FAD4_ARATH	Fatty_acid_desaturase_4,_chloroplastic_(EC_1.14.19.43)_(Fatty_acid_desaturase_A)	FAD4_FADA_At4g27030_F10M23.370	Arabidopsis_thaliana_(Mouse-ear_cress)	PF10520;	3702	phosphatidylglycerol_metabolic_process_[GO:0046471];_protein_polyubiquitination_[GO:0000209];_response_to_karrikin_[GO:0080167];_ubiquitin-dependent_ERAD_pathway_[GO:0030433];_unsaturated_fatty_acid_biosynthetic_process_[GO:0006636]	delta_3-trans-hexadecenoic_acid_phosphatidylglycerol_desaturase_activity_[GO:0052637];_ubiquitin_protein_ligase_activity_[GO:0061630];_ubiquitin_protein_ligase_binding_[GO:0031625]	chloroplast_[GO:0009507];_chloroplast_membrane_[GO:0031969];_endoplasmic_reticulum_[GO:0005783];_integral_component_of_membrane_[GO:0016021]	NA	NA	NA	NA	PF10520.4;Kua-ubiquitin_conjugating_enzyme_hybrid_localisation_domain;1.8e-54	NA	NA	len=247;ExpAA=78.28;First60=22.92;PredHel=4;Topology=i25-47o57-79i114-136o141-163i	Q9SZ42
comp423_c0_g1_i6	5.6699	3.76275e-05	AMYB_MAIZE	Beta-amylase_(EC_3.2.1.2)_(1,4-alpha-D-glucan_maltohydrolase)	BMY1	Zea_mays_(Maize)	PF01373;	4577	polysaccharide_catabolic_process_[GO:0000272]	beta-amylase_activity_[GO:0016161]	NA	NA	NA	NA	NA	PF01373.12;Glycosyl_hydrolase_family_14;6.4e-107	NA	NA	len=323;ExpAA=0.62;First60=0.20;PredHel=0;Topology=o;len=371;ExpAA=0.07;First60=0.07;PredHel=0;Topology=o	P55005
Contig1574_c0_g1_i1	5.6383	9.26686e-07	PTR18_ARATH	Protein_NRT1/_PTR_FAMILY_3.1_(AtNPF3.1)	NPF3.1_NITR_At1g68570_F24J5.19	Arabidopsis_thaliana_(Mouse-ear_cress)	PF00854;	3702	gibberellic_acid_homeostasis_[GO:0010336];_nitrate_assimilation_[GO:0042128]	transporter_activity_[GO:0005215]	integral_component_of_membrane_[GO:0016021];_intracellular_vesicle_[GO:0097708];_plasma_membrane_[GO:0005886]	NA	NA	NA	NA	NA	NA	NA	NA	Q9SX20
Contig4805_c0_g1_i1	5.63765	7.41963e-07	RETO_PAPSO	Reticuline_oxidase_(EC_1.21.3.3)_(Berberine_bridge-forming_enzyme)_(BBE)_(Tetrahydroprotoberberine_synthase)	BBE1	Papaver_somniferum_(Opium_poppy)	PF08031;PF01565;	3469	alkaloid_metabolic_process_[GO:0009820]	flavin_adenine_dinucleotide_binding_[GO:0050660];_oxidoreductase_activity,_acting_on_CH-OH_group_of_donors_[GO:0016614];_reticuline_oxidase_activity_[GO:0050468]	cytoplasmic_vesicle_[GO:0031410]	NA	NA	NA	NA	PF01565.18;FAD_binding_domain;1e-28;PF08031.7;Berberine_and_berberine_like;2.9e-23	NA	1;30;0.657	len=559;ExpAA=12.76;First60=10.59;PredHel=0;Topology=o	P93479
comp7123_c0_g1_i3	5.63219	5.17441e-12	TI11E_ORYSI	Protein_TIFY_11e	TIFY11E_JAZ13_OsI_33426	Oryza_sativa_subsp._indica_(Rice)	PF09425;PF06200;	39946	regulation_of_transcription,_DNA-templated_[GO:0006355];_transcription,_DNA-templated_[GO:0006351]	NA	NA	NA	NA	NA	NA	PF06200.9;tify_domain;1.8e-13;PF09425.5;Divergent_CCT_motif;4.8e-11	NA	NA	len=194;ExpAA=2.68;First60=0.04;PredHel=0;Topology=o	A2Z6V6
comp5989_c0_g1_i1	5.60955	0.00314054	NA	NA	NA	NA	NA	NA	NA	NA	NA	NA	NA	NA	NA	PF05553.6;Cotton_fibre_expressed_protein;4.4e-14	NA	NA	len=134;ExpAA=0.01;First60=0.01;PredHel=0;Topology=i;len=209;ExpAA=0.20;First60=0.01;PredHel=0;Topology=o	NA
comp1099_c0_g1_i2	5.55532	8.02936e-05	AMYB_MAIZE	Beta-amylase_(EC_3.2.1.2)_(1,4-alpha-D-glucan_maltohydrolase)	BMY1	Zea_mays_(Maize)	PF01373;	4577	polysaccharide_catabolic_process_[GO:0000272]	beta-amylase_activity_[GO:0016161]	NA	NA	NA	NA	NA	PF05553.6;Cotton_fibre_expressed_protein;4.5e-13;PF14364.1;Domain_of_unknown_function_(DUF4408);0.061	NA	1;17;0.837	len=119;ExpAA=5.52;First60=2.90;PredHel=0;Topology=o;len=198;ExpAA=18.53;First60=18.51;PredHel=1;Topology=i5-22o	P55005
comp3761_c0_g1_i2	5.54592	1.32202e-06	NA	NA	NA	NA	NA	NA	NA	NA	NA	NA	NA	NA	NA	PF05553.6;Cotton_fibre_expressed_protein;0.039	NA	NA	len=267;ExpAA=0.48;First60=0.47;PredHel=0;Topology=o	NA
comp754_c0_g1_i1	5.51776	8.22207e-09	NA	NA	NA	NA	NA	NA	NA	NA	NA	NA	NA	NA	NA	NA	NA	NA	len=111;ExpAA=0.00;First60=0.00;PredHel=0;Topology=o	NA
comp3017_c0_g1_i4	5.50066	2.54039e-06	ACR8_ARATH	ACT_domain-containing_protein_ACR8_(Protein_ACT_DOMAIN_REPEATS_8)	ACR8_At1g12420_F5O11.14	Arabidopsis_thaliana_(Mouse-ear_cress)	PF01842;	3702	metabolic_process_[GO:0008152];_response_to_abscisic_acid_[GO:0009737]	amino_acid_binding_[GO:0016597]	NA	NA	NA	NA	NA	PF01842.20;ACT_domain;1.8e-22;PF04755.7;PAP_fibrillin;2e-17;PF13291.1;ACT_domain;0.00041;PF13740.1;ACT_domain;4.5e-10	NA	NA	len=104;ExpAA=0.01;First60=0.00;PredHel=0;Topology=o;len=221;ExpAA=0.00;First60=0.00;PredHel=0;Topology=o;len=334;ExpAA=0.01;First60=0.01;PredHel=0;Topology=o;len=482;ExpAA=2.42;First60=2.37;PredHel=0;Topology=o	Q9LNA5
comp1729_c0_g1_i1	5.49708	2.65085e-05	CPSF3_ARATH	Cleavage_and_polyadenylation_specificity_factor_subunit_3-I_(EC_3.1.27.-)_(Cleavage_and_polyadenylation_specificity_factor_73_kDa_subunit_I)_(AtCPSF73-I)_(CPSF_73_kDa_subunit_I)	CPSF73-I_At1g61010_T7P1.15	Arabidopsis_thaliana_(Mouse-ear_cress)	PF10996;PF11718;PF00753;PF07521;	3702	mRNA_processing_[GO:0006397];_snRNA_processing_[GO:0016180]	nuclease_activity_[GO:0004518]	nucleus_[GO:0005634]	NA	NA	NA	NA	PF00753.22;Metallo-beta-lactamase_superfamily;1.1e-17;PF01907.14;Ribosomal_protein_L37e;0.059;PF04185.9;Phosphoesterase_family;5.7e-79;PF06170.7;Protein_of_unknown_function_(DUF983);0.088;PF07521.7;RNA-metabolising_metallo-beta-lactamase;9.5e-13;PF10996.3;Beta-Casp_domain;1.6e-30;PF11491.3;Protein_of_unknown_function_(DUF3213);0.036;PF11718.3;Pre-mRNA_3'-end-processing_endonuclease_polyadenylatio…	NA	NA	len=112;ExpAA=0.00;First60=0.00;PredHel=0;Topology=o;len=365;ExpAA=0.03;First60=0.00;PredHel=0;Topology=o;len=379;ExpAA=0.00;First60=0.00;PredHel=0;Topology=o;len=412;ExpAA=0.11;First60=0.11;PredHel=0;Topology=o;len=693;ExpAA=3.70;First60=0.01;PredHel=0;Topology=o	Q9C952
Contig5617_c0_g1_i1	5.48871	0.000119362	POLX_TOBAC	Retrovirus-related_Pol_polyprotein_from_transposon_TNT_1-94_[Includes:_Protease_(EC_3.4.23.-);_Reverse_transcriptase_(EC_2.7.7.49);_Endonuclease]	NA	Nicotiana_tabacum_(Common_tobacco)	PF13976;PF00665;PF07727;PF00098;	4097	DNA_integration_[GO:0015074]	aspartic-type_endopeptidase_activity_[GO:0004190];_endonuclease_activity_[GO:0004519];_nucleic_acid_binding_[GO:0003676];_RNA-directed_DNA_polymerase_activity_[GO:0003964];_zinc_ion_binding_[GO:0008270]	NA	NA	NA	NA	NA	PF00098.18;Zinc_knuckle;0.0027;PF13961.1;Domain_of_unknown_function_(DUF4219);3.4e-09;PF14223.1;gag-polypeptide_of_LTR_copia-type;1.5e-32;PF14227.1;gag-polypeptide_of_LTR_copia-type;2.3e-06;PF14244.1;gag-polypeptide_of_LTR_copia-type;5.5e-06	NA	NA	len=281;ExpAA=0.87;First60=0.87;PredHel=0;Topology=o	P10978
Contig5617_c0_g1_i1	5.48871	0.000119362	POLX_TOBAC	Retrovirus-related_Pol_polyprotein_from_transposon_TNT_1-94_[Includes:_Protease_(EC_3.4.23.-);_Reverse_transcriptase_(EC_2.7.7.49);_Endonuclease]	NA	Nicotiana_tabacum_(Common_tobacco)	PF13976;PF00665;PF07727;PF00098;	4097	DNA_integration_[GO:0015074]	aspartic-type_endopeptidase_activity_[GO:0004190];_endonuclease_activity_[GO:0004519];_nucleic_acid_binding_[GO:0003676];_RNA-directed_DNA_polymerase_activity_[GO:0003964];_zinc_ion_binding_[GO:0008270]	NA	NA	NA	NA	NA	PF00098.18;Zinc_knuckle;0.0027;PF13961.1;Domain_of_unknown_function_(DUF4219);3.4e-09;PF14223.1;gag-polypeptide_of_LTR_copia-type;1.5e-32;PF14227.1;gag-polypeptide_of_LTR_copia-type;2.3e-06;PF14244.1;gag-polypeptide_of_LTR_copia-type;5.5e-06	NA	NA	len=281;ExpAA=0.87;First60=0.87;PredHel=0;Topology=o	P10978
comp13074_c0_g1_i3	5.46035	2.12471e-05	RNHX1_ARATH	Putative_ribonuclease_H_protein_At1g65750_(EC_3.1.26.4)	At1g65750_F1E22.12	Arabidopsis_thaliana_(Mouse-ear_cress)	PF13966;	3702	NA	metal_ion_binding_[GO:0046872];_nucleic_acid_binding_[GO:0003676];_RNA-DNA_hybrid_ribonuclease_activity_[GO:0004523]	NA	NA	NA	NA	NA	PF00078.22;Reverse_transcriptase_(RNA-dependent_DNA_polymerase);0.00024;PF13966.1;zinc-binding_in_reverse_transcriptase;1.5e-20	NA	NA	len=523;ExpAA=0.15;First60=0.01;PredHel=0;Topology=o	P0C2F6
comp17057_c0_g1_i2	5.45662	0.000625136	NA	NA	NA	NA	NA	NA	NA	NA	NA	NA	NA	NA	NA	NA	NA	NA	len=201;ExpAA=18.95;First60=0.01;PredHel=0;Topology=o	NA
comp13690_c0_g1_i1	5.45565	3.18411e-07	DRPE_CRAPL	Desiccation-related_protein_PCC13-62	NA	Craterostigma_plantagineum_(Blue_gem)_(Torenia_plantagineum)	NA	4153	NA	NA	NA	NA	NA	NA	NA	PF13668.1;Ferritin-like_domain;2.4e-34	NA	1;28;0.772	len=322;ExpAA=33.08;First60=19.20;PredHel=1;Topology=i7-29o	P22242
Contig32_c0_g1_i1	5.42257	6.59556e-13	ZAT10_ARATH	Zinc_finger_protein_ZAT10_(Salt-tolerance_zinc_finger)	ZAT10_STZ_At1g27730_T22C5.18	Arabidopsis_thaliana_(Mouse-ear_cress)	NA	3702	multicellular_organism_growth_[GO:0035264];_negative_regulation_of_transcription,_DNA-templated_[GO:0045892];_photoprotection_[GO:0010117];_photosynthesis_[GO:0015979];_response_to_abscisic_acid_[GO:0009737];_response_to_chitin_[GO:0010200];_response_to_cold_[GO:0009409];_response_to_high_light_intensity_[GO:0009644];_response_to_oxidative_stress_[GO:0006979];_response_to_salt_stress_[GO:0009651]…	metal_ion_binding_[GO:0046872];_sequence-specific_DNA_binding_[GO:0043565];_transcription_factor_activity,_sequence-specific_DNA_binding_[GO:0003700]	nucleus_[GO:0005634]	NA	NA	NA	NA	PF00096.21;Zinc_finger,_C2H2_type;0.073;PF13894.1;C2H2-type_zinc_finger;0.0051;PF13912.1;C2H2-type_zinc_finger;2.4e-10	NA	NA	len=180;ExpAA=0.01;First60=0.00;PredHel=0;Topology=o	Q96289
Contig32_c0_g1_i1	5.42257	6.59556e-13	ZAT10_ARATH	Zinc_finger_protein_ZAT10_(Salt-tolerance_zinc_finger)	ZAT10_STZ_At1g27730_T22C5.18	Arabidopsis_thaliana_(Mouse-ear_cress)	NA	3702	multicellular_organism_growth_[GO:0035264];_negative_regulation_of_transcription,_DNA-templated_[GO:0045892];_photoprotection_[GO:0010117];_photosynthesis_[GO:0015979];_response_to_abscisic_acid_[GO:0009737];_response_to_chitin_[GO:0010200];_response_to_cold_[GO:0009409];_response_to_high_light_intensity_[GO:0009644];_response_to_oxidative_stress_[GO:0006979];_response_to_salt_stress_[GO:0009651]…	metal_ion_binding_[GO:0046872];_sequence-specific_DNA_binding_[GO:0043565];_transcription_factor_activity,_sequence-specific_DNA_binding_[GO:0003700]	nucleus_[GO:0005634]	NA	NA	NA	NA	PF00096.21;Zinc_finger,_C2H2_type;0.073;PF13894.1;C2H2-type_zinc_finger;0.0051;PF13912.1;C2H2-type_zinc_finger;2.4e-10	NA	NA	len=180;ExpAA=0.01;First60=0.00;PredHel=0;Topology=o	Q96289
comp16181_c0_g1_i1	5.39247	9.1115e-05	UPS2_ARATH	Ureide_permease_2_(AtUPS2)	UPS2_At2g03530_T4M8.3	Arabidopsis_thaliana_(Mouse-ear_cress)	PF07168;	3702	allantoin_transport_[GO:0015720];_pyrimidine_nucleobase_salvage_[GO:0043100];_uracil_transport_[GO:0015857]	allantoin_uptake_transmembrane_transporter_activity_[GO:0005274];_ATP_binding_[GO:0005524];_uracil_transmembrane_transporter_activity_[GO:0015210]	integral_component_of_membrane_[GO:0016021];_plasma_membrane_[GO:0005886]	NA	NA	NA	NA	PF06800.7;Sugar_transport_protein;0.012;PF07168.6;Ureide_permease;8.4e-114;PF13567.1;Domain_of_unknown_function_(DUF4131);0.12	NA	NA	len=305;ExpAA=152.26;First60=41.77;PredHel=7;Topology=i5-27o37-59i135-157o177-199i219-241o245-267i279-301o	Q9ZQ89
comp16957_c0_g1_i1	5.38597	3.85218e-05	NA	NA	NA	NA	NA	NA	NA	NA	NA	NA	NA	NA	NA	NA	NA	NA	len=127;ExpAA=0.03;First60=0.01;PredHel=0;Topology=o	NA
comp23142_c0_g1_i1	5.38204	0.00911307	NA	NA	NA	NA	NA	NA	NA	NA	NA	NA	NA	NA	NA	NA	NA	NA	NA	NA
comp16088_c0_g1_i1	5.36395	1.16474e-10	AAE1_ARATH	Probable_acyl-activating_enzyme_1,_peroxisomal_(EC_6.2.1.-)_(AMP-binding_protein_1)_(AtAMPBP1)	AAE1_AMPBP1_At1g20560_F5M15.12	Arabidopsis_thaliana_(Mouse-ear_cress)	PF00501;PF13193;	3702	fatty_acid_metabolic_process_[GO:0006631]	ligase_activity_[GO:0016874]	peroxisome_[GO:0005777]	NA	NA	NA	NA	PF00501.23;AMP-binding_enzyme;4e-30;PF13193.1;AMP-binding_enzyme_C-terminal_domain;3.1e-25	NA	NA	len=263;ExpAA=0.06;First60=0.06;PredHel=0;Topology=o	F4HUK6
comp16088_c0_g1_i1	5.36395	1.16474e-10	AAE1_ARATH	Probable_acyl-activating_enzyme_1,_peroxisomal_(EC_6.2.1.-)_(AMP-binding_protein_1)_(AtAMPBP1)	AAE1_AMPBP1_At1g20560_F5M15.12	Arabidopsis_thaliana_(Mouse-ear_cress)	PF00501;PF13193;	3702	fatty_acid_metabolic_process_[GO:0006631]	ligase_activity_[GO:0016874]	peroxisome_[GO:0005777]	NA	NA	NA	NA	PF00501.23;AMP-binding_enzyme;4e-30;PF13193.1;AMP-binding_enzyme_C-terminal_domain;3.1e-25	NA	NA	len=263;ExpAA=0.06;First60=0.06;PredHel=0;Topology=o	F4HUK6
comp1473_c0_g1_i2	5.35792	6.38166e-11	WNK5_ORYSJ	Probable_serine/threonine-protein_kinase_WNK5_(OsWNK5)_(EC_2.7.11.1)_(Protein_kinase_with_no_lysine_5)	WNK5_Os07g0584100_LOC_Os07g39520_OJ1127_E01.120_OsJ_023934	Oryza_sativa_subsp._japonica_(Rice)	PF00069;	39947	intracellular_signal_transduction_[GO:0035556];_protein_phosphorylation_[GO:0006468]	ATP_binding_[GO:0005524];_protein_serine/threonine_kinase_activity_[GO:0004674]	cytosol_[GO:0005829]	NA	NA	NA	NA	PF00069.20;Protein_kinase_domain;8.9e-23;PF01636.18;Phosphotransferase_enzyme_family;0.0011;PF07714.12;Protein_tyrosine_kinase;4.4e-17	NA	NA	len=129;ExpAA=0.00;First60=0.00;PredHel=0;Topology=o;len=192;ExpAA=0.07;First60=0.00;PredHel=0;Topology=o;len=336;ExpAA=2.05;First60=1.12;PredHel=0;Topology=o	Q0D541
comp10150_c0_g1_i1	5.35692	3.96184e-14	CXE15_ARATH	Probable_carboxylesterase_15_(AtCXE15)_(EC_3.1.1.1)	CXE15_At5g06570_F15M7.10	Arabidopsis_thaliana_(Mouse-ear_cress)	PF07859;	3702	catabolic_process_[GO:0009056]	carboxylic_ester_hydrolase_activity_[GO:0052689];_hydrolase_activity_[GO:0016787]	NA	NA	NA	NA	NA	PF00135.23;Carboxylesterase_family;0.00017;PF00326.16;Prolyl_oligopeptidase_family;0.016;PF07859.8;alpha/beta_hydrolase_fold;1.5e-54;PF12695.2;Alpha/beta_hydrolase_family;8.2e-05	NA	NA	len=326;ExpAA=0.49;First60=0.00;PredHel=0;Topology=o	Q9FG13
comp10150_c0_g1_i1	5.35692	3.96184e-14	CXE15_ARATH	Probable_carboxylesterase_15_(AtCXE15)_(EC_3.1.1.1)	CXE15_At5g06570_F15M7.10	Arabidopsis_thaliana_(Mouse-ear_cress)	PF07859;	3702	catabolic_process_[GO:0009056]	carboxylic_ester_hydrolase_activity_[GO:0052689];_hydrolase_activity_[GO:0016787]	NA	NA	NA	NA	NA	PF00135.23;Carboxylesterase_family;0.00017;PF00326.16;Prolyl_oligopeptidase_family;0.016;PF07859.8;alpha/beta_hydrolase_fold;1.5e-54;PF12695.2;Alpha/beta_hydrolase_family;8.2e-05	NA	NA	len=326;ExpAA=0.49;First60=0.00;PredHel=0;Topology=o	Q9FG13
comp7123_c0_g1_i2	5.3496	0.00055826	TI11E_ORYSI	Protein_TIFY_11e	TIFY11E_JAZ13_OsI_33426	Oryza_sativa_subsp._indica_(Rice)	PF09425;PF06200;	39946	regulation_of_transcription,_DNA-templated_[GO:0006355];_transcription,_DNA-templated_[GO:0006351]	NA	NA	NA	NA	NA	NA	PF06200.9;tify_domain;1.6e-13;PF09425.5;Divergent_CCT_motif;2.9e-11	NA	NA	len=192;ExpAA=0.11;First60=0.00;PredHel=0;Topology=o	A2Z6V6
comp9937_c0_g1_i1	5.31594	1.76923e-14	WRKY9_ARATH	Probable_WRKY_transcription_factor_9_(WRKY_DNA-binding_protein_9)	WRKY9_At1g68150_T22E19.22	Arabidopsis_thaliana_(Mouse-ear_cress)	PF03106;	3702	transcription,_DNA-templated_[GO:0006351]	sequence-specific_DNA_binding_[GO:0043565];_transcription_factor_activity,_sequence-specific_DNA_binding_[GO:0003700];_transcription_regulatory_region_DNA_binding_[GO:0044212]	nucleus_[GO:0005634]	NA	NA	NA	NA	PF03106.10;WRKY_DNA_-binding_domain;8e-26	NA	NA	len=340;ExpAA=0.02;First60=0.00;PredHel=0;Topology=o	Q9C9F0
Contig5940_c0_g1_i1	5.25288	0.000394043	GPAT1_ARATH	Glycerol-3-phosphate_acyltransferase_1_(AtGPAT1)_(EC_2.3.1.15)	GPAT1_At1g06520_F12K11.15	Arabidopsis_thaliana_(Mouse-ear_cress)	PF01553;	3702	CDP-diacylglycerol_biosynthetic_process_[GO:0016024];_cutin_biosynthetic_process_[GO:0010143];_dephosphorylation_[GO:0016311];_pollen_sperm_cell_differentiation_[GO:0048235];_response_to_karrikin_[GO:0080167]	glycerol-3-phosphate_2-O-acyltransferase_activity_[GO:0090447];_glycerol-3-phosphate_O-acyltransferase_activity_[GO:0004366];_phosphatase_activity_[GO:0016791]	integral_component_of_membrane_[GO:0016021];_membrane_[GO:0016020];_mitochondrion_[GO:0005739]	NA	NA	NA	NA	PF01553.16;Acyltransferase;3.9e-05;PF14348.1;Domain_of_unknown_function_(DUF4400);0.3	NA	NA	len=504;ExpAA=28.24;First60=0.02;PredHel=1;Topology=o256-278i	Q9SHJ5
comp2808_c0_g1_i1	5.23846	1.51521e-07	NA	NA	NA	NA	NA	NA	NA	NA	NA	NA	NA	NA	NA	PF00847.15;AP2_domain;6.3e-06	NA	NA	len=309;ExpAA=0.02;First60=0.00;PredHel=0;Topology=o;len=335;ExpAA=0.09;First60=0.09;PredHel=0;Topology=o	NA
comp4125_c0_g1_i2	5.23266	0.000873057	ZFP1_WHEAT	Zinc_finger_protein_1_(WZF1)	NA	Triticum_aestivum_(Wheat)	NA	4565	regulation_of_transcription,_DNA-templated_[GO:0006355];_transcription,_DNA-templated_[GO:0006351]	DNA_binding_[GO:0003677];_metal_ion_binding_[GO:0046872]	nucleus_[GO:0005634]	NA	NA	NA	NA	PF00096.21;Zinc_finger,_C2H2_type;0.013;PF13912.1;C2H2-type_zinc_finger;4.5e-10	NA	NA	len=128;ExpAA=0.76;First60=0.76;PredHel=0;Topology=o	Q42430
Contig4181_c0_g1_i1	5.22408	0.00949944	ASK4_ARATH	SKP1-like_protein_4_(AtSK4)	ASK4_At1g20140_T20H2.8	Arabidopsis_thaliana_(Mouse-ear_cress)	PF01466;PF03931;	3702	protein_ubiquitination_[GO:0016567];_ubiquitin-dependent_protein_catabolic_process_[GO:0006511]	NA	cytoplasm_[GO:0005737];_nucleolus_[GO:0005730];_nucleus_[GO:0005634];_SCF_ubiquitin_ligase_complex_[GO:0019005]	NA	NA	NA	NA	PF00651.26;BTB/POZ_domain;0.093;PF01466.14;Skp1_family,_dimerisation_domain;1.9e-41;PF03931.10;Skp1_family,_tetramerisation_domain;1.9e-29	NA	NA	len=199;ExpAA=0.01;First60=0.00;PredHel=0;Topology=o	Q9LNT9
comp18315_c0_g1_i1	5.22128	1.18192e-05	NA	NA	NA	NA	NA	NA	NA	NA	NA	NA	NA	NA	NA	PF06170.7;Protein_of_unknown_function_(DUF983);0.047;PF15345.1;Transmembrane_protein_51;0.27	NA	NA	len=147;ExpAA=63.59;First60=2.12;PredHel=3;Topology=o61-80i100-119o123-145i	NA
comp14205_c0_g1_i4	5.20581	0.00302065	RH41_ORYSJ	DEAD-box_ATP-dependent_RNA_helicase_41_(EC_3.6.4.13)	Os02g0201900_LOC_Os02g10770_P0419A09.31	Oryza_sativa_subsp._japonica_(Rice)	PF00270;PF00271;PF04438;	39947	RNA_secondary_structure_unwinding_[GO:0010501]	ATP_binding_[GO:0005524];_ATP-dependent_RNA_helicase_activity_[GO:0004004];_metal_ion_binding_[GO:0046872];_RNA_binding_[GO:0003723]	NA	NA	NA	NA	NA	PF00271.26;Helicase_conserved_C-terminal_domain;9.7e-17	NA	NA	len=128;ExpAA=0.03;First60=0.01;PredHel=0;Topology=o;len=146;ExpAA=0.94;First60=0.01;PredHel=0;Topology=o;len=149;ExpAA=18.44;First60=0.39;PredHel=1;Topology=i122-141o;len=152;ExpAA=0.00;First60=0.00;PredHel=0;Topology=o	Q0E2Z7
comp21993_c0_g1_i1	5.11676	0.00241768	HHP3_ARATH	Heptahelical_transmembrane_protein_3_(PAQR_family_protein_HHP3)	HHP3_At2g24150_F27D4.6	Arabidopsis_thaliana_(Mouse-ear_cress)	PF03006;	3702	response_to_hormone_[GO:0009725];_response_to_oxidative_stress_[GO:0006979];_response_to_sucrose_[GO:0009744]	receptor_activity_[GO:0004872]	integral_component_of_membrane_[GO:0016021]	NA	NA	NA	NA	PF03006.15;Haemolysin-III_related;2.4e-69	NA	NA	len=369;ExpAA=151.44;First60=0.07;PredHel=7;Topology=i95-114o171-193i200-222o232-254i266-285o295-314i335-357o	Q9ZUH8
comp13239_c0_g1_i2	5.10993	1.21421e-05	NA	NA	NA	NA	NA	NA	NA	NA	NA	NA	NA	NA	NA	PF04783.7;Protein_of_unknown_function_(DUF630);0.062	NA	NA	len=152;ExpAA=0.05;First60=0.04;PredHel=0;Topology=o	NA
comp20348_c0_g1_i2	5.09328	0.00408272	SD18_ARATH	Receptor-like_serine/threonine-protein_kinase_SD1-8_(EC_2.7.11.1)_(Arabidopsis_thaliana_receptor_kinase_3)_(S-domain-1_(SD1)_receptor_kinase_8)_(SD1-8)	SD18_ARK3_At4g21380_T6K22.110	Arabidopsis_thaliana_(Mouse-ear_cress)	PF01453;PF11883;PF12398;PF08276;PF07714;PF00954;	3702	protein_phosphorylation_[GO:0006468];_recognition_of_pollen_[GO:0048544]	ATP_binding_[GO:0005524];_carbohydrate_binding_[GO:0030246];_protein_serine/threonine_kinase_activity_[GO:0004674];_transmembrane_receptor_protein_serine/threonine_kinase_activity_[GO:0004675];_ubiquitin_protein_ligase_binding_[GO:0031625]	integral_component_of_membrane_[GO:0016021];_plasma_membrane_[GO:0005886];_plasmodesma_[GO:0009506];_vacuole_[GO:0005773]	NA	NA	NA	NA	PF00954.15;S-locus_glycoprotein_family;1.4e-27;PF01453.19;D-mannose_binding_lectin;7.2e-32;PF08276.6;PAN-like_domain;7.4e-19;PF14295.1;PAN_domain;0.57	NA	1;24;0.726	len=441;ExpAA=0.00;First60=0.00;PredHel=0;Topology=o;len=481;ExpAA=25.11;First60=1.99;PredHel=1;Topology=o447-469i	O81905
comp16855_c0_g1_i1	5.0931	0.00935304	MLO1_ARATH	MLO-like_protein_1_(AtMlo1)_(MLO_protein_homolog_1)_(AtMlo-H1)	MLO1_MLO-H1_At4g02600_T10P11.12	Arabidopsis_thaliana_(Mouse-ear_cress)	PF03094;	3702	defense_response_[GO:0006952];_response_to_biotic_stimulus_[GO:0009607]	NA	integral_component_of_membrane_[GO:0016021];_plasma_membrane_[GO:0005886]	NA	NA	NA	NA	PF03094.10;Mlo_family;8.3e-186;PF12297.3;Ellis_van_Creveld_protein_2_like_protein;0.15	NA	NA	len=497;ExpAA=143.47;First60=20.45;PredHel=7;Topology=o20-37i67-84o157-179i280-297o301-320i362-384o404-426i	O49621
comp5172_c0_g1_i3	5.09019	2.7611e-08	FB188_ARATH	F-box_protein_At3g26010	At3g26010_MPE11.18	Arabidopsis_thaliana_(Mouse-ear_cress)	PF00646;	3702	NA	NA	NA	NA	NA	NA	NA	PF00646.28;F-box_domain;1.9e-06;PF12937.2;F-box-like;0.12;PF13415.1;Galactose_oxidase,_central_domain;0.0017;PF13964.1;Kelch_motif;0.018	NA	NA	len=364;ExpAA=0.07;First60=0.00;PredHel=0;Topology=o	Q9LU90
Contig651_c0_g1_i1	5.07645	2.40544e-13	C94C1_ARATH	Cytochrome_P450_94C1_(EC_1.14.-.-)	CYP94C1_At2g27690_F15K20.21	Arabidopsis_thaliana_(Mouse-ear_cress)	PF00067;	3702	response_to_wounding_[GO:0009611]	alkane_1-monooxygenase_activity_[GO:0018685];_heme_binding_[GO:0020037];_iron_ion_binding_[GO:0005506]	integral_component_of_membrane_[GO:0016021];_intracellular_membrane-bounded_organelle_[GO:0043231]	NA	NA	NA	NA	PF00067.17;Cytochrome_P450;8.9e-51	NA	NA	len=507;ExpAA=22.93;First60=21.17;PredHel=1;Topology=i12-31o	Q9ZUX1
comp4660_c0_g1_i2	5.07544	1.02765e-09	M3K3A_ARATH	Mitogen-activated_protein_kinase_kinase_kinase_3_(EC_2.7.11.25)_(MAP3K_alpha_protein_kinase)_(AtMAP3Kalpha)	MAPKKK3_MAP3KA_At1g53570_F22G10.18_T3F20.12	Arabidopsis_thaliana_(Mouse-ear_cress)	PF00069;	3702	NA	ATP_binding_[GO:0005524];_MAP_kinase_kinase_kinase_activity_[GO:0004709];_signal_transducer,_downstream_of_receptor,_with_serine/threonine_kinase_activity_[GO:0004702]	cytoplasm_[GO:0005737]	NA	NA	NA	NA	PF00069.20;Protein_kinase_domain;2e-47;PF01636.18;Phosphotransferase_enzyme_family;0.0035;PF07714.12;Protein_tyrosine_kinase;2.2e-34;PF14531.1;Kinase-like;3.2e-07	NA	NA	len=486;ExpAA=2.99;First60=2.47;PredHel=0;Topology=o	F4HRJ4
comp4660_c0_g1_i2	5.07544	1.02765e-09	M3K3A_ARATH	Mitogen-activated_protein_kinase_kinase_kinase_3_(EC_2.7.11.25)_(MAP3K_alpha_protein_kinase)_(AtMAP3Kalpha)	MAPKKK3_MAP3KA_At1g53570_F22G10.18_T3F20.12	Arabidopsis_thaliana_(Mouse-ear_cress)	PF00069;	3702	NA	ATP_binding_[GO:0005524];_MAP_kinase_kinase_kinase_activity_[GO:0004709];_signal_transducer,_downstream_of_receptor,_with_serine/threonine_kinase_activity_[GO:0004702]	cytoplasm_[GO:0005737]	NA	NA	NA	NA	PF00069.20;Protein_kinase_domain;2e-47;PF01636.18;Phosphotransferase_enzyme_family;0.0035;PF07714.12;Protein_tyrosine_kinase;2.2e-34;PF14531.1;Kinase-like;3.2e-07	NA	NA	len=486;ExpAA=2.99;First60=2.47;PredHel=0;Topology=o	F4HRJ4
Contig2865_c0_g1_i1	5.07228	1.08161e-05	ERF25_ARATH	Ethylene-responsive_transcription_factor_ERF025	ERF025_At5g52020_MSG15.10	Arabidopsis_thaliana_(Mouse-ear_cress)	PF00847;	3702	defense_response_to_fungus_[GO:0050832];_ethylene-activated_signaling_pathway_[GO:0009873];_glucosinolate_metabolic_process_[GO:0019760];_transcription,_DNA-templated_[GO:0006351]	sequence-specific_DNA_binding_[GO:0043565];_transcription_factor_activity,_sequence-specific_DNA_binding_[GO:0003700];_transcription_regulatory_region_DNA_binding_[GO:0044212]	nucleus_[GO:0005634]	NA	NA	NA	NA	PF00847.15;AP2_domain;3.5e-14	NA	NA	len=248;ExpAA=0.47;First60=0.00;PredHel=0;Topology=o	Q9FJ90
comp18633_c0_g1_i1	5.0509	0.006709	CTF64_ARATH	Cleavage_stimulating_factor_64_(AtCstF-64)_(AtCstF64)_(CF-1_64_kDa_subunit)_(Cleavage_stimulation_factor_64_kDa_subunit)_(CSTF_64_kDa_subunit)_(Protein_ENHANCED_SILENCING_PHENOTYPE_1)_(Protein_SUPPRESSORS_OF_OVEREXPRESSED_FCA_19)_(SOF19)	CSTF64_ESP1_At1g71800_F14O23.18	Arabidopsis_thaliana_(Mouse-ear_cress)	PF14327;PF14304;PF00076;	3702	antisense_RNA_metabolic_process_[GO:0042868];_developmental_growth_[GO:0048589];_gene_silencing_by_RNA_[GO:0031047];_negative_regulation_of_transcription,_DNA-templated_[GO:0045892];_pre-mRNA_cleavage_required_for_polyadenylation_[GO:0098789];_regulation_of_gene_silencing_[GO:0060968];_RNA_3'-end_processing_[GO:0031123]	mRNA_binding_[GO:0003729];_nucleotide_binding_[GO:0000166]	mRNA_cleavage_and_polyadenylation_specificity_factor_complex_[GO:0005847]	NA	NA	NA	NA	PF00076.17;RNA_recognition_motif._(a.k.a._RRM,_RBD,_or_RNP_domain);4.1e-18;PF13893.1;RNA_recognition_motif._(a.k.a._RRM,_RBD,_or_RNP_domain);0.00095;PF14259.1;RNA_recognition_motif_(a.k.a._RRM,_RBD,_or_RNP_domain);7e-12	NA	NA	len=216;ExpAA=0.32;First60=0.00;PredHel=0;Topology=o	Q9M9G6
comp19796_c0_g1_i1	5.04388	0.00590061	HS16A_ORYSJ	16.9_kDa_class_I_heat_shock_protein_1_(16.9_kDa_heat_shock_protein_1)_(OsHsp16.9A)	HSP16.9A_Os01g0136100_LOC_Os01g04370_OsJ_00279_P0443D08.5	Oryza_sativa_subsp._japonica_(Rice)	PF00011;	39947	protein_oligomerization_[GO:0051259];_response_to_heat_[GO:0009408]	NA	cytoplasm_[GO:0005737]	NA	NA	NA	NA	PF00011.16;Hsp20/alpha_crystallin_family;9.2e-34	NA	NA	len=142;ExpAA=0.01;First60=0.01;PredHel=0;Topology=o	P27777
comp4125_c0_g1_i1	5.04233	1.0796e-05	ZFP1_WHEAT	Zinc_finger_protein_1_(WZF1)	NA	Triticum_aestivum_(Wheat)	NA	4565	regulation_of_transcription,_DNA-templated_[GO:0006355];_transcription,_DNA-templated_[GO:0006351]	DNA_binding_[GO:0003677];_metal_ion_binding_[GO:0046872]	nucleus_[GO:0005634]	NA	NA	NA	NA	PF00096.21;Zinc_finger,_C2H2_type;0.013;PF13912.1;C2H2-type_zinc_finger;4.5e-10	NA	NA	len=128;ExpAA=0.76;First60=0.76;PredHel=0;Topology=o	Q42430
comp21821_c0_g1_i1	4.99681	0.000835368	PPA18_ARATH	Purple_acid_phosphatase_18_(EC_3.1.3.2)	PAP18_PAP30_At3g20500_K10D20.4	Arabidopsis_thaliana_(Mouse-ear_cress)	PF00149;PF14008;PF16656;	3702	NA	acid_phosphatase_activity_[GO:0003993];_metal_ion_binding_[GO:0046872]	extracellular_region_[GO:0005576]	NA	NA	NA	NA	PF00149.23;Calcineurin-like_phosphoesterase;1.5e-15;PF09423.5;PhoD-like_phosphatase;7.3e-06;PF12850.2;Calcineurin-like_phosphoesterase_superfamily_domain;1.4e-05;PF14008.1;Iron/zinc_purple_acid_phosphatase-like_protein_C;2.8e-20	NA	1;19;0.791	len=399;ExpAA=0.01;First60=0.00;PredHel=0;Topology=o;len=450;ExpAA=7.26;First60=7.13;PredHel=0;Topology=o	Q9LJU7
comp9950_c0_g1_i2	4.98003	0.00868226	NA	NA	NA	NA	NA	NA	NA	NA	NA	NA	NA	NA	NA	NA	NA	NA	len=145;ExpAA=22.24;First60=0.01;PredHel=0;Topology=o	NA
comp1660_c0_g1_i1	4.96634	1.75015e-18	LEA31_ARATH	Late_embryogenesis_abundant_protein_31_(LEA_31)_(Protein_RESPONSIVE_TO_ABSCISIC_ACID_28)_(AtRAB28)	RAB28_At3g22490_F16J14.5	Arabidopsis_thaliana_(Mouse-ear_cress)	PF04927;	3702	cellular_ion_homeostasis_[GO:0006873];_response_to_lithium_ion_[GO:0010226];_seed_germination_[GO:0009845]	NA	cytosol_[GO:0005829];_nucleolus_[GO:0005730];_nucleus_[GO:0005634]	NA	NA	NA	NA	PF04927.7;Seed_maturation_protein;1.6e-13	NA	NA	len=163;ExpAA=0.01;First60=0.00;PredHel=0;Topology=o	Q9LJ97
comp7123_c0_g1_i1	4.94944	3.12049e-10	TI11E_ORYSI	Protein_TIFY_11e	TIFY11E_JAZ13_OsI_33426	Oryza_sativa_subsp._indica_(Rice)	PF09425;PF06200;	39946	regulation_of_transcription,_DNA-templated_[GO:0006355];_transcription,_DNA-templated_[GO:0006351]	NA	NA	NA	NA	NA	NA	PF06200.9;tify_domain;1e-13;PF09425.5;Divergent_CCT_motif;3.5e-11	NA	NA	len=185;ExpAA=3.61;First60=1.19;PredHel=0;Topology=o	A2Z6V6
comp25042_c0_g1_i1	4.93725	0.00795869	DTX52_ARATH	Protein_DETOXIFICATION_52_(AtDTX52)_(Multidrug_and_toxic_compound_extrusion_protein_52)_(MATE_protein_52)_(Protein_ABNORMAL_SHOOT_3-like_2)	DTX52_ABS3L2_At5g19700_T29J13.120	Arabidopsis_thaliana_(Mouse-ear_cress)	PF01554;	3702	iron_ion_homeostasis_[GO:0055072];_leaf_senescence_[GO:0010150];_root_morphogenesis_[GO:0010015]	antiporter_activity_[GO:0015297];_drug_transmembrane_transporter_activity_[GO:0015238]	integral_component_of_membrane_[GO:0016021];_late_endosome_[GO:0005770];_late_endosome_membrane_[GO:0031902]	NA	NA	NA	NA	PF01554.13;MatE;3.8e-25	NA	NA	len=112;ExpAA=0.00;First60=0.00;PredHel=0;Topology=o;len=385;ExpAA=134.01;First60=0.00;PredHel=5;Topology=o140-162i169-191o222-244i291-313o323-345i	Q4PSF4
comp4548_c0_g1_i4	4.92807	0.000850679	RGLG2_ARATH	E3_ubiquitin-protein_ligase_RGLG2_(EC_2.3.2.27)_(RING_domain_ligase_2)	RGLG2_At5g14420_F18O22.210	Arabidopsis_thaliana_(Mouse-ear_cress)	PF07002;	3702	abscisic_acid-activated_signaling_pathway_[GO:0009738];_auxin_metabolic_process_[GO:0009850];_cytokinin_metabolic_process_[GO:0009690];_negative_regulation_of_response_to_water_deprivation_[GO:0080148]	ubiquitin-protein_transferase_activity_[GO:0004842];_zinc_ion_binding_[GO:0008270]	nucleus_[GO:0005634];_plasma_membrane_[GO:0005886]	NA	NA	NA	NA	PF01490.13;Transmembrane_amino_acid_transporter_protein;5.3e-27;PF01970.11;Tripartite_tricarboxylate_transporter_TctA_family;0.018;PF04290.7;Tripartite_ATP-independent_periplasmic_transporters,_DctQ_component;1.4;PF07002.11;Copine;3.9e-52;PF08216.6;Catenin-beta-like,_Arm-motif_containing_nuclear;3.9e-32;PF10138.4;vWA_found_in_TerF_C_terminus;2.6e-07;PF13519.1;von_Willebrand_factor_type_A_domain;0…	NA	NA	len=188;ExpAA=110.21;First60=38.46;PredHel=5;Topology=i7-29o44-66i93-112o116-138i151-173o;len=228;ExpAA=105.66;First60=16.44;PredHel=5;Topology=o42-64i71-93o119-141i161-183o187-206i;len=480;ExpAA=2.83;First60=0.00;PredHel=0;Topology=o;len=490;ExpAA=2.76;First60=0.00;PredHel=0;Topology=o	Q9LY87
Contig1019_c0_g1_i1	4.92517	0.000889474	NA	NA	NA	NA	NA	NA	NA	NA	NA	NA	NA	NA	NA	NA	NA	NA	NA	NA
comp4333_c0_g1_i3	4.92146	0.00114868	GH38_ORYSI	Probable_indole-3-acetic_acid-amido_synthetase_GH3.8_(EC_6.3.2.-)_(Auxin-responsive_GH3-like_protein_8)_(OsGH3-8)	GH3.8_OsI_025789	Oryza_sativa_subsp._indica_(Rice)	PF03321;	39946	NA	ligase_activity_[GO:0016874]	NA	NA	NA	NA	NA	PF03321.8;GH3_auxin-responsive_promoter;4e-37;PF13772.1;AIG2-like_family;0.1	NA	NA	len=152;ExpAA=0.00;First60=0.00;PredHel=0;Topology=o;len=400;ExpAA=0.49;First60=0.42;PredHel=0;Topology=o;len=512;ExpAA=0.05;First60=0.00;PredHel=0;Topology=o	A3BLS0
comp17293_c0_g1_i2	4.91946	0.00872434	TBL19_ARATH	Protein_trichome_birefringence-like_19	TBL19_At5g15900_F1N13.40	Arabidopsis_thaliana_(Mouse-ear_cress)	PF13839;PF14416;	3702	cell_wall_organization_or_biogenesis_[GO:0071554]	O-acetyltransferase_activity_[GO:0016413]	Golgi_apparatus_[GO:0005794];_integral_component_of_membrane_[GO:0016021]	NA	NA	NA	NA	PF13839.1;GDSL/SGNH-like_Acyl-Esterase_family_found_in_Pmr5_and_Cas1p;7.6e-07	NA	NA	len=128;ExpAA=0.71;First60=0.71;PredHel=0;Topology=i;len=252;ExpAA=0.30;First60=0.30;PredHel=0;Topology=o	Q9LFT0
comp11979_c0_g1_i2	4.90962	2.76776e-06	NA	NA	NA	NA	NA	NA	NA	NA	NA	NA	NA	NA	NA	NA	NA	NA	NA	NA
comp6411_c0_g1_i5	4.90559	5.48758e-06	BGL31_ORYSJ	Beta-glucosidase_31_(Os9bglu31)_(EC_3.2.1.21)	BGLU31_Os09g0511600_LOC_Os09g33680_OsJ_29984	Oryza_sativa_subsp._japonica_(Rice)	PF00232;	39947	carbohydrate_metabolic_process_[GO:0005975];_glycosyl_compound_metabolic_process_[GO:1901657]	beta-glucosidase_activity_[GO:0008422];_scopolin_beta-glucosidase_activity_[GO:0102483]	NA	NA	NA	NA	NA	PF00232.13;Glycosyl_hydrolase_family_1;4.3e-44	NA	1;23;0.944	len=226;ExpAA=0.41;First60=0.03;PredHel=0;Topology=o;len=295;ExpAA=22.42;First60=22.41;PredHel=1;Topology=i7-29o	B7F7K7
comp5011_c0_g1_i1	4.89085	0.00507427	HT1_ARATH	Serine/threonine-protein_kinase_HT1_(EC_2.7.11.1)_(High_leaf_temperature_protein_1)	HT1_At1g62400_F24O1.13	Arabidopsis_thaliana_(Mouse-ear_cress)	PF07714;	3702	intracellular_signal_transduction_[GO:0035556]	ATP_binding_[GO:0005524];_protein_kinase_activity_[GO:0004672];_protein_serine/threonine_kinase_activity_[GO:0004674];_signal_transducer_activity_[GO:0004871]	cytoplasm_[GO:0005737]	NA	NA	NA	NA	PF00069.20;Protein_kinase_domain;1.1e-40;PF06293.9;Lipopolysaccharide_kinase_(Kdo/WaaP)_family;0.047;PF07714.12;Protein_tyrosine_kinase;1.2e-43;PF14531.1;Kinase-like;0.00038	NA	NA	len=165;ExpAA=0.09;First60=0.00;PredHel=0;Topology=o;len=182;ExpAA=0.01;First60=0.00;PredHel=0;Topology=o	Q2MHE4
Contig2078_c0_g1_i1	4.8855	6.09431e-06	C70B2_ARATH	Cytochrome_P450_709B2_(EC_1.14.-.-)	CYP709B2_At2g46950	Arabidopsis_thaliana_(Mouse-ear_cress)	PF00067;	3702	NA	heme_binding_[GO:0020037];_iron_ion_binding_[GO:0005506];_monooxygenase_activity_[GO:0004497];_oxidoreductase_activity,_acting_on_paired_donors,_with_incorporation_or_reduction_of_molecular_oxygen_[GO:0016705]	integral_component_of_membrane_[GO:0016021]	NA	NA	NA	NA	NA	NA	NA	NA	F4IK45
comp4642_c0_g1_i3	4.88517	3.96184e-14	MTP5_ORYSJ	Metal_tolerance_protein_5_(OsMTP5)	MTP5_Os01g0837800_LOC_Os01g62070_OsJ_04008_P0031D11.3	Oryza_sativa_subsp._japonica_(Rice)	PF01545;PF16916;	39947	NA	cation_transmembrane_transporter_activity_[GO:0008324]	integral_component_of_membrane_[GO:0016021];_vacuolar_membrane_[GO:0005774]	NA	NA	NA	NA	PF00036.27;EF_hand;4e-24;PF01839.18;FG-GAP_repeat;5.3;PF10591.4;Secreted_protein_acidic_and_rich_in_cysteine_Ca_binding_region;0.038;PF12763.2;Cytoskeletal-regulatory_complex_EF_hand;0.015;PF13202.1;EF_hand;2.1e-16;PF13405.1;EF-hand_domain;8.3e-19;PF13499.1;EF-hand_domain_pair;2.8e-21;PF13517.1;Repeat_domain_in_Vibrio,_Colwellia,_Bradyrhizobium_and_Shewanella;0.15;PF13833.1;EF-hand_domain_pair;7.…	NA	NA	len=146;ExpAA=0.00;First60=0.00;PredHel=0;Topology=o;len=99;ExpAA=0.36;First60=0.36;PredHel=0;Topology=o	Q5NA18
comp5574_c0_g1_i1	4.86828	5.70863e-18	NA	NA	NA	NA	NA	NA	NA	NA	NA	NA	NA	NA	NA	PF04520.8;Senescence_regulator;5.7e-25	NA	NA	len=162;ExpAA=0.00;First60=0.00;PredHel=0;Topology=o	NA
comp14280_c0_g1_i1	4.8582	7.95402e-05	PMAT2_ARATH	Phenolic_glucoside_malonyltransferase_2_(EC_2.3.1.-)	PMAT2_At3g29670_MOD1_4	Arabidopsis_thaliana_(Mouse-ear_cress)	PF02458;	3702	response_to_toxic_substance_[GO:0009636]	O-malonyltransferase_activity_[GO:0050736]	NA	NA	NA	NA	NA	PF02458.10;Transferase_family;9.8e-52	NA	NA	len=469;ExpAA=0.05;First60=0.00;PredHel=0;Topology=o	Q9LRQ8
comp542_c0_g1_i1	4.85157	0.000184928	ARFX_ORYSJ	Auxin_response_factor_24	ARF24_Os12g0479400_LOC_Os12g29520	Oryza_sativa_subsp._japonica_(Rice)	PF02309;PF06507;PF02362;	39947	auxin-activated_signaling_pathway_[GO:0009734];_regulation_of_transcription,_DNA-templated_[GO:0006355];_transcription,_DNA-templated_[GO:0006351]	DNA_binding_[GO:0003677]	nucleus_[GO:0005634]	NA	NA	NA	NA	PF00010.21;Helix-loop-helix_DNA-binding_domain;2.3e-10;PF00919.15;Uncharacterized_protein_family_UPF0004;0.17;PF02362.16;B3_DNA_binding_domain;4.3e-21;PF02785.14;Biotin_carboxylase_C-terminal_domain;0.039;PF06507.8;Auxin_response_factor;9.2e-33;PF10253.4;Mitotic_checkpoint_regulator,_MAD2B-interacting;0.068;PF13740.1;ACT_domain;0.068	NA	NA	len=243;ExpAA=13.95;First60=0.04;PredHel=0;Topology=o;len=606;ExpAA=0.09;First60=0.00;PredHel=0;Topology=o	Q2QQX6
comp542_c0_g1_i1	4.85157	0.000184928	ARFX_ORYSJ	Auxin_response_factor_24	ARF24_Os12g0479400_LOC_Os12g29520	Oryza_sativa_subsp._japonica_(Rice)	PF02309;PF06507;PF02362;	39947	auxin-activated_signaling_pathway_[GO:0009734];_regulation_of_transcription,_DNA-templated_[GO:0006355];_transcription,_DNA-templated_[GO:0006351]	DNA_binding_[GO:0003677]	nucleus_[GO:0005634]	NA	NA	NA	NA	PF00010.21;Helix-loop-helix_DNA-binding_domain;2.3e-10;PF00919.15;Uncharacterized_protein_family_UPF0004;0.17;PF02362.16;B3_DNA_binding_domain;4.3e-21;PF02785.14;Biotin_carboxylase_C-terminal_domain;0.039;PF06507.8;Auxin_response_factor;9.2e-33;PF10253.4;Mitotic_checkpoint_regulator,_MAD2B-interacting;0.068;PF13740.1;ACT_domain;0.068	NA	NA	len=243;ExpAA=13.95;First60=0.04;PredHel=0;Topology=o;len=606;ExpAA=0.09;First60=0.00;PredHel=0;Topology=o	Q2QQX6
comp17794_c0_g1_i1	4.82207	0.00645125	U85A8_STERE	UDP-glycosyltransferase_85A8_(EC_2.4.1.-)	UGT85A8	Stevia_rebaudiana_(Stevia)_(Eupatorium_rebaudianum)	PF00201;	55670	metabolic_process_[GO:0008152]	transferase_activity,_transferring_hexosyl_groups_[GO:0016758]	NA	NA	NA	NA	NA	NA	NA	NA	len=100;ExpAA=0.28;First60=0.28;PredHel=0;Topology=o	Q6VAB3
comp13175_c0_g1_i1	4.8173	9.75885e-05	U73C7_ARATH	UDP-glycosyltransferase_73C7_(EC_2.4.1.-)	UGT73C7_At3g53160_T4D2.90	Arabidopsis_thaliana_(Mouse-ear_cress)	PF00201;	3702	metabolic_process_[GO:0008152];_response_to_other_organism_[GO:0051707]	quercetin_3-O-glucosyltransferase_activity_[GO:0080043];_quercetin_7-O-glucosyltransferase_activity_[GO:0080044]	intracellular_membrane-bounded_organelle_[GO:0043231]	NA	NA	NA	NA	PF00201.13;UDP-glucoronosyl_and_UDP-glucosyl_transferase;9.4e-26	NA	NA	len=497;ExpAA=7.07;First60=4.87;PredHel=0;Topology=o	Q9SCP5
comp1972_c0_g1_i2	4.80944	0.00477373	SIP5_ASPFC	Protein_sip5	sip5_AFUB_083370	Neosartorya_fumigata_(strain_CEA10_/_CBS_144.89_/_FGSC_A1163)_(Aspergillus_fumigatus)	NA	451804	NA	NA	cytoplasm_[GO:0005737]	NA	NA	NA	NA	NA	NA	NA	len=207;ExpAA=0.00;First60=0.00;PredHel=0;Topology=o	B0YA45
comp4841_c0_g1_i1	4.7955	2.10862e-05	ALP1_ARATH	Protein_ANTAGONIST_OF_LIKE_HETEROCHROMATIN_PROTEIN_1_(EC_3.1.-.-)	ALP1_At3g63270_F16M2.120	Arabidopsis_thaliana_(Mouse-ear_cress)	PF13359;	3702	negative_regulation_of_chromatin_silencing_[GO:0031936];_transcription,_DNA-templated_[GO:0006351]	chromatin_binding_[GO:0003682];_metal_ion_binding_[GO:0046872];_nuclease_activity_[GO:0004518]	ESC/E(Z)_complex_[GO:0035098];_nucleus_[GO:0005634];_PRC1_complex_[GO:0035102]	NA	NA	NA	NA	PF04827.9;Plant_transposon_protein;2.3e-05;PF13359.1;DDE_superfamily_endonuclease;5.3e-36	NA	NA	len=213;ExpAA=0.10;First60=0.05;PredHel=0;Topology=o;len=344;ExpAA=9.00;First60=1.72;PredHel=0;Topology=o	Q94K49
comp8224_c0_g1_i1	4.79469	1.78245e-12	NHL10_ARATH	NDR1/HIN1-like_protein_10_(AtNHL10)_(Protein_YELLOW-LEAF-SPECIFIC_GENE_9)	NHL10_YLS9_At2g35980_F11F19.11	Arabidopsis_thaliana_(Mouse-ear_cress)	PF03168;	3702	defense_response_to_virus_[GO:0051607];_leaf_senescence_[GO:0010150];_response_to_other_organism_[GO:0051707]	signal_transducer_activity_[GO:0004871]	anchored_component_of_plasma_membrane_[GO:0046658];_chloroplast_[GO:0009507];_integral_component_of_membrane_[GO:0016021];_plasmodesma_[GO:0009506]	NA	NA	NA	NA	PF03168.8;Late_embryogenesis_abundant_protein;6.7e-11;PF09865.4;Predicted_periplasmic_protein_(DUF2092);0.12;PF10907.3;Protein_of_unknown_function_(DUF2749);0.16	NA	NA	len=242;ExpAA=23.01;First60=8.61;PredHel=1;Topology=i53-75o	Q9SJ52
comp4831_c0_g1_i2	4.76801	6.98833e-12	ERF1Z_ARATH	Eukaryotic_peptide_chain_release_factor_subunit_1-3_(Eukaryotic_release_factor_1-3)_(eRF1-3)_(Omnipotent_suppressor_protein_1_homolog_3)_(SUP1_homolog_3)	ERF1-3_At3g26618_MFE16.17	Arabidopsis_thaliana_(Mouse-ear_cress)	PF03463;PF03464;PF03465;	3702	regulation_of_growth_[GO:0040008];_translational_termination_[GO:0006415]	translation_release_factor_activity_[GO:0003747];_translation_release_factor_activity,_codon_specific_[GO:0016149]	cytoplasm_[GO:0005737]	NA	NA	NA	NA	PF01248.21;Ribosomal_protein_L7Ae/L30e/S12e/Gadd45_family;0.094;PF03463.10;eRF1_domain_1;1.1e-27;PF03464.10;eRF1_domain_2;5.6e-42;PF03465.10;eRF1_domain_3;2.1e-36;PF06486.6;Protein_of_unknown_function_(DUF1093);0.041	NA	NA	len=438;ExpAA=0.01;First60=0.00;PredHel=0;Topology=o	P35614
comp22357_c0_g1_i1	4.75969	0.00614555	NA	NA	NA	NA	NA	NA	NA	NA	NA	NA	NA	NA	NA	NA	NA	NA	NA	NA
comp10832_c0_g1_i1	4.75406	0.00614848	VATD_ARATH	V-type_proton_ATPase_subunit_D_(V-ATPase_subunit_D)_(Vacuolar_H(+)-ATPase_subunit_D)_(Vacuolar_proton_pump_subunit_D)	VHA-D_VATD_VATPD_At3g58730_T20N10_80	Arabidopsis_thaliana_(Mouse-ear_cress)	PF01813;	3702	proton_transport_[GO:0015992]	ATPase_activity,_coupled_to_transmembrane_movement_of_substances_[GO:0042626]	Golgi_apparatus_[GO:0005794];_membrane_[GO:0016020];_plant-type_vacuole_[GO:0000325];_plasma_membrane_[GO:0005886];_vacuolar_membrane_[GO:0005774];_vacuole_[GO:0005773]	NA	NA	NA	NA	PF01813.12;ATP_synthase_subunit_D;9.9e-63	NA	NA	len=265;ExpAA=0.15;First60=0.11;PredHel=0;Topology=o	Q9XGM1
comp7598_c0_g1_i1	4.74877	1.13319e-06	E13B_HORVU	Glucan_endo-1,3-beta-glucosidase_GII_(EC_3.2.1.39)_((1->3)-beta-glucan_endohydrolase_GII)_((1->3)-beta-glucanase_isoenzyme_GII)_(Beta-1,3-endoglucanase_GII)	NA	Hordeum_vulgare_(Barley)	PF00332;	4513	(1->3)-beta-D-glucan_catabolic_process_[GO:0006076];_defense_response_to_fungus_[GO:0050832]	glucan_endo-1,3-beta-D-glucosidase_activity_[GO:0042973]	NA	NA	NA	NA	NA	PF00332.13;Glycosyl_hydrolases_family_17;1.6e-131	NA	NA	len=353;ExpAA=20.28;First60=20.10;PredHel=1;Topology=i21-43o	P15737
comp7623_c0_g1_i2	4.74596	7.29696e-07	C70B2_ARATH	Cytochrome_P450_709B2_(EC_1.14.-.-)	CYP709B2_At2g46950	Arabidopsis_thaliana_(Mouse-ear_cress)	PF00067;	3702	NA	heme_binding_[GO:0020037];_iron_ion_binding_[GO:0005506];_monooxygenase_activity_[GO:0004497];_oxidoreductase_activity,_acting_on_paired_donors,_with_incorporation_or_reduction_of_molecular_oxygen_[GO:0016705]	integral_component_of_membrane_[GO:0016021]	NA	NA	NA	NA	PF00067.17;Cytochrome_P450;2.5e-81;PF01316.16;Arginine_repressor,_DNA_binding_domain;0.17;PF06612.6;Protein_of_unknown_function_(DUF1146);0.079;PF13966.1;zinc-binding_in_reverse_transcriptase;1.4e-22	NA	1;31;0.480	len=259;ExpAA=0.00;First60=0.00;PredHel=0;Topology=o;len=313;ExpAA=17.37;First60=1.46;PredHel=0;Topology=o;len=514;ExpAA=23.20;First60=22.80;PredHel=1;Topology=i5-27o	F4IK45
Contig1429_c0_g1_i1	4.74313	0.000244451	NA	NA	NA	NA	NA	NA	NA	NA	NA	NA	NA	NA	NA	PF11347.3;Protein_of_unknown_function_(DUF3148);0.033	NA	NA	len=370;ExpAA=42.91;First60=9.57;PredHel=2;Topology=o50-72i279-301o;len=659;ExpAA=0.00;First60=0.00;PredHel=0;Topology=o	NA
Contig1429_c0_g1_i1	4.74313	0.000244451	NA	NA	NA	NA	NA	NA	NA	NA	NA	NA	NA	NA	NA	PF11347.3;Protein_of_unknown_function_(DUF3148);0.033	NA	NA	len=370;ExpAA=42.91;First60=9.57;PredHel=2;Topology=o50-72i279-301o;len=659;ExpAA=0.00;First60=0.00;PredHel=0;Topology=o	NA
comp15302_c0_g1_i1	4.72964	0.000514231	NA	NA	NA	NA	NA	NA	NA	NA	NA	NA	NA	NA	NA	NA	NA	NA	NA	NA
comp15302_c0_g1_i1	4.72964	0.000514231	NA	NA	NA	NA	NA	NA	NA	NA	NA	NA	NA	NA	NA	NA	NA	NA	NA	NA
comp36551_c0_g1_i1	4.7123	0.000985984	HSP7C_PETHY	Heat_shock_cognate_70_kDa_protein	HSP70	Petunia_hybrida_(Petunia)	PF00012;	4102	NA	ATP_binding_[GO:0005524]	NA	NA	NA	NA	NA	NA	NA	NA	NA	P09189
comp20241_c0_g1_i1	4.70531	0.00570052	RPB9B_ARATH	DNA-directed_RNA_polymerases_II,_IV_and_V_subunit_9B	NRPB9B_NRPD9B_NRPE9B_At4g16265_FCAALL	Arabidopsis_thaliana_(Mouse-ear_cress)	PF02150;PF01096;	3702	mRNA_cleavage_[GO:0006379];_RNA-directed_DNA_methylation_[GO:0080188];_transcription,_DNA-templated_[GO:0006351]	DNA-directed_5'-3'_RNA_polymerase_activity_[GO:0003899];_nucleic_acid_binding_[GO:0003676];_zinc_ion_binding_[GO:0008270]	DNA-directed_RNA_polymerase_II,_core_complex_[GO:0005665];_DNA-directed_RNA_polymerase_IV_complex_[GO:0000418];_DNA-directed_RNA_polymerase_V_complex_[GO:0000419];_nucleolus_[GO:0005730]	NA	NA	NA	NA	NA	NA	NA	NA	Q8L5V0
comp9513_c0_g1_i2	4.70374	0.00367807	RSGI6_CLOTH	Anti-sigma-I_factor_RsgI6_(Endo-1,4-beta-xylanase)_(EC_3.2.1.8)	rsgI6_Cthe_2119	Clostridium_thermocellum_(strain_ATCC_27405_/_DSM_1237_/_NBRC_103400_/_NCIMB_10682_/_NRRL_B-4536_/_VPI_7372)_(Ruminiclostridium_thermocellum)	PF00331;PF12791;	203119	xylan_catabolic_process_[GO:0045493]	endo-1,4-beta-xylanase_activity_[GO:0031176]	integral_component_of_membrane_[GO:0016021];_plasma_membrane_[GO:0005886]	NA	NA	NA	NA	PF00331.15;Glycosyl_hydrolase_family_10;3.2e-52;PF02018.12;Carbohydrate_binding_domain;3.1e-06;PF13620.1;Carboxypeptidase_regulatory-like_domain;0.082	NA	NA	len=560;ExpAA=0.04;First60=0.04;PredHel=0;Topology=o	A3DH97
comp4214_c0_g1_i1	4.69976	5.59571e-19	PTR18_ARATH	Protein_NRT1/_PTR_FAMILY_3.1_(AtNPF3.1)	NPF3.1_NITR_At1g68570_F24J5.19	Arabidopsis_thaliana_(Mouse-ear_cress)	PF00854;	3702	gibberellic_acid_homeostasis_[GO:0010336];_nitrate_assimilation_[GO:0042128]	transporter_activity_[GO:0005215]	integral_component_of_membrane_[GO:0016021];_intracellular_vesicle_[GO:0097708];_plasma_membrane_[GO:0005886]	NA	NA	NA	NA	PF00854.16;POT_family;2e-36;PF03825.11;Nucleoside_H+_symporter;0.0069	NA	1;22;0.463	len=321;ExpAA=129.63;First60=4.99;PredHel=6;Topology=o56-78i91-113o133-155i175-197o217-239i263-285o	Q9SX20
Contig4775_c0_g1_i1	4.69297	0.0055991	ZAT10_ARATH	Zinc_finger_protein_ZAT10_(Salt-tolerance_zinc_finger)	ZAT10_STZ_At1g27730_T22C5.18	Arabidopsis_thaliana_(Mouse-ear_cress)	NA	3702	multicellular_organism_growth_[GO:0035264];_negative_regulation_of_transcription,_DNA-templated_[GO:0045892];_photoprotection_[GO:0010117];_photosynthesis_[GO:0015979];_response_to_abscisic_acid_[GO:0009737];_response_to_chitin_[GO:0010200];_response_to_cold_[GO:0009409];_response_to_high_light_intensity_[GO:0009644];_response_to_oxidative_stress_[GO:0006979];_response_to_salt_stress_[GO:0009651]…	metal_ion_binding_[GO:0046872];_sequence-specific_DNA_binding_[GO:0043565];_transcription_factor_activity,_sequence-specific_DNA_binding_[GO:0003700]	nucleus_[GO:0005634]	NA	NA	NA	NA	PF00096.21;Zinc_finger,_C2H2_type;0.0038;PF04684.8;BAF1_/_ABF1_chromatin_reorganising_factor;0.081;PF06467.9;MYM-type_Zinc_finger_with_FCS_sequence_motif;4.1;PF09845.4;Zn-ribbon_containing_protein_(DUF2072);0.78;PF12171.3;Zinc-finger_double-stranded_RNA-binding;2.5e-05;PF12756.2;C2H2_type_zinc-finger_(2_copies);0.11;PF12874.2;Zinc-finger_of_C2H2_type;0.001;PF13465.1;Zinc-finger_double_domain;0.00…	NA	NA	len=222;ExpAA=0.06;First60=0.06;PredHel=0;Topology=o	Q96289
comp12997_c0_g1_i1	4.69006	4.51314e-08	TI11A_ORYSJ	Protein_TIFY_11a_(OsTIFY11a)_(Jasmonate_ZIM_domain-containing_protein_9)_(OsJAZ9)_(OsJAZ3)	TIFY11A_JAZ9_Os03g0180800_LOC_Os03g08310_OsJ_09656_OSJNBa0050H14.22_OSJNBb0076N15.8	Oryza_sativa_subsp._japonica_(Rice)	PF09425;PF06200;	39947	negative_regulation_of_nucleic_acid-templated_transcription_[GO:1903507];_regulation_of_defense_response_[GO:0031347];_regulation_of_jasmonic_acid_mediated_signaling_pathway_[GO:2000022];_regulation_of_transcription,_DNA-templated_[GO:0006355];_response_to_wounding_[GO:0009611];_transcription,_DNA-templated_[GO:0006351]	transcription_corepressor_activity_[GO:0003714]	nucleus_[GO:0005634]	NA	NA	NA	NA	PF06200.9;tify_domain;7.7e-14;PF09425.5;Divergent_CCT_motif;1.6e-08;PF12804.2;MobA-like_NTP_transferase_domain;0.042	NA	NA	len=162;ExpAA=0.49;First60=0.48;PredHel=0;Topology=i	Q8GSI0
comp25898_c0_g1_i1	4.68299	0.00274234	NA	NA	NA	NA	NA	NA	NA	NA	NA	NA	NA	NA	NA	PF12937.2;F-box-like;6.1e-06	NA	NA	len=490;ExpAA=0.05;First60=0.00;PredHel=0;Topology=o	NA
comp25898_c0_g1_i1	4.68299	0.00274234	NA	NA	NA	NA	NA	NA	NA	NA	NA	NA	NA	NA	NA	PF12937.2;F-box-like;6.1e-06	NA	NA	len=490;ExpAA=0.05;First60=0.00;PredHel=0;Topology=o	NA
comp13376_c0_g1_i2	4.68165	0.00113111	EGY3_ORYSJ	Probable_zinc_metalloprotease_EGY3,_chloroplastic_(EC_3.4.24.-)_(Protein_ETHYLENE-DEPENDENT_GRAVITROPISM-DEFICIENT_AND_YELLOW-GREEN_3)_(OsEGY3)	EGY3_Os03g0729000_LOC_Os03g51920_OsJ_12438_OSJNBb0011H13.3	Oryza_sativa_subsp._japonica_(Rice)	NA	39947	NA	metallopeptidase_activity_[GO:0008237]	chloroplast_membrane_[GO:0031969];_integral_component_of_membrane_[GO:0016021]	NA	NA	NA	NA	PF02163.17;Peptidase_family_M50;4.9e-05	NA	NA	len=129;ExpAA=0.00;First60=0.00;PredHel=0;Topology=o;len=166;ExpAA=0.00;First60=0.00;PredHel=0;Topology=o;len=591;ExpAA=139.78;First60=0.02;PredHel=5;Topology=i290-312o327-344i389-411o512-534i555-577o	Q851F9
comp7871_c0_g1_i3	4.66772	0.00507427	BGL29_ORYSJ	Beta-glucosidase_29_(Os9bglu29)_(EC_3.2.1.21)	BGLU29_Os09g0490400_LOC_Os09g31410_OsJ_29835	Oryza_sativa_subsp._japonica_(Rice)	PF00232;	39947	carbohydrate_metabolic_process_[GO:0005975];_glycosyl_compound_metabolic_process_[GO:1901657]	beta-glucosidase_activity_[GO:0008422];_scopolin_beta-glucosidase_activity_[GO:0102483]	NA	NA	NA	NA	NA	PF00232.13;Glycosyl_hydrolase_family_1;1.9e-24	NA	1;27;0.819	len=129;ExpAA=29.02;First60=15.76;PredHel=0;Topology=o;len=363;ExpAA=0.09;First60=0.00;PredHel=0;Topology=o	A3C053
comp8811_c0_g1_i1	4.66346	3.18496e-12	ZAT8_ARATH	Zinc_finger_protein_ZAT8	ZAT8_At3g46080_F12M12.50	Arabidopsis_thaliana_(Mouse-ear_cress)	NA	3702	regulation_of_transcription,_DNA-templated_[GO:0006355];_response_to_chitin_[GO:0010200];_transcription,_DNA-templated_[GO:0006351]	metal_ion_binding_[GO:0046872];_transcription_factor_activity,_sequence-specific_DNA_binding_[GO:0003700]	nucleus_[GO:0005634]	NA	NA	NA	NA	NA	NA	NA	NA	Q9LX85
comp3538_c0_g1_i2	4.66141	2.93178e-10	NA	NA	NA	NA	NA	NA	NA	NA	NA	NA	NA	NA	NA	PF00130.17;Phorbol_esters/diacylglycerol_binding_domain_(C1_domain);0.00033;PF00628.24;PHD-finger;0.00033;PF04434.12;SWIM_zinc_finger;1.3e-06;PF05715.8;Piccolo_Zn-finger;0.082;PF05883.6;Baculovirus_U-box/Ring-like_domain;0.54;PF12678.2;RING-H2_zinc_finger;0.008;PF12861.2;Anaphase-promoting_complex_subunit_11_RING-H2_finger;0.17;PF12898.2;Stc1_domain;0.078;PF12906.2;RING-variant_domain;0.055;PF136…	NA	NA	len=251;ExpAA=0.11;First60=0.08;PredHel=0;Topology=o	NA
comp18877_c0_g1_i1	4.66122	2.93943e-05	SLAH3_ARATH	S-type_anion_channel_SLAH3_(SLAC1-homolog_protein_3)	SLAH3_At5g24030_MZF18.9	Arabidopsis_thaliana_(Mouse-ear_cress)	PF03595;	3702	cellular_ion_homeostasis_[GO:0006873];_chloride_transport_[GO:0006821];_response_to_salt_stress_[GO:0009651];_response_to_water_deprivation_[GO:0009414]	voltage-gated_anion_channel_activity_[GO:0008308]	integral_component_of_membrane_[GO:0016021];_plasma_membrane_[GO:0005886]	NA	NA	NA	NA	PF00787.19;PX_domain;0.14;PF03595.12;Voltage-dependent_anion_channel;2.7e-55	NA	NA	len=586;ExpAA=207.01;First60=0.00;PredHel=10;Topology=i207-229o252-274i287-309o313-332i352-369o373-392i405-426o436-455i460-482o492-514i	Q9FLV9
comp5750_c0_g1_i2	4.65199	0.00801931	NA	NA	NA	NA	NA	NA	NA	NA	NA	NA	NA	NA	NA	NA	NA	NA	len=127;ExpAA=0.00;First60=0.00;PredHel=0;Topology=o	NA
comp19764_c0_g1_i1	4.6447	0.000573875	CDKF2_ORYSJ	Putative_cyclin-dependent_kinase_F-2_(CDKF;2)_(EC_2.7.11.22)_(EC_2.7.11.23)	CDKF-2_Os12g0424700_LOC_Os12g23700	Oryza_sativa_subsp._japonica_(Rice)	PF00069;	39947	positive_regulation_of_cyclin-dependent_protein_kinase_activity_[GO:1904031]	ATP_binding_[GO:0005524];_cyclin-dependent_protein_kinase_activating_kinase_activity_[GO:0019912];_cyclin-dependent_protein_serine/threonine_kinase_activity_[GO:0004693];_RNA_polymerase_II_carboxy-terminal_domain_kinase_activity_[GO:0008353]	cytoplasm_[GO:0005737];_nucleus_[GO:0005634]	NA	NA	NA	NA	PF00069.20;Protein_kinase_domain;2.7e-55;PF01636.18;Phosphotransferase_enzyme_family;6.7e-07;PF06293.9;Lipopolysaccharide_kinase_(Kdo/WaaP)_family;0.001;PF07714.12;Protein_tyrosine_kinase;3.1e-25;PF14531.1;Kinase-like;0.0003	NA	NA	len=329;ExpAA=0.04;First60=0.00;PredHel=0;Topology=o	Q2QSL4
comp14929_c0_g1_i1	4.63775	0.00126045	HSP72_SOLLC	Heat_shock_cognate_70_kDa_protein_2	HSC-2	Solanum_lycopersicum_(Tomato)_(Lycopersicon_esculentum)	PF00012;	4081	NA	ATP_binding_[GO:0005524]	NA	NA	NA	NA	NA	NA	NA	NA	NA	P27322
comp8316_c0_g1_i1	4.62637	0.000105994	DRE1C_ORYSI	Dehydration-responsive_element-binding_protein_1C_(Protein_DREB1C)_(Protein_C-repeat-binding_factor_1)	DREB1C_CBF1_ERF26_OsI_020719	Oryza_sativa_subsp._indica_(Rice)	PF00847;	39946	transcription,_DNA-templated_[GO:0006351]	DNA_binding_[GO:0003677];_transcription_factor_activity,_sequence-specific_DNA_binding_[GO:0003700]	nucleus_[GO:0005634]	NA	NA	NA	NA	PF00847.15;AP2_domain;4e-16	NA	NA	len=212;ExpAA=0.01;First60=0.00;PredHel=0;Topology=o	A2Y8S6
Contig2163_c0_g1_i1	4.62616	7.79351e-08	EL5_ORYSJ	E3_ubiquitin-protein_ligase_EL5_(EC_2.3.2.27)_(Protein_ELICITOR_5)_(RING-type_E3_ubiquitin_transferase_EL5)	EL5.1_EL5_Os02g0559800_LOC_Os02g35329_P0435E12.16;_EL5.2_EL5_Os02g0560200_LOC_Os02g35347_P0435E12.20;_EL5.3_EL5_Os02g0560600_LOC_Os02g35365_P0435E12.24;_EL5.4_EL5_Os02g0561000_LOC_Os02g35383_P0435E12.28;_EL5.5_EL5_Os02g0561400_LOC_Os02g35401_P0435E12.32;_EL5.6_EL5_Os02g0561800_LOC_Os02g35429_P0435E12.37	Oryza_sativa_subsp._japonica_(Rice)	PF13639;	39947	cell_division_[GO:0051301];_proteasome-mediated_ubiquitin-dependent_protein_catabolic_process_[GO:0043161];_protein_polyubiquitination_[GO:0000209];_protein_ubiquitination_[GO:0016567];_protein_ubiquitination_involved_in_ubiquitin-dependent_protein_catabolic_process_[GO:0042787];_root_development_[GO:0048364]	ubiquitin_protein_ligase_activity_[GO:0061630];_ubiquitin-protein_transferase_activity_[GO:0004842];_zinc_ion_binding_[GO:0008270]	integral_component_of_membrane_[GO:0016021];_plasma_membrane_[GO:0005886]	NA	NA	NA	NA	PF00097.20;Zinc_finger,_C3HC4_type_(RING_finger);9.2e-07;PF07282.6;Putative_transposase_DNA-binding_domain;0.19;PF10555.4;Phospho-N-acetylmuramoyl-pentapeptide-transferase_signature_1;0.43;PF11793.3;FANCL_C-terminal_domain;0.021;PF12678.2;RING-H2_zinc_finger;1.8e-10;PF12861.2;Anaphase-promoting_complex_subunit_11_RING-H2_finger;0.00034;PF12906.2;RING-variant_domain;5.2;PF13445.1;RING-type_zinc-fi…	NA	NA	len=345;ExpAA=22.51;First60=5.87;PredHel=1;Topology=o55-77i	Q9LRB7
Contig4037_c0_g1_i1	4.60786	1.43708e-07	C71A9_SOYBN	Cytochrome_P450_71A9_(EC_1.14.-.-)_(Cytochrome_P450_CP1)	CYP71A9	Glycine_max_(Soybean)_(Glycine_hispida)	PF00067;	3847	secondary_metabolite_biosynthetic_process_[GO:0044550]	heme_binding_[GO:0020037];_iron_ion_binding_[GO:0005506];_oxidoreductase_activity,_acting_on_paired_donors,_with_incorporation_or_reduction_of_molecular_oxygen,_NAD(P)H_as_one_donor,_and_incorporation_of_one_atom_of_oxygen_[GO:0016709]	integral_component_of_membrane_[GO:0016021];_membrane_[GO:0016020]	NA	NA	NA	NA	PF00067.17;Cytochrome_P450;7.7e-75;PF10932.3;Protein_of_unknown_function_(DUF2783);0.12	NA	NA	len=510;ExpAA=21.79;First60=17.93;PredHel=1;Topology=i7-29o	O81970
comp12912_c0_g1_i1	4.59805	2.27195e-06	C7091_ARATH	Cytochrome_P450_709B1_(EC_1.14.-.-)	CYP709B1_At2g46960	Arabidopsis_thaliana_(Mouse-ear_cress)	PF00067;	3702	NA	heme_binding_[GO:0020037];_iron_ion_binding_[GO:0005506];_monooxygenase_activity_[GO:0004497];_oxidoreductase_activity,_acting_on_paired_donors,_with_incorporation_or_reduction_of_molecular_oxygen_[GO:0016705]	integral_component_of_membrane_[GO:0016021]	NA	NA	NA	NA	PF00067.17;Cytochrome_P450;3.1e-16	NA	NA	len=166;ExpAA=0.01;First60=0.01;PredHel=0;Topology=o	Q9ASR3
comp14710_c0_g1_i1	4.59331	0.000108176	CPSF2_ORYSJ	Cleavage_and_polyadenylation_specificity_factor_subunit_2_(Cleavage_and_polyadenylation_specificity_factor_100_kDa_subunit)_(CPSF_100_kDa_subunit)	Os09g0569400_LOC_Os09g39590_OJ1003_C09.22	Oryza_sativa_subsp._japonica_(Rice)	PF10996;PF13299;PF16661;PF07521;	39947	mRNA_cleavage_[GO:0006379];_mRNA_polyadenylation_[GO:0006378];_posttranscriptional_gene_silencing_by_RNA_[GO:0035194]	RNA_binding_[GO:0003723]	cytoplasm_[GO:0005737];_mRNA_cleavage_and_polyadenylation_specificity_factor_complex_[GO:0005847];_plasmodesma_[GO:0009506]	NA	NA	NA	NA	PF04434.12;SWIM_zinc_finger;5.9e-09;PF13565.1;Homeodomain-like_domain;0.029;PF14392.1;Zinc_knuckle;0.077	NA	NA	len=129;ExpAA=0.02;First60=0.00;PredHel=0;Topology=o;len=171;ExpAA=12.47;First60=0.46;PredHel=0;Topology=o;len=318;ExpAA=0.04;First60=0.04;PredHel=0;Topology=o	Q652P4
comp5655_c0_g1_i1	4.5909	0.000141446	NA	NA	NA	NA	NA	NA	NA	NA	NA	NA	NA	NA	NA	NA	NA	NA	len=126;ExpAA=0.22;First60=0.04;PredHel=0;Topology=o	NA
comp5655_c0_g1_i1	4.5909	0.000141446	NA	NA	NA	NA	NA	NA	NA	NA	NA	NA	NA	NA	NA	NA	NA	NA	len=126;ExpAA=0.22;First60=0.04;PredHel=0;Topology=o	NA
comp1383_c0_g1_i1	4.57839	3.73216e-07	MKKA_DICDI	Mitogen-activated_protein_kinase_kinase_kinase_A_(EC_2.7.11.25)_(MAPK/ERK_kinase_1)_(MEK_kinase_1)_(MEKK_1)_(MAPK/ERK_kinase_A)_(MEK_kinase_A)_(MEKK_A)_(MEKKalpha)	mkkA_DDB_G0283265	Dictyostelium_discoideum_(Slime_mold)	PF12937;PF00564;PF00069;PF00400;	44689	actin_cytoskeleton_organization_[GO:0030036];_anatomical_structure_morphogenesis_[GO:0009653];_sorocarp_development_[GO:0030587];_sporulation_resulting_in_formation_of_a_cellular_spore_[GO:0030435]	ATP_binding_[GO:0005524];_MAP_kinase_kinase_kinase_activity_[GO:0004709];_metal_ion_binding_[GO:0046872];_signal_transducer,_downstream_of_receptor,_with_serine/threonine_kinase_activity_[GO:0004702]	cell_cortex_[GO:0005938];_integral_component_of_membrane_[GO:0016021]	NA	NA	NA	NA	PF00069.20;Protein_kinase_domain;4.6e-52;PF01636.18;Phosphotransferase_enzyme_family;5.9e-06;PF07714.12;Protein_tyrosine_kinase;5.4e-35;PF14531.1;Kinase-like;1.1e-05	NA	NA	len=464;ExpAA=6.30;First60=0.36;PredHel=0;Topology=o	Q54R82
Contig2694_c0_g1_i1	4.5723	4.81013e-06	NA	NA	NA	NA	NA	NA	NA	NA	NA	NA	NA	NA	NA	PF05678.9;VQ_motif;3.3e-13	NA	NA	len=169;ExpAA=0.04;First60=0.04;PredHel=0;Topology=o	NA
comp2329_c0_g1_i2	4.56891	2.04799e-09	ZEAM_MAIZE	Zeamatin	Zlp	Zea_mays_(Maize)	PF00314;	4577	defense_response_to_fungus_[GO:0050832];_killing_of_cells_of_other_organism_[GO:0031640];_negative_regulation_of_growth_of_symbiont_in_host_[GO:0044130];_positive_regulation_by_host_of_cytolysis_of_symbiont_cells_[GO:0051841]	NA	NA	NA	NA	NA	NA	NA	NA	NA	NA	P33679
comp13484_c0_g1_i1	4.56014	1.60085e-06	HSP7C_PETHY	Heat_shock_cognate_70_kDa_protein	HSP70	Petunia_hybrida_(Petunia)	PF00012;	4102	NA	ATP_binding_[GO:0005524]	NA	NA	NA	NA	NA	PF00012.15;Hsp70_protein;9.8e-88;PF01968.13;Hydantoinase/oxoprolinase;0.0075;PF06723.8;MreB/Mbl_protein;1e-08	NA	NA	len=180;ExpAA=0.12;First60=0.00;PredHel=0;Topology=o	P09189
comp504_c0_g1_i2	4.55401	1.60897e-05	SAG39_ORYSI	Senescence-specific_cysteine_protease_SAG39_(EC_3.4.22.-)_(Cysteine_proteinase_SAG39)_(Protein_SENESCENCE-ASSOCIATED_GENE_39)	OsI_14861	Oryza_sativa_subsp._indica_(Rice)	PF08246;PF00112;	39946	aging_[GO:0007568];_leaf_senescence_[GO:0010150];_programmed_cell_death_involved_in_cell_development_[GO:0010623];_response_to_abscisic_acid_[GO:0009737];_response_to_ethylene_[GO:0009723];_response_to_gibberellin_[GO:0009739]	cysteine-type_peptidase_activity_[GO:0008234]	senescence-associated_vacuole_[GO:0010282]	NA	NA	NA	NA	PF00112.18;Papain_family_cysteine_protease;5.4e-75;PF03051.10;Peptidase_C1-like_family;0.0077;PF08246.7;Cathepsin_propeptide_inhibitor_domain_(I29);1.6e-15	NA	1;24;0.648	len=346;ExpAA=4.07;First60=4.05;PredHel=0;Topology=o	A2XQE8
comp504_c0_g1_i2	4.55401	1.60897e-05	SAG39_ORYSI	Senescence-specific_cysteine_protease_SAG39_(EC_3.4.22.-)_(Cysteine_proteinase_SAG39)_(Protein_SENESCENCE-ASSOCIATED_GENE_39)	OsI_14861	Oryza_sativa_subsp._indica_(Rice)	PF08246;PF00112;	39946	aging_[GO:0007568];_leaf_senescence_[GO:0010150];_programmed_cell_death_involved_in_cell_development_[GO:0010623];_response_to_abscisic_acid_[GO:0009737];_response_to_ethylene_[GO:0009723];_response_to_gibberellin_[GO:0009739]	cysteine-type_peptidase_activity_[GO:0008234]	senescence-associated_vacuole_[GO:0010282]	NA	NA	NA	NA	PF00112.18;Papain_family_cysteine_protease;5.4e-75;PF03051.10;Peptidase_C1-like_family;0.0077;PF08246.7;Cathepsin_propeptide_inhibitor_domain_(I29);1.6e-15	NA	1;24;0.648	len=346;ExpAA=4.07;First60=4.05;PredHel=0;Topology=o	A2XQE8
comp16719_c0_g1_i2	4.55119	0.00671632	XTH22_ARATH	Xyloglucan_endotransglucosylase/hydrolase_protein_22_(At-XTH22)_(XTH-22)_(EC_2.4.1.207)_(Touch_protein_4)	XTH22_TCH4_At5g57560_MUA2.13	Arabidopsis_thaliana_(Mouse-ear_cress)	PF00722;PF06955;	3702	cell_wall_biogenesis_[GO:0042546];_plant-type_cell_wall_organization_[GO:0009664];_response_to_auxin_[GO:0009733];_response_to_brassinosteroid_[GO:0009741];_response_to_cold_[GO:0009409];_response_to_heat_[GO:0009408];_response_to_mechanical_stimulus_[GO:0009612];_xyloglucan_metabolic_process_[GO:0010411]	hydrolase_activity,_hydrolyzing_O-glycosyl_compounds_[GO:0004553];_xyloglucan:xyloglucosyl_transferase_activity_[GO:0016762]	apoplast_[GO:0048046];_cell_wall_[GO:0005618];_Golgi_apparatus_[GO:0005794]	NA	NA	NA	NA	PF00722.16;Glycosyl_hydrolases_family_16;1.4e-57;PF06955.7;Xyloglucan_endo-transglycosylase_(XET)_C-terminus;1.1e-17	NA	NA	len=374;ExpAA=18.41;First60=0.12;PredHel=1;Topology=i74-93o	Q38857
comp17213_c0_g1_i1	4.51254	2.01701e-06	PMGI_RICCO	2,3-bisphosphoglycerate-independent_phosphoglycerate_mutase_(BPG-independent_PGAM)_(Phosphoglyceromutase)_(EC_5.4.2.12)_(PGAM-I)	NA	Ricinus_communis_(Castor_bean)	PF06415;PF01676;	3988	glucose_catabolic_process_[GO:0006007];_glycolytic_process_[GO:0006096]	manganese_ion_binding_[GO:0030145];_phosphoglycerate_mutase_activity_[GO:0004619]	cytoplasm_[GO:0005737]	NA	NA	NA	NA	PF00245.15;Alkaline_phosphatase;0.092;PF01676.13;Metalloenzyme_superfamily;2.8e-85;PF06415.8;BPG-independent_PGAM_N-terminus_(iPGM_N);1.3e-69	NA	NA	len=563;ExpAA=0.01;First60=0.00;PredHel=0;Topology=o	P35493
Contig4712_c0_g1_i1	4.50654	0.00386903	NA	NA	NA	NA	NA	NA	NA	NA	NA	NA	NA	NA	NA	NA	NA	NA	NA	NA
comp3941_c0_g1_i1	4.48204	2.34482e-06	MAN4_ORYSJ	Mannan_endo-1,4-beta-mannosidase_4_(EC_3.2.1.78)_(Beta-mannanase_4)_(Endo-beta-1,4-mannanase_4)_(OsMAN4)	MAN4_Os03g0828500_LOC_Os03g61280_OSJNBa0010E04.2	Oryza_sativa_subsp._japonica_(Rice)	PF00150;	39947	mannan_catabolic_process_[GO:0046355]	mannan_endo-1,4-beta-mannosidase_activity_[GO:0016985]	NA	NA	NA	NA	NA	PF00150.13;Cellulase_(glycosyl_hydrolase_family_5);1.4e-08;PF02449.10;Beta-galactosidase;0.012;PF11790.3;Glycosyl_hydrolase_catalytic_core;0.066	NA	1;32;0.894	len=244;ExpAA=40.07;First60=30.70;PredHel=2;Topology=i12-30o50-69i;len=360;ExpAA=6.46;First60=0.05;PredHel=0;Topology=o	Q10B67
comp3941_c0_g1_i1	4.48204	2.34482e-06	MAN4_ORYSJ	Mannan_endo-1,4-beta-mannosidase_4_(EC_3.2.1.78)_(Beta-mannanase_4)_(Endo-beta-1,4-mannanase_4)_(OsMAN4)	MAN4_Os03g0828500_LOC_Os03g61280_OSJNBa0010E04.2	Oryza_sativa_subsp._japonica_(Rice)	PF00150;	39947	mannan_catabolic_process_[GO:0046355]	mannan_endo-1,4-beta-mannosidase_activity_[GO:0016985]	NA	NA	NA	NA	NA	PF00150.13;Cellulase_(glycosyl_hydrolase_family_5);1.4e-08;PF02449.10;Beta-galactosidase;0.012;PF11790.3;Glycosyl_hydrolase_catalytic_core;0.066	NA	1;32;0.894	len=244;ExpAA=40.07;First60=30.70;PredHel=2;Topology=i12-30o50-69i;len=360;ExpAA=6.46;First60=0.05;PredHel=0;Topology=o	Q10B67
comp4524_c0_g1_i1	4.48097	1.49388e-05	NA	NA	NA	NA	NA	NA	NA	NA	NA	NA	NA	NA	NA	PF02987.11;Late_embryogenesis_abundant_protein;0.52	NA	NA	len=540;ExpAA=0.00;First60=0.00;PredHel=0;Topology=o	NA
Contig4499_c0_g1_i1	4.43314	0.000219535	TKTC_SOLTU	Transketolase,_chloroplastic_(TK)_(EC_2.2.1.1)	NA	Solanum_tuberosum_(Potato)	PF02779;PF02780;PF00456;	4113	reductive_pentose-phosphate_cycle_[GO:0019253]	metal_ion_binding_[GO:0046872];_transketolase_activity_[GO:0004802]	chloroplast_thylakoid_membrane_[GO:0009535]	NA	NA	NA	NA	PF00456.16;Transketolase,_thiamine_diphosphate_binding_domain;3.9e-145;PF02779.19;Transketolase,_pyrimidine_binding_domain;1.9e-42;PF02780.15;Transketolase,_C-terminal_domain;3.9e-10	NA	NA	len=740;ExpAA=3.25;First60=0.24;PredHel=0;Topology=o	Q43848
comp9540_c0_g1_i1	4.39656	2.88577e-05	SPZ1_ORYSJ	Serpin-Z1_(OrysaZ1)	Os01g0765400_LOC_Os01g56010_OsJ_003479_P0403C05.26	Oryza_sativa_subsp._japonica_(Rice)	PF00079;	39947	NA	serine-type_endopeptidase_inhibitor_activity_[GO:0004867]	extracellular_space_[GO:0005615]	NA	NA	NA	NA	PF00079.15;Serpin_(serine_protease_inhibitor);2.4e-91	NA	NA	len=392;ExpAA=0.47;First60=0.43;PredHel=0;Topology=o	Q94DW6
comp4216_c0_g1_i1	4.38609	1.95376e-12	PTR18_ARATH	Protein_NRT1/_PTR_FAMILY_3.1_(AtNPF3.1)	NPF3.1_NITR_At1g68570_F24J5.19	Arabidopsis_thaliana_(Mouse-ear_cress)	PF00854;	3702	gibberellic_acid_homeostasis_[GO:0010336];_nitrate_assimilation_[GO:0042128]	transporter_activity_[GO:0005215]	integral_component_of_membrane_[GO:0016021];_intracellular_vesicle_[GO:0097708];_plasma_membrane_[GO:0005886]	NA	NA	NA	NA	PF00564.19;PB1_domain;0.079;PF00854.16;POT_family;4.1e-51;PF07690.11;Major_Facilitator_Superfamily;0.0018;PF13630.1;SdpI/YhfL_protein_family;1.4	NA	NA	len=228;ExpAA=85.32;First60=29.39;PredHel=4;Topology=i13-35o50-72i110-132o142-164i	Q9SX20
comp26006_c0_g1_i2	4.37411	4.55463e-08	NEN2_ARATH	Protein_NEN2_(NAC45/NAC86-dependent_exonuclease-domain_protein_2)_(EC_3.1.11.-)	NEN2_At5g61390_MFB13.17	Arabidopsis_thaliana_(Mouse-ear_cress)	PF00929;	3702	NA	3'-5'_exonuclease_activity_[GO:0008408];_metal_ion_binding_[GO:0046872];_nucleic_acid_binding_[GO:0003676]	cytoplasm_[GO:0005737];_nucleus_[GO:0005634]	NA	NA	NA	NA	NA	NA	NA	NA	Q0V842
comp3779_c0_g1_i2	4.37353	7.69505e-13	SCP18_ARATH	Serine_carboxypeptidase-like_18_(EC_3.4.16.-)	SCPL18_At1g33540_F10C21.18	Arabidopsis_thaliana_(Mouse-ear_cress)	PF00450;	3702	secondary_metabolic_process_[GO:0019748]	carboxypeptidase_activity_[GO:0004180];_transferase_activity,_transferring_acyl_groups_other_than_amino-acyl_groups_[GO:0016747]	extracellular_region_[GO:0005576]	NA	NA	NA	NA	PF00450.17;Serine_carboxypeptidase;6.3e-111;PF07533.11;BRK_domain;0.12	NA	1;40;0.683	len=495;ExpAA=18.67;First60=17.25;PredHel=1;Topology=i20-38o	Q9C7Z9
comp3779_c0_g1_i2	4.37353	7.69505e-13	SCP18_ARATH	Serine_carboxypeptidase-like_18_(EC_3.4.16.-)	SCPL18_At1g33540_F10C21.18	Arabidopsis_thaliana_(Mouse-ear_cress)	PF00450;	3702	secondary_metabolic_process_[GO:0019748]	carboxypeptidase_activity_[GO:0004180];_transferase_activity,_transferring_acyl_groups_other_than_amino-acyl_groups_[GO:0016747]	extracellular_region_[GO:0005576]	NA	NA	NA	NA	PF00450.17;Serine_carboxypeptidase;6.3e-111;PF07533.11;BRK_domain;0.12	NA	1;40;0.683	len=495;ExpAA=18.67;First60=17.25;PredHel=1;Topology=i20-38o	Q9C7Z9
comp11263_c0_g1_i1	4.35689	1.78642e-06	MTP7_ORYSJ	Metal_tolerance_protein_7_(OsMTP7)	MTP7_Os01g0130000_LOC_Os01g03914_OsJ_00239_P0408F06.28_P0504H10.3	Oryza_sativa_subsp._japonica_(Rice)	PF01545;PF16916;	39947	NA	cation_transmembrane_transporter_activity_[GO:0008324]	integral_component_of_membrane_[GO:0016021];_vacuolar_membrane_[GO:0005774]	NA	NA	NA	NA	PF01545.16;Cation_efflux_family;5.5e-47;PF10864.3;Protein_of_unknown_function_(DUF2663);0.24	NA	NA	len=389;ExpAA=112.95;First60=0.01;PredHel=6;Topology=i101-123o128-150i171-190o210-232i245-262o266-288i	Q9LDU0
comp4292_c0_g1_i2	4.34654	0.000526569	JGB_ARATH	Protein_JINGUBANG	JGB_At2g26490_T9J22.16	Arabidopsis_thaliana_(Mouse-ear_cress)	PF00400;	3702	pollen_germination_[GO:0009846]	NA	cytoplasm_[GO:0005737];_nucleus_[GO:0005634]	NA	NA	NA	NA	PF00400.27;WD_domain,_G-beta_repeat;1.1e-41;PF08801.6;Nup133_N_terminal_like;5.9e-05;PF11715.3;Nucleoporin_Nup120/160;0.85;PF12710.2;haloacid_dehalogenase-like_hydrolase;0.077;PF13570.1;PQQ-like_domain;0.0053	NA	NA	len=575;ExpAA=1.11;First60=0.00;PredHel=0;Topology=o	O48716
comp22690_c0_g1_i1	4.34502	0.00261939	NA	NA	NA	NA	NA	NA	NA	NA	NA	NA	NA	NA	NA	PF04086.8;Signal_recognition_particle,_alpha_subunit,_N-terminal;1.2;PF05553.6;Cotton_fibre_expressed_protein;1.2e-11;PF11593.3;Mediator_complex_subunit_3_fungal;0.38;PF14364.1;Domain_of_unknown_function_(DUF4408);0.0044	NA	NA	len=245;ExpAA=22.45;First60=22.45;PredHel=1;Topology=i13-35o	NA
comp22690_c0_g1_i1	4.34502	0.00261939	NA	NA	NA	NA	NA	NA	NA	NA	NA	NA	NA	NA	NA	PF04086.8;Signal_recognition_particle,_alpha_subunit,_N-terminal;1.2;PF05553.6;Cotton_fibre_expressed_protein;1.2e-11;PF11593.3;Mediator_complex_subunit_3_fungal;0.38;PF14364.1;Domain_of_unknown_function_(DUF4408);0.0044	NA	NA	len=245;ExpAA=22.45;First60=22.45;PredHel=1;Topology=i13-35o	NA
comp8286_c0_g1_i2	4.33925	0.00190427	DIV_ANTMA	Transcription_factor_DIVARICATA	DIVARICATA	Antirrhinum_majus_(Garden_snapdragon)	PF00249;	4151	determination_of_dorsal/ventral_asymmetry_[GO:0048262];_flower_development_[GO:0009908];_regulation_of_transcription,_DNA-templated_[GO:0006355];_transcription,_DNA-templated_[GO:0006351]	DNA_binding_[GO:0003677]	nucleus_[GO:0005634]	NA	NA	NA	NA	PF00249.26;Myb-like_DNA-binding_domain;0.0002	NA	NA	len=130;ExpAA=0.00;First60=0.00;PredHel=0;Topology=o	Q8S9H7
comp17930_c0_g1_i1	4.32867	0.000255316	SAP17_ORYSJ	Zinc_finger_AN1_domain-containing_stress-associated_protein_17_(OsSAP17)	SAP17_Os09g0385700_LOC_Os09g21710_OSJNBa0048A13.10	Oryza_sativa_subsp._japonica_(Rice)	PF01428;	39947	response_to_abscisic_acid_[GO:0009737];_response_to_chitin_[GO:0010200]	zinc_ion_binding_[GO:0008270]	NA	NA	NA	NA	NA	PF01363.16;FYVE_zinc_finger;1.9;PF01428.11;AN1-like_Zinc_finger;1.6e-24;PF04236.10;Tc5_transposase_C-terminal_domain;1.1	NA	NA	len=201;ExpAA=0.00;First60=0.00;PredHel=0;Topology=o	Q6H595
comp8718_c0_g1_i2	4.29416	5.5758e-05	BSPA_POPDE	Bark_storage_protein_A	BSPA	Populus_deltoides_(Eastern_poplar)_(Eastern_cottonwood)	PF01048;	3696	nucleoside_metabolic_process_[GO:0009116]	catalytic_activity_[GO:0003824];_nutrient_reservoir_activity_[GO:0045735]	NA	NA	NA	NA	NA	PF01048.15;Phosphorylase_superfamily;4.5e-45	NA	1;31;0.882	len=358;ExpAA=37.45;First60=21.72;PredHel=1;Topology=i12-34o	Q07469
comp24381_c0_g1_i1	4.29389	0.00295823	BGH3B_BACO1	Beta-glucosidase_BoGH3B_(EC_3.2.1.21)_(Glycosyl_hydrolase_family_protein_3B)_(BoGH3B)	BACOVA_02659	Bacteroides_ovatus_(strain_ATCC_8483_/_DSM_1896_/_JCM_5824_/_NCTC_11153)	PF14310;PF00933;PF01915;	411476	mutualism_[GO:0085030];_xyloglucan_catabolic_process_[GO:2000899]	beta-glucosidase_activity_[GO:0008422];_scopolin_beta-glucosidase_activity_[GO:0102483]	periplasmic_space_[GO:0042597]	NA	NA	NA	NA	PF00933.16;Glycosyl_hydrolase_family_3_N_terminal_domain;3.3e-88;PF01915.17;Glycosyl_hydrolase_family_3_C-terminal_domain;1.9e-26;PF08812.6;YtxC-like_family;0.16	NA	NA	len=616;ExpAA=9.36;First60=7.85;PredHel=0;Topology=o	A7LXU3
comp11409_c0_g1_i1	4.28412	2.18748e-09	NA	NA	NA	NA	NA	NA	NA	NA	NA	NA	NA	NA	NA	PF01698.11;Floricaula_/_Leafy_protein;3.5;PF02455.11;Hexon-associated_protein_(IIIa);0.8;PF02535.17;ZIP_Zinc_transporter;1.3;PF02724.9;CDC45-like_protein;0.066;PF02862.12;DDHD_domain;0.33;PF03286.9;Pox_virus_Ag35_surface_protein;0.084;PF04499.10;SIT4_phosphatase-associated_protein;0.49;PF04514.7;Bluetongue_virus_non-structural_protein_NS2;6.3;PF04641.7;Rtf2_RING-finger;2.9;PF05262.6;Borrelia_P83/…	NA	NA	len=343;ExpAA=0.00;First60=0.00;PredHel=0;Topology=o	NA
comp12509_c0_g1_i1	4.27671	9.77917e-07	ERF53_ARATH	Ethylene-responsive_transcription_factor_ERF053_(AtERF53)	ERF053_At2g20880_F5H14.15	Arabidopsis_thaliana_(Mouse-ear_cress)	PF00847;	3702	ethylene-activated_signaling_pathway_[GO:0009873];_regulation_of_response_to_water_deprivation_[GO:2000070];_response_to_salt_stress_[GO:0009651];_transcription,_DNA-templated_[GO:0006351]	sequence-specific_DNA_binding_[GO:0043565];_transcription_factor_activity,_sequence-specific_DNA_binding_[GO:0003700]	cytoplasm_[GO:0005737];_nucleus_[GO:0005634]	NA	NA	NA	NA	NA	NA	NA	len=104;ExpAA=37.07;First60=17.63;PredHel=0;Topology=o	Q9SKT1
comp912_c0_g1_i1	4.27519	7.0671e-11	TI11B_ORYSJ	Protein_TIFY_11b_(OsTIFY11b)_(Jasmonate_ZIM_domain-containing_protein_10)_(OsJAZ10)_(OsJAZ4)	TIFY11B_JAZ10_Os03g0181100_LOC_Os03g08330_OSJNBa0050H14.24_OSJNBb0076N15.10	Oryza_sativa_subsp._japonica_(Rice)	PF09425;PF06200;	39947	negative_regulation_of_nucleic_acid-templated_transcription_[GO:1903507];_regulation_of_defense_response_[GO:0031347];_regulation_of_jasmonic_acid_mediated_signaling_pathway_[GO:2000022];_regulation_of_transcription,_DNA-templated_[GO:0006355];_response_to_wounding_[GO:0009611];_transcription,_DNA-templated_[GO:0006351]	transcription_corepressor_activity_[GO:0003714]	nucleus_[GO:0005634]	NA	NA	NA	NA	PF05705.9;Eukaryotic_protein_of_unknown_function_(DUF829);1.1e-39;PF06200.9;tify_domain;1.5e-18;PF09425.5;Divergent_CCT_motif;1.1e-12;PF12695.2;Alpha/beta_hydrolase_family;0.0011	NA	NA	len=184;ExpAA=0.08;First60=0.00;PredHel=0;Topology=o;len=372;ExpAA=0.92;First60=0.64;PredHel=0;Topology=o	Q10QW3
comp8298_c0_g1_i2	4.22963	5.54226e-07	NA	NA	NA	NA	NA	NA	NA	NA	NA	NA	NA	NA	NA	PF05078.7;Protein_of_unknown_function_(DUF679);8.6e-62;PF14046.1;Nuclear_receptor_repeat;1.2	NA	NA	len=221;ExpAA=79.18;First60=6.81;PredHel=4;Topology=o52-74i86-108o144-166i187-206o	NA
comp1677_c0_g1_i2	4.2241	0.00988187	NA	NA	NA	NA	NA	NA	NA	NA	NA	NA	NA	NA	NA	PF06522.6;NADH-ubiquinone_reductase_complex_1_MLRQ_subunit;1.7e-27	NA	NA	len=133;ExpAA=15.71;First60=4.24;PredHel=1;Topology=o55-77i	NA
comp26006_c0_g1_i3	4.22315	9.58997e-12	NEN2_ARATH	Protein_NEN2_(NAC45/NAC86-dependent_exonuclease-domain_protein_2)_(EC_3.1.11.-)	NEN2_At5g61390_MFB13.17	Arabidopsis_thaliana_(Mouse-ear_cress)	PF00929;	3702	NA	3'-5'_exonuclease_activity_[GO:0008408];_metal_ion_binding_[GO:0046872];_nucleic_acid_binding_[GO:0003676]	cytoplasm_[GO:0005737];_nucleus_[GO:0005634]	NA	NA	NA	NA	NA	NA	NA	NA	Q0V842
comp16945_c0_g1_i1	4.1959	0.00424034	NA	NA	NA	NA	NA	NA	NA	NA	NA	NA	NA	NA	NA	PF12841.2;YvrJ_protein_family;0.014	NA	NA	len=277;ExpAA=93.70;First60=21.30;PredHel=3;Topology=i41-63o105-127i206-228o;len=401;ExpAA=0.48;First60=0.00;PredHel=0;Topology=o	NA
Contig3403_c0_g1_i1	4.18842	0.00894885	ATL31_ARATH	E3_ubiquitin-protein_ligase_ATL31_(EC_2.3.2.27)_(Protein_CARBON/NITROGEN_INSENSITIVE_1)_(Protein_SUPER_SURVIVAL_1)_(RING-H2_finger_protein_ATL31)_(RING-type_E3_ubiquitin_transferase_ATL31)	ATL31_CNI1_SSV1_At5g27420_F21A20.130	Arabidopsis_thaliana_(Mouse-ear_cress)	PF13639;	3702	cellular_response_to_nitrogen_levels_[GO:0043562];_defense_response,_incompatible_interaction_[GO:0009814];_defense_response_to_bacterium,_incompatible_interaction_[GO:0009816];_proteasome-mediated_ubiquitin-dependent_protein_catabolic_process_[GO:0043161];_response_to_abscisic_acid_[GO:0009737];_response_to_chitin_[GO:0010200]	ubiquitin_protein_ligase_activity_[GO:0061630];_ubiquitin-protein_transferase_activity_[GO:0004842];_zinc_ion_binding_[GO:0008270]	integral_component_of_membrane_[GO:0016021];_membrane_[GO:0016020]	NA	NA	NA	NA	PF00097.20;Zinc_finger,_C3HC4_type_(RING_finger);5e-07;PF00628.24;PHD-finger;3.8;PF01292.15;Prokaryotic_cytochrome_b561;0.051;PF08374.6;Protocadherin;0.014;PF11789.3;Zinc-finger_of_the_MIZ_type_in_Nse_subunit;0.07;PF11793.3;FANCL_C-terminal_domain;0.014;PF12678.2;RING-H2_zinc_finger;4.1e-10;PF12861.2;Anaphase-promoting_complex_subunit_11_RING-H2_finger;0.0003;PF12906.2;RING-variant_domain;0.037;P…	NA	1;27;0.815	len=487;ExpAA=43.65;First60=38.44;PredHel=2;Topology=i7-29o44-66i	Q8LGA5
comp4207_c0_g1_i2	4.18319	3.7268e-07	BH148_ORYSJ	Transcription_factor_BHLH148_(Basic_helix-loop-helix_protein_148)_(OsbHLH148)_(bHLH_transcription_factor_bHLH148)	BHLH148_Os03g0741100_LOC_Os03g53020_OJ1365_D05.18	Oryza_sativa_subsp._japonica_(Rice)	PF00010;	39947	regulation_of_transcription,_DNA-templated_[GO:0006355];_response_to_water_deprivation_[GO:0009414];_transcription,_DNA-templated_[GO:0006351]	DNA_binding_[GO:0003677]	nucleus_[GO:0005634]	NA	NA	NA	NA	PF00010.21;Helix-loop-helix_DNA-binding_domain;9.6e-06	NA	NA	len=280;ExpAA=0.00;First60=0.00;PredHel=0;Topology=o	Q75KV9
comp8052_c0_g1_i1	4.16511	0.000126705	MYB78_ARATH	Transcription_factor_MYB78_(Myb-related_protein_78)_(AtMYB78)	MYB78_At5g49620_K6M13.18	Arabidopsis_thaliana_(Mouse-ear_cress)	PF00249;	3702	regulation_of_transcription,_DNA-templated_[GO:0006355];_response_to_salt_[GO:1902074];_transcription,_DNA-templated_[GO:0006351]	DNA_binding_[GO:0003677]	nucleus_[GO:0005634]	NA	NA	NA	NA	NA	NA	NA	len=106;ExpAA=0.13;First60=0.09;PredHel=0;Topology=o	Q9FGY3
comp16452_c0_g1_i2	4.14893	0.00076461	NA	NA	NA	NA	NA	NA	NA	NA	NA	NA	NA	NA	NA	PF06521.6;PAR1_protein;1.6e-41;PF12798.2;4Fe-4S_binding_domain;0.42	NA	1;21;0.843	len=179;ExpAA=16.13;First60=15.47;PredHel=0;Topology=o	NA
Contig3046_c0_g1_i1	4.1399	2.14699e-06	WRK75_ARATH	Probable_WRKY_transcription_factor_75_(WRKY_DNA-binding_protein_75)	WRKY75_At5g13080_T19L5.40	Arabidopsis_thaliana_(Mouse-ear_cress)	PF03106;	3702	atrichoblast_differentiation_[GO:0010055];_lateral_root_development_[GO:0048527];_negative_regulation_of_transcription_from_RNA_polymerase_II_promoter_[GO:0000122];_regulation_of_DNA-templated_transcription_in_response_to_stress_[GO:0043620];_regulation_of_response_to_nutrient_levels_[GO:0032107];_transcription,_DNA-templated_[GO:0006351]	core_promoter_sequence-specific_DNA_binding_[GO:0001046];_transcription_factor_activity,_sequence-specific_DNA_binding_[GO:0003700];_transcription_regulatory_region_DNA_binding_[GO:0044212]	nucleus_[GO:0005634]	NA	NA	NA	NA	PF03106.10;WRKY_DNA_-binding_domain;2.4e-31	NA	NA	len=183;ExpAA=0.01;First60=0.00;PredHel=0;Topology=o	Q9FYA2
Contig3046_c0_g1_i1	4.1399	2.14699e-06	WRK75_ARATH	Probable_WRKY_transcription_factor_75_(WRKY_DNA-binding_protein_75)	WRKY75_At5g13080_T19L5.40	Arabidopsis_thaliana_(Mouse-ear_cress)	PF03106;	3702	atrichoblast_differentiation_[GO:0010055];_lateral_root_development_[GO:0048527];_negative_regulation_of_transcription_from_RNA_polymerase_II_promoter_[GO:0000122];_regulation_of_DNA-templated_transcription_in_response_to_stress_[GO:0043620];_regulation_of_response_to_nutrient_levels_[GO:0032107];_transcription,_DNA-templated_[GO:0006351]	core_promoter_sequence-specific_DNA_binding_[GO:0001046];_transcription_factor_activity,_sequence-specific_DNA_binding_[GO:0003700];_transcription_regulatory_region_DNA_binding_[GO:0044212]	nucleus_[GO:0005634]	NA	NA	NA	NA	PF03106.10;WRKY_DNA_-binding_domain;2.4e-31	NA	NA	len=183;ExpAA=0.01;First60=0.00;PredHel=0;Topology=o	Q9FYA2
comp4691_c0_g1_i1	4.13887	0.000637357	NA	NA	NA	NA	NA	NA	NA	NA	NA	NA	NA	NA	NA	NA	NA	NA	len=111;ExpAA=0.03;First60=0.03;PredHel=0;Topology=o	NA
comp1099_c0_g1_i1	4.13418	2.53569e-09	AMYB_MAIZE	Beta-amylase_(EC_3.2.1.2)_(1,4-alpha-D-glucan_maltohydrolase)	BMY1	Zea_mays_(Maize)	PF01373;	4577	polysaccharide_catabolic_process_[GO:0000272]	beta-amylase_activity_[GO:0016161]	NA	NA	NA	NA	NA	PF05553.6;Cotton_fibre_expressed_protein;4.5e-13;PF14364.1;Domain_of_unknown_function_(DUF4408);0.061	NA	1;17;0.837	len=119;ExpAA=5.52;First60=2.90;PredHel=0;Topology=o;len=198;ExpAA=18.53;First60=18.51;PredHel=1;Topology=i5-22o	P55005
Contig3194_c0_g1_i1	4.11008	0.000264564	PEAM1_ARATH	Phosphoethanolamine_N-methyltransferase_1_(AtNMT1)_(PEAMT_1)_(EC_2.1.1.103)_(Protein_XIPOTL_1)	NMT1_PEAMT_XPL1_At3g18000_MEB5.22	Arabidopsis_thaliana_(Mouse-ear_cress)	PF08241;	3702	choline_biosynthetic_process_[GO:0042425];_phosphatidylcholine_biosynthetic_process_[GO:0006656];_pollen_development_[GO:0009555];_pollen_tube_growth_[GO:0009860];_pollen_tube_guidance_[GO:0010183];_post-embryonic_root_development_[GO:0048528];_unidimensional_cell_growth_[GO:0009826]	methyltransferase_activity_[GO:0008168];_phosphoethanolamine_N-methyltransferase_activity_[GO:0000234]	cytoplasm_[GO:0005737];_cytosol_[GO:0005829]	NA	NA	NA	NA	NA	NA	NA	NA	Q9FR44
Contig530_c0_g1_i1	4.08386	0.000114152	ZAT7_ARATH	Zinc_finger_protein_ZAT7	ZAT7_At3g46090_F12M12.60	Arabidopsis_thaliana_(Mouse-ear_cress)	NA	3702	negative_regulation_of_growth_[GO:0045926];_regulation_of_transcription,_DNA-templated_[GO:0006355];_response_to_chitin_[GO:0010200];_response_to_oxidative_stress_[GO:0006979];_transcription,_DNA-templated_[GO:0006351]	metal_ion_binding_[GO:0046872];_transcription_factor_activity,_sequence-specific_DNA_binding_[GO:0003700]	nucleus_[GO:0005634]	NA	NA	NA	NA	PF00096.21;Zinc_finger,_C2H2_type;0.00032;PF02892.10;BED_zinc_finger;0.054;PF03363.8;Herpesvirus_leader_protein;0.12;PF12171.3;Zinc-finger_double-stranded_RNA-binding;0.00038;PF12756.2;C2H2_type_zinc-finger_(2_copies);0.0058;PF13465.1;Zinc-finger_double_domain;0.24;PF13894.1;C2H2-type_zinc_finger;0.057;PF13912.1;C2H2-type_zinc_finger;8.2e-16	NA	NA	len=162;ExpAA=0.02;First60=0.02;PredHel=0;Topology=o;len=162;ExpAA=0.02;First60=0.02;PredHel=0;Topology=o	Q42453
Contig2784_c0_g1_i1	4.08098	0.000394043	NA	NA	NA	NA	NA	NA	NA	NA	NA	NA	NA	NA	NA	PF03030.11;Inorganic_H+_pyrophosphatase;0.1	NA	NA	len=190;ExpAA=22.01;First60=21.94;PredHel=1;Topology=o34-56i	NA
comp13977_c0_g1_i1	4.07315	1.41184e-05	SALR_PAPBR	Salutaridine_reductase_(EC_1.1.1.248)	SALR	Papaver_bracteatum_(Great_scarlet_poppy)	PF00106;	215227	alkaloid_metabolic_process_[GO:0009820]	salutaridine_reductase_(NADPH)_activity_[GO:0047037]	NA	NA	NA	NA	NA	PF00106.20;short_chain_dehydrogenase;1.6e-22;PF01073.14;3-beta_hydroxysteroid_dehydrogenase/isomerase_family;0.013;PF01370.16;NAD_dependent_epimerase/dehydratase_family;2.5e-07;PF02719.10;Polysaccharide_biosynthesis_protein;0.07;PF04321.12;RmlD_substrate_binding_domain;0.017;PF08659.5;KR_domain;5.4e-09;PF13460.1;NADH(P)-binding;0.0049;PF13561.1;Enoyl-(Acyl_carrier_protein)_reductase;3.8e-11	NA	NA	len=308;ExpAA=0.02;First60=0.00;PredHel=0;Topology=o	A4UHT7
comp11388_c0_g1_i1	4.07286	0.000528668	FB253_ARATH	F-box_protein_At5g07610	At5g07610_MBK20.4	Arabidopsis_thaliana_(Mouse-ear_cress)	PF00646;	3702	NA	NA	NA	NA	NA	NA	NA	PF00646.28;F-box_domain;0.00014;PF13415.1;Galactose_oxidase,_central_domain;0.47;PF13964.1;Kelch_motif;0.12	NA	NA	len=369;ExpAA=0.01;First60=0.00;PredHel=0;Topology=o	Q9FLS0
comp3343_c0_g1_i3	4.06883	0.00798703	P2C30_ORYSJ	Probable_protein_phosphatase_2C_30_(OsPP2C30)_(EC_3.1.3.16)	Os03g0268600_LOC_Os03g16170_OJA1364E02.13_OsJ_009875_OSJNBa0071M09.4	Oryza_sativa_subsp._japonica_(Rice)	PF00481;	39947	NA	metal_ion_binding_[GO:0046872];_protein_serine/threonine_phosphatase_activity_[GO:0004722]	NA	NA	NA	NA	NA	NA	NA	NA	len=341;ExpAA=0.00;First60=0.00;PredHel=0;Topology=o	Q84JI0
comp22401_c0_g1_i1	4.06412	0.00229396	TSJT1_TOBAC	Stem-specific_protein_TSJT1	TSJT1	Nicotiana_tabacum_(Common_tobacco)	PF12481;	4097	NA	NA	NA	NA	NA	NA	NA	PF12481.3;Aluminium_induced_protein;4.8e-40;PF13522.1;Glutamine_amidotransferase_domain;0.00017;PF13537.1;Glutamine_amidotransferase_domain;0.00075	NA	NA	len=114;ExpAA=22.64;First60=0.03;PredHel=1;Topology=i81-103o	P24805
Contig76_c0_g1_i1	4.05122	4.17937e-06	ICIB_HORVU	Subtilisin-chymotrypsin_inhibitor_CI-1B	NA	Hordeum_vulgare_(Barley)	PF00280;	4513	response_to_wounding_[GO:0009611]	serine-type_endopeptidase_inhibitor_activity_[GO:0004867]	NA	NA	NA	NA	NA	PF12903.2;Protein_of_unknown_function_(DUF3830);0.042	NA	NA	len=108;ExpAA=6.32;First60=5.77;PredHel=0;Topology=o	P16063
comp3011_c0_g1_i2	4.04886	0.00134042	ENDO4_ARATH	Endonuclease_4_(AtENDO4)_(EC_3.1.30.1)_(Deoxyribonuclease_ENDO4)_(Single-stranded-nucleate_endonuclease_ENDO4)	ENDO4_At4g21585_F18E5	Arabidopsis_thaliana_(Mouse-ear_cress)	PF02265;	3702	DNA_catabolic_process_[GO:0006308]	endonuclease_activity_[GO:0004519];_metal_ion_binding_[GO:0046872];_nucleic_acid_binding_[GO:0003676]	NA	NA	NA	NA	NA	PF02265.11;S1/P1_Nuclease;1.2e-82	NA	NA	len=340;ExpAA=3.33;First60=3.05;PredHel=0;Topology=o	F4JJL0
Contig1087_c0_g1_i1	4.04857	2.18871e-10	PUB21_ARATH	U-box_domain-containing_protein_21_(EC_2.3.2.27)_(Plant_U-box_protein_21)_(RING-type_E3_ubiquitin_transferase_PUB21)	PUB21_At5g37490_MPA22.3	Arabidopsis_thaliana_(Mouse-ear_cress)	PF04564;	3702	response_to_chitin_[GO:0010200]	ubiquitin-protein_transferase_activity_[GO:0004842]	NA	NA	NA	NA	NA	PF00514.18;Armadillo/beta-catenin-like_repeat;0.17;PF04564.10;U-box_domain;3.5e-19;PF11789.3;Zinc-finger_of_the_MIZ_type_in_Nse_subunit;0.00046	NA	NA	len=337;ExpAA=0.26;First60=0.00;PredHel=0;Topology=o;len=451;ExpAA=3.99;First60=0.00;PredHel=0;Topology=o	Q5PNY6
Contig6114_c0_g1_i1	4.0437	0.000461359	LEA31_ARATH	Late_embryogenesis_abundant_protein_31_(LEA_31)_(Protein_RESPONSIVE_TO_ABSCISIC_ACID_28)_(AtRAB28)	RAB28_At3g22490_F16J14.5	Arabidopsis_thaliana_(Mouse-ear_cress)	PF04927;	3702	cellular_ion_homeostasis_[GO:0006873];_response_to_lithium_ion_[GO:0010226];_seed_germination_[GO:0009845]	NA	cytosol_[GO:0005829];_nucleolus_[GO:0005730];_nucleus_[GO:0005634]	NA	NA	NA	NA	PF04927.7;Seed_maturation_protein;1.5e-13	NA	NA	len=104;ExpAA=18.57;First60=18.55;PredHel=1;Topology=o15-37i;len=225;ExpAA=0.00;First60=0.00;PredHel=0;Topology=o	Q9LJ97
comp18081_c0_g1_i1	4.01965	0.000549211	KCR1_ARATH	Very-long-chain_3-oxoacyl-CoA_reductase_1_(EC_1.1.1.330)_(Beta-ketoacyl_reductase_1)_(AtKCR1)_(Protein_GLOSSY_8)_(gl8At)	KCR1_At-YBR159_GL8_At1g67730_F12A21.31	Arabidopsis_thaliana_(Mouse-ear_cress)	PF00106;	3702	embryo_development_ending_in_seed_dormancy_[GO:0009793];_very_long-chain_fatty_acid_biosynthetic_process_[GO:0042761]	3-oxo-arachidoyl-CoA_reductase_activity_[GO:0102339];_3-oxo-behenoyl-CoA_reductase_activity_[GO:0102340];_3-oxo-cerotoyl-CoA_reductase_activity_[GO:0102342];_3-oxo-lignoceroyl-CoA_reductase_activity_[GO:0102341];_acetoacetyl-CoA_reductase_activity_[GO:0018454];_ketoreductase_activity_[GO:0045703]	endoplasmic_reticulum_[GO:0005783];_endoplasmic_reticulum_membrane_[GO:0005789];_integral_component_of_membrane_[GO:0016021];_membrane_[GO:0016020]	NA	NA	NA	NA	PF00106.20;short_chain_dehydrogenase;2.2e-16;PF02589.10;Uncharacterised_ACR,_YkgG_family_COG1556;0.025;PF08659.5;KR_domain;0.0053;PF13460.1;NADH(P)-binding;0.0028	NA	NA	len=326;ExpAA=31.18;First60=21.79;PredHel=1;Topology=i5-27o	Q8L9C4
comp912_c0_g1_i2	3.9856	1.92681e-11	TI11B_ORYSJ	Protein_TIFY_11b_(OsTIFY11b)_(Jasmonate_ZIM_domain-containing_protein_10)_(OsJAZ10)_(OsJAZ4)	TIFY11B_JAZ10_Os03g0181100_LOC_Os03g08330_OSJNBa0050H14.24_OSJNBb0076N15.10	Oryza_sativa_subsp._japonica_(Rice)	PF09425;PF06200;	39947	negative_regulation_of_nucleic_acid-templated_transcription_[GO:1903507];_regulation_of_defense_response_[GO:0031347];_regulation_of_jasmonic_acid_mediated_signaling_pathway_[GO:2000022];_regulation_of_transcription,_DNA-templated_[GO:0006355];_response_to_wounding_[GO:0009611];_transcription,_DNA-templated_[GO:0006351]	transcription_corepressor_activity_[GO:0003714]	nucleus_[GO:0005634]	NA	NA	NA	NA	PF01738.13;Dienelactone_hydrolase_family;0.0079;PF05705.9;Eukaryotic_protein_of_unknown_function_(DUF829);7.6e-70;PF06200.9;tify_domain;1.6e-18;PF09425.5;Divergent_CCT_motif;2.4e-13;PF12695.2;Alpha/beta_hydrolase_family;3.5e-06;PF12697.2;Alpha/beta_hydrolase_family;1.8e-10	NA	NA	len=180;ExpAA=0.08;First60=0.00;PredHel=0;Topology=o;len=454;ExpAA=0.80;First60=0.54;PredHel=0;Topology=o	Q10QW3
comp5655_c0_g1_i2	3.94768	1.0861e-05	NA	NA	NA	NA	NA	NA	NA	NA	NA	NA	NA	NA	NA	PF11593.3;Mediator_complex_subunit_3_fungal;0.65	NA	NA	len=99;ExpAA=0.00;First60=0.00;PredHel=0;Topology=o	NA
comp7038_c0_g1_i1	3.93729	0.00394651	P2C68_ORYSJ	Probable_protein_phosphatase_2C_68_(OsPP2C68)_(EC_3.1.3.16)	Os09g0325700_LOC_Os09g15670_OsJ_027745_P0692F07.24	Oryza_sativa_subsp._japonica_(Rice)	PF00481;	39947	NA	metal_ion_binding_[GO:0046872];_protein_serine/threonine_phosphatase_activity_[GO:0004722]	NA	NA	NA	NA	NA	PF00481.16;Protein_phosphatase_2C;1.1e-66;PF07228.7;Stage_II_sporulation_protein_E_(SpoIIE);0.0033;PF13672.1;Protein_phosphatase_2C;3.4e-07	NA	NA	len=358;ExpAA=0.04;First60=0.02;PredHel=0;Topology=o	Q0J2L7
comp11067_c0_g1_i1	3.92958	1.61964e-05	HSP7C_PETHY	Heat_shock_cognate_70_kDa_protein	HSP70	Petunia_hybrida_(Petunia)	PF00012;	4102	NA	ATP_binding_[GO:0005524]	NA	NA	NA	NA	NA	PF00012.15;Hsp70_protein;4.7e-12;PF14113.1;Domain_of_unknown_function_(DUF4285);0.047	NA	NA	len=124;ExpAA=0.00;First60=0.00;PredHel=0;Topology=o	P09189
comp9154_c0_g1_i1	3.92788	6.53525e-07	PHT3_ORYSJ	Putrescine_hydroxycinnamoyltransferase_3_(OsPHT3)_(EC_2.3.1.-)	PHT3_Os09g0543900_LOC_Os09g37180_P0705E11.3	Oryza_sativa_subsp._japonica_(Rice)	PF02458;	39947	NA	transferase_activity,_transferring_acyl_groups_other_than_amino-acyl_groups_[GO:0016747]	NA	NA	NA	NA	NA	PF02458.10;Transferase_family;1.9e-20	NA	NA	len=143;ExpAA=0.01;First60=0.00;PredHel=0;Topology=o	Q7XXN5
comp17263_c0_g1_i1	3.91825	0.00795869	NA	NA	NA	NA	NA	NA	NA	NA	NA	NA	NA	NA	NA	NA	NA	NA	NA	NA
Contig1466_c0_g1_i1	3.90706	1.09805e-06	EF110_ARATH	Ethylene-responsive_transcription_factor_ERF110	ERF110_At5g50080_MPF21.9	Arabidopsis_thaliana_(Mouse-ear_cress)	PF00847;	3702	ethylene-activated_signaling_pathway_[GO:0009873];_positive_regulation_of_transcription,_DNA-templated_[GO:0045893];_regulation_of_timing_of_transition_from_vegetative_to_reproductive_phase_[GO:0048510];_transcription,_DNA-templated_[GO:0006351]	DNA_binding_[GO:0003677];_transcription_factor_activity,_sequence-specific_DNA_binding_[GO:0003700]	nucleus_[GO:0005634]	NA	NA	NA	NA	PF00847.15;AP2_domain;1.4e-17	NA	NA	len=198;ExpAA=0.06;First60=0.00;PredHel=0;Topology=o	Q70II3
Contig1466_c0_g1_i1	3.90706	1.09805e-06	EF110_ARATH	Ethylene-responsive_transcription_factor_ERF110	ERF110_At5g50080_MPF21.9	Arabidopsis_thaliana_(Mouse-ear_cress)	PF00847;	3702	ethylene-activated_signaling_pathway_[GO:0009873];_positive_regulation_of_transcription,_DNA-templated_[GO:0045893];_regulation_of_timing_of_transition_from_vegetative_to_reproductive_phase_[GO:0048510];_transcription,_DNA-templated_[GO:0006351]	DNA_binding_[GO:0003677];_transcription_factor_activity,_sequence-specific_DNA_binding_[GO:0003700]	nucleus_[GO:0005634]	NA	NA	NA	NA	PF00847.15;AP2_domain;1.4e-17	NA	NA	len=198;ExpAA=0.06;First60=0.00;PredHel=0;Topology=o	Q70II3
Contig3122_c0_g1_i1	3.90485	6.32867e-06	AGL61_ARATH	Agamous-like_MADS-box_protein_AGL61_(Protein_DIANA)	AGL61_DIA_At2g24840_F27C12.24	Arabidopsis_thaliana_(Mouse-ear_cress)	PF00319;	3702	embryo_sac_central_cell_differentiation_[GO:0009559];_MAPK_cascade_[GO:0000165];_positive_regulation_of_transcription_from_RNA_polymerase_II_promoter_[GO:0045944];_transcription,_DNA-templated_[GO:0006351]	RNA_polymerase_II_regulatory_region_sequence-specific_DNA_binding_[GO:0000977];_transcription_factor_activity,_sequence-specific_DNA_binding_[GO:0003700]	nucleus_[GO:0005634];_polar_nucleus_[GO:0043078]	NA	NA	NA	NA	NA	NA	NA	NA	Q4PSU4
comp7195_c0_g1_i2	3.89652	8.28038e-05	SKI11_ARATH	F-box/kelch-repeat_protein_SKIP11_(SKP1-interacting_partner_11)	SKIP11_At2g02870_T17M13.4	Arabidopsis_thaliana_(Mouse-ear_cress)	PF01344;	3702	proteasome-mediated_ubiquitin-dependent_protein_catabolic_process_[GO:0043161];_protein_ubiquitination_involved_in_ubiquitin-dependent_protein_catabolic_process_[GO:0042787];_regulation_of_proteolysis_[GO:0030162]	ubiquitin_protein_ligase_binding_[GO:0031625]	cytoplasm_[GO:0005737];_nucleus_[GO:0005634];_SCF_ubiquitin_ligase_complex_[GO:0019005]	NA	NA	NA	NA	PF00646.28;F-box_domain;0.021;PF01344.20;Kelch_motif;6.9e-24;PF07646.10;Kelch_motif;0.0022;PF13415.1;Galactose_oxidase,_central_domain;2.2e-08;PF13418.1;Galactose_oxidase,_central_domain;3.1e-15;PF13854.1;Kelch_motif;0.022;PF13964.1;Kelch_motif;7.9e-16	NA	NA	len=426;ExpAA=0.02;First60=0.00;PredHel=0;Topology=o	Q8L736
Contig1248_c0_g1_i1	3.89603	5.60552e-05	ERF54_ARATH	Ethylene-responsive_transcription_factor_ERF054_(Transcription_factor_QRAP2)	ERF054_QRAP2_At4g28140_F26K10.20	Arabidopsis_thaliana_(Mouse-ear_cress)	PF00847;	3702	ethylene-activated_signaling_pathway_[GO:0009873];_response_to_chitin_[GO:0010200];_transcription,_DNA-templated_[GO:0006351]	DNA_binding_[GO:0003677];_transcription_factor_activity,_sequence-specific_DNA_binding_[GO:0003700]	nucleus_[GO:0005634]	NA	NA	NA	NA	PF00847.15;AP2_domain;3.4e-15;PF09770.4;Topoisomerase_II-associated_protein_PAT1;7.1	NA	NA	len=326;ExpAA=0.00;First60=0.00;PredHel=0;Topology=o	Q9M0J3
comp2685_c0_g1_i1	3.89429	0.0088864	AMY3D_ORYSJ	Alpha-amylase_isozyme_3D_(EC_3.2.1.1)_(1,4-alpha-D-glucan_glucanohydrolase)	AMY1.3_AMY3D_Os08g0473900_LOC_Os08g36910_P0013B04.36-1_P0451G12.5-1	Oryza_sativa_subsp._japonica_(Rice)	PF07821;PF00128;	39947	starch_catabolic_process_[GO:0005983];_sucrose_catabolic_process_[GO:0005987]	alpha-amylase_activity_[GO:0004556];_calcium_ion_binding_[GO:0005509]	NA	NA	NA	NA	NA	PF00128.19;Alpha_amylase,_catalytic_domain;2.6e-27;PF02324.11;Glycosyl_hydrolase_family_70;0.00024;PF07821.7;Alpha-amylase_C-terminal_beta-sheet_domain;2.6e-22	NA	1;28;0.827	len=347;ExpAA=0.14;First60=0.00;PredHel=0;Topology=o;len=439;ExpAA=1.93;First60=1.88;PredHel=0;Topology=o	P27933
Contig1341_c0_g1_i1	3.86796	0.00821419	LOX21_HORVU	Lipoxygenase_2.1,_chloroplastic_(EC_1.13.11.12)_(LOX-100)_(LOX2:Hv:1)	LOX2.1	Hordeum_vulgare_(Barley)	PF00305;PF01477;	4513	oxylipin_biosynthetic_process_[GO:0031408];_response_to_jasmonic_acid_[GO:0009753]	linoleate_13S-lipoxygenase_activity_[GO:0016165];_metal_ion_binding_[GO:0046872]	chloroplast_[GO:0009507]	NA	NA	NA	NA	PF00305.14;Lipoxygenase;1e-249;PF01477.18;PLAT/LH2_domain;4.7e-09	NA	NA	len=966;ExpAA=0.02;First60=0.00;PredHel=0;Topology=o	P93184
Contig2659_c0_g1_i1	3.85931	3.00436e-06	AOX1_SAUVE	Ubiquinol_oxidase_1,_mitochondrial_(EC_1.10.3.11)_(Alternative_oxidase_1)	AOX1	Sauromatum_venosum_(Voodoo_lily)_(Typhonium_venosum)	PF01786;	4463	NA	alternative_oxidase_activity_[GO:0009916];_metal_ion_binding_[GO:0046872]	integral_component_of_membrane_[GO:0016021];_mitochondrial_inner_membrane_[GO:0005743];_respiratory_chain_[GO:0070469]	NA	NA	NA	NA	PF01786.12;Alternative_oxidase;7.7e-36	NA	NA	len=181;ExpAA=0.01;First60=0.00;PredHel=0;Topology=o	P22185
comp1026_c0_g1_i5	3.85494	1.57726e-08	RL101_ORYSI	60S_ribosomal_protein_L10-1_(Protein_QM)_(Putative_tumor_suppressor_SC34)	SC34_OsI_034350	Oryza_sativa_subsp._indica_(Rice)	PF00252;	39946	translation_[GO:0006412]	structural_constituent_of_ribosome_[GO:0003735]	ribosome_[GO:0005840]	NA	NA	NA	NA	PF03650.8;Uncharacterised_protein_family_(UPF0041);3.3e-39	NA	NA	len=107;ExpAA=22.99;First60=19.45;PredHel=0;Topology=o	A2ZCQ7
comp5421_c0_g1_i4	3.84844	1.00714e-08	SMG1_MOUSE	Serine/threonine-protein_kinase_SMG1_(SMG-1)_(EC_2.7.11.1)	Smg1_Kiaa0421	Mus_musculus_(Mouse)	PF02260;PF00454;PF15785;	10090	DNA_repair_[GO:0006281];_nuclear-transcribed_mRNA_catabolic_process,_nonsense-mediated_decay_[GO:0000184];_peptidyl-serine_phosphorylation_[GO:0018105];_phosphatidylinositol_phosphorylation_[GO:0046854];_protein_autophosphorylation_[GO:0046777];_telomere_maintenance_[GO:0000723]	ATP_binding_[GO:0005524];_metal_ion_binding_[GO:0046872];_protein_serine/threonine_kinase_activity_[GO:0004674];_RNA_binding_[GO:0003723];_telomeric_DNA_binding_[GO:0042162]	cytoplasm_[GO:0005737];_nucleoplasm_[GO:0005654];_nucleus_[GO:0005634]	NA	NA	NA	NA	PF00454.22;Phosphatidylinositol_3-_and_4-kinase;1.3e-30;PF02259.18;FAT_domain;1.3e-07;PF02260.15;FATC_domain;4.3e-13;PF02403.17;Seryl-tRNA_synthetase_N-terminal_domain;0.43;PF04110.8;Ubiquitin-like_autophagy_protein_Apg12;0.067;PF06896.6;Protein_of_unknown_function_(DUF1268);0.0098;PF08283.6;Geminivirus_rep_protein_central_domain;0.056;PF10872.3;Protein_of_unknown_function_(DUF2740);0.15	NA	1;19;0.578	len=1556;ExpAA=0.47;First60=0.45;PredHel=0;Topology=o;len=676;ExpAA=0.26;First60=0.07;PredHel=0;Topology=o	Q8BKX6
comp9420_c0_g1_i1	3.83227	1.54476e-07	NA	NA	NA	NA	NA	NA	NA	NA	NA	NA	NA	NA	NA	NA	NA	NA	NA	NA
comp9420_c0_g1_i1	3.83227	1.54476e-07	NA	NA	NA	NA	NA	NA	NA	NA	NA	NA	NA	NA	NA	NA	NA	NA	NA	NA
Contig2529_c0_g1_i1	3.82087	5.88945e-05	NA	NA	NA	NA	NA	NA	NA	NA	NA	NA	NA	NA	NA	PF07816.6;Protein_of_unknown_function_(DUF1645);0.0058;PF08903.6;Domain_of_unknown_function_(DUF1846);0.045	NA	NA	len=125;ExpAA=0.46;First60=0.00;PredHel=0;Topology=o	NA
comp4190_c0_g1_i2	3.8174	0.000256058	MD37C_ARATH	Probable_mediator_of_RNA_polymerase_II_transcription_subunit_37c_(Heat_shock_70_kDa_protein_4)_(Heat_shock_cognate_70_kDa_protein_4)_(Heat_shock_cognate_protein_70-4)_(AtHsc70-4)_(Heat_shock_protein_70-4)_(AtHsp70-4)	MED37C_HSC70-4_HSP70_HSP70-4_MED37_2_At3g12580_T16H11.7_T2E22.11	Arabidopsis_thaliana_(Mouse-ear_cress)	PF00012;	3702	protein_ubiquitination_[GO:0016567];_regulation_of_transcription,_DNA-templated_[GO:0006355];_response_to_bacterium_[GO:0009617];_response_to_cadmium_ion_[GO:0046686];_response_to_heat_[GO:0009408];_response_to_high_light_intensity_[GO:0009644];_response_to_hydrogen_peroxide_[GO:0042542];_response_to_temperature_stimulus_[GO:0009266];_response_to_virus_[GO:0009615];_transcription,_DNA-templated_[…	ATP_binding_[GO:0005524];_ubiquitin_protein_ligase_binding_[GO:0031625]	apoplast_[GO:0048046];_cell_wall_[GO:0005618];_cytosol_[GO:0005829];_Golgi_apparatus_[GO:0005794];_mitochondrion_[GO:0005739];_nucleus_[GO:0005634];_plasma_membrane_[GO:0005886];_vacuolar_membrane_[GO:0005774]	NA	NA	NA	NA	PF00012.15;Hsp70_protein;5.8e-58	NA	NA	len=227;ExpAA=0.00;First60=0.00;PredHel=0;Topology=o	Q9LHA8
Contig1723_c0_g1_i1	3.80817	8.02936e-05	NCED1_MAIZE	9-cis-epoxycarotenoid_dioxygenase_1,_chloroplastic_(EC_1.13.11.51)_(Protein_VIVIPAROUS14)_(VP-14)_(VP14)	VP14	Zea_mays_(Maize)	PF03055;	4577	abscisic_acid_biosynthetic_process_[GO:0009688]	9-cis-epoxycarotenoid_dioxygenase_activity_[GO:0045549];_metal_ion_binding_[GO:0046872]	chloroplast_stroma_[GO:0009570]	NA	NA	NA	NA	PF03055.10;Retinal_pigment_epithelial_membrane_protein;7.6e-132;PF05239.11;PRC-barrel_domain;0.05;PF06375.6;Bovine_leukaemia_virus_receptor_(BLVR);4	NA	NA	len=324;ExpAA=20.63;First60=0.00;PredHel=1;Topology=o220-242i;len=326;ExpAA=0.00;First60=0.00;PredHel=0;Topology=o;len=605;ExpAA=0.00;First60=0.00;PredHel=0;Topology=o	O24592
comp3309_c0_g1_i1	3.79655	3.12486e-09	TI11C_ORYSJ	Protein_TIFY_11c_(OsTIFY11c)_(Jasmonate_ZIM_domain-containing_protein_11)_(OsJAZ11)_(OsJAZ2)	TIFY11C_JAZ11_Os03g0180900_LOC_Os03g08320_OsJ_09657_OSJNBa0050H14.23_OSJNBb0076N15.9	Oryza_sativa_subsp._japonica_(Rice)	PF09425;PF06200;	39947	negative_regulation_of_nucleic_acid-templated_transcription_[GO:1903507];_regulation_of_defense_response_[GO:0031347];_regulation_of_jasmonic_acid_mediated_signaling_pathway_[GO:2000022];_regulation_of_transcription,_DNA-templated_[GO:0006355];_response_to_wounding_[GO:0009611];_transcription,_DNA-templated_[GO:0006351]	transcription_corepressor_activity_[GO:0003714]	nucleus_[GO:0005634]	NA	NA	NA	NA	PF06200.9;tify_domain;8.3e-18;PF09425.5;Divergent_CCT_motif;1.9e-10	NA	NA	len=165;ExpAA=0.16;First60=0.16;PredHel=0;Topology=i	Q8GRS2
comp5043_c0_g1_i1	3.79445	1.49863e-08	NRX2_ORYSJ	Probable_nucleoredoxin_2_(OsNrx2)_(EC_1.8.1.8)	Os01g0794400_LOC_Os01g58194_OsJ_03740	Oryza_sativa_subsp._japonica_(Rice)	PF13905;	39947	cell_redox_homeostasis_[GO:0045454]	protein-disulfide_reductase_activity_[GO:0047134];_thioredoxin-disulfide_reductase_activity_[GO:0004791]	cytoplasm_[GO:0005737]	NA	NA	NA	NA	PF00085.15;Thioredoxin;9.8e-06;PF00130.17;Phorbol_esters/diacylglycerol_binding_domain_(C1_domain);0.00096;PF00578.16;AhpC/TSA_family;5.6e-07;PF02630.9;SCO1/SenC;0.097;PF03107.11;C1_domain;1.2;PF07449.6;Hydrogenase-1_expression_protein_HyaE;0.1;PF07649.7;C1-like_domain;0.35;PF08534.5;Redoxin;0.0022;PF09673.5;Type-F_conjugative_transfer_system_pilin_assembly_protein;0.12;PF13098.1;Thioredoxin-like…	NA	NA	len=304;ExpAA=0.00;First60=0.00;PredHel=0;Topology=o	Q0JIL1
comp1473_c0_g1_i1	3.79102	3.70021e-12	WNK5_ORYSJ	Probable_serine/threonine-protein_kinase_WNK5_(OsWNK5)_(EC_2.7.11.1)_(Protein_kinase_with_no_lysine_5)	WNK5_Os07g0584100_LOC_Os07g39520_OJ1127_E01.120_OsJ_023934	Oryza_sativa_subsp._japonica_(Rice)	PF00069;	39947	intracellular_signal_transduction_[GO:0035556];_protein_phosphorylation_[GO:0006468]	ATP_binding_[GO:0005524];_protein_serine/threonine_kinase_activity_[GO:0004674]	cytosol_[GO:0005829]	NA	NA	NA	NA	PF00069.20;Protein_kinase_domain;3.3e-48;PF01636.18;Phosphotransferase_enzyme_family;0.0082;PF07714.12;Protein_tyrosine_kinase;5.1e-35	NA	NA	len=324;ExpAA=0.00;First60=0.00;PredHel=0;Topology=o;len=400;ExpAA=2.00;First60=1.06;PredHel=0;Topology=o	Q0D541
comp1784_c0_g1_i2	3.7904	0.00199347	NA	NA	NA	NA	NA	NA	NA	NA	NA	NA	NA	NA	NA	PF01205.14;Uncharacterized_protein_family_UPF0029;0.069;PF06166.7;Protein_of_unknown_function_(DUF979);0.076;PF06920.8;Dedicator_of_cytokinesis;0.018;PF10812.3;Protein_of_unknown_function_(DUF2561);0.02	NA	NA	len=138;ExpAA=0.00;First60=0.00;PredHel=0;Topology=o;len=177;ExpAA=21.97;First60=0.00;PredHel=1;Topology=i139-161o	NA
comp16398_c0_g1_i1	3.78168	0.00453895	NA	NA	NA	NA	NA	NA	NA	NA	NA	NA	NA	NA	NA	NA	NA	NA	len=412;ExpAA=0.00;First60=0.00;PredHel=0;Topology=o	NA
Contig2998_c0_g1_i1	3.77784	2.65085e-05	SBT18_ARATH	Subtilisin-like_protease_SBT1.8_(EC_3.4.21.-)_(Subtilase_subfamily_1_member_8)_(AtSBT1.8)	SBT1.8_At2g05920_T6P5.12	Arabidopsis_thaliana_(Mouse-ear_cress)	PF05922;PF02225;PF00082;	3702	NA	serine-type_endopeptidase_activity_[GO:0004252]	cell_wall_[GO:0005618];_extracellular_region_[GO:0005576];_Golgi_apparatus_[GO:0005794];_plant-type_cell_wall_[GO:0009505];_plasmodesma_[GO:0009506]	NA	NA	NA	NA	PF00082.17;Subtilase_family;8.5e-41;PF02225.17;PA_domain;2.2e-16;PF05922.11;Peptidase_inhibitor_I9;2e-10	NA	1;43;0.614	len=790;ExpAA=0.70;First60=0.51;PredHel=0;Topology=o	Q9ZUF6
comp7465_c0_g1_i1	3.77293	7.41963e-07	P2C08_ORYSJ	Probable_protein_phosphatase_2C_8_(OsPP2C08)_(EC_3.1.3.16)	Os01g0656200_LOC_Os01g46760_OSJNBa0049H05.30	Oryza_sativa_subsp._japonica_(Rice)	PF00481;	39947	NA	metal_ion_binding_[GO:0046872];_protein_serine/threonine_phosphatase_activity_[GO:0004722]	NA	NA	NA	NA	NA	PF00481.16;Protein_phosphatase_2C;5e-69;PF13672.1;Protein_phosphatase_2C;9.1e-09	NA	NA	len=399;ExpAA=0.00;First60=0.00;PredHel=0;Topology=o	Q5SN75
comp15126_c0_g1_i1	3.7714	0.000436637	NA	NA	NA	NA	NA	NA	NA	NA	NA	NA	NA	NA	NA	NA	NA	NA	NA	NA
comp15126_c0_g1_i1	3.7714	0.000436637	NA	NA	NA	NA	NA	NA	NA	NA	NA	NA	NA	NA	NA	NA	NA	NA	NA	NA
comp17823_c0_g1_i2	3.75939	0.000494852	PGLR4_ARATH	Polygalacturonase_At1g48100_(PG)_(EC_3.2.1.15)_(Pectinase_At1g48100)	At1g48100_F21D18.17_F21D18.18	Arabidopsis_thaliana_(Mouse-ear_cress)	PF00295;	3702	carbohydrate_metabolic_process_[GO:0005975];_cell_wall_organization_[GO:0071555]	polygalacturonase_activity_[GO:0004650]	cell_wall_[GO:0005618];_extracellular_region_[GO:0005576]	NA	NA	NA	NA	PF00295.12;Glycosyl_hydrolases_family_28;8.9e-94;PF05048.8;Periplasmic_copper-binding_protein_(NosD);0.0012;PF12708.2;Pectate_lyase_superfamily_protein;1.5e-10;PF13229.1;Right_handed_beta_helix_region;0.00082	NA	1;24;0.676	len=488;ExpAA=14.48;First60=14.45;PredHel=0;Topology=o	Q949Z1
Contig3748_c0_g1_i1	3.72189	0.00569114	DOGL4_ARATH	Protein_DOG1-like_4	DOGL4_At4g18650_F28A21.60	Arabidopsis_thaliana_(Mouse-ear_cress)	PF14144;	3702	transcription,_DNA-templated_[GO:0006351]	sequence-specific_DNA_binding_[GO:0043565]	NA	NA	NA	NA	NA	PF14144.1;Seed_dormancy_control;3.3e-20	NA	NA	len=238;ExpAA=3.85;First60=0.00;PredHel=0;Topology=o	Q84JC2
comp14395_c0_g1_i1	3.71938	5.42176e-07	GLT2_CROSA	Crocetin_glucosyltransferase_2_(EC_2.4.1.271)	GLT2	Crocus_sativus_(Saffron)	PF00201;	82528	carotenoid_biosynthetic_process_[GO:0016117]	transferase_activity,_transferring_hexosyl_groups_[GO:0016758]	NA	NA	NA	NA	NA	PF00201.13;UDP-glucoronosyl_and_UDP-glucosyl_transferase;2.5e-33;PF04101.11;Glycosyltransferase_family_28_C-terminal_domain;0.037;PF13528.1;Glycosyl_transferase_family_1;0.028	NA	NA	len=461;ExpAA=0.55;First60=0.15;PredHel=0;Topology=o	Q6X1C0
Contig3981_c0_g1_i1	3.68662	0.0019042	BI1L_ARATH	BI1-like_protein	At4g15470_dl3775w_FCAALL.58	Arabidopsis_thaliana_(Mouse-ear_cress)	PF01027;	3702	NA	NA	integral_component_of_membrane_[GO:0016021]	NA	NA	NA	NA	PF01027.15;Inhibitor_of_apoptosis-promoting_Bax1;5.6e-38;PF07695.6;7TM_diverse_intracellular_signalling;0.32;PF12666.2;PrgI_family_protein;3.7	NA	NA	len=264;ExpAA=153.55;First60=1.56;PredHel=7;Topology=i60-82o92-110i123-145o149-171i178-200o210-232i239-261o;len=308;ExpAA=0.00;First60=0.00;PredHel=0;Topology=o;len=343;ExpAA=108.35;First60=0.07;PredHel=5;Topology=i167-189o204-226i253-275o285-303i316-338o	Q94A20
comp4310_c0_g1_i1	3.68266	2.26314e-08	PUHT_ORYSJ	Putrescine_hydroxycinnamoyltransferase_(EC_2.3.1.-)	Os09g0544000_LOC_Os09g37200_OsJ_30201_P0705E11.4	Oryza_sativa_subsp._japonica_(Rice)	PF02458;	39947	NA	transferase_activity,_transferring_acyl_groups_other_than_amino-acyl_groups_[GO:0016747]	NA	NA	NA	NA	NA	PF02458.10;Transferase_family;2.4e-67	NA	NA	len=432;ExpAA=0.02;First60=0.00;PredHel=0;Topology=o;len=438;ExpAA=0.11;First60=0.00;PredHel=0;Topology=o	Q7XXN4
comp4310_c0_g1_i1	3.68266	2.26314e-08	PUHT_ORYSJ	Putrescine_hydroxycinnamoyltransferase_(EC_2.3.1.-)	Os09g0544000_LOC_Os09g37200_OsJ_30201_P0705E11.4	Oryza_sativa_subsp._japonica_(Rice)	PF02458;	39947	NA	transferase_activity,_transferring_acyl_groups_other_than_amino-acyl_groups_[GO:0016747]	NA	NA	NA	NA	NA	PF02458.10;Transferase_family;2.4e-67	NA	NA	len=432;ExpAA=0.02;First60=0.00;PredHel=0;Topology=o;len=438;ExpAA=0.11;First60=0.00;PredHel=0;Topology=o	Q7XXN4
comp18224_c0_g1_i1	3.67132	1.15704e-06	CKX2_ORYSJ	Cytokinin_dehydrogenase_2_(EC_1.5.99.12)_(Cytokinin_oxidase_2)_(OsCKX2)_(QTL_grain_number_1a)_(Gn1a)	CKX2_Os01g0197700_LOC_Os01g10110_B1046G12.8_OsJ_00744_P0419B01.20	Oryza_sativa_subsp._japonica_(Rice)	PF09265;PF01565;	39947	cytokinin-activated_signaling_pathway_[GO:0009736];_cytokinin_metabolic_process_[GO:0009690];_inflorescence_development_[GO:0010229]	cytokinin_dehydrogenase_activity_[GO:0019139];_flavin_adenine_dinucleotide_binding_[GO:0050660];_oxidoreductase_activity,_acting_on_CH-OH_group_of_donors_[GO:0016614]	extracellular_space_[GO:0005615]	NA	NA	NA	NA	PF01565.18;FAD_binding_domain;0.016;PF09265.5;Cytokinin_dehydrogenase_1,_FAD_and_cytokinin_binding;4.7e-104	NA	1;28;0.491	len=194;ExpAA=9.75;First60=9.73;PredHel=0;Topology=o;len=373;ExpAA=0.17;First60=0.17;PredHel=0;Topology=o	Q4ADV8
comp4098_c0_g1_i1	3.66887	4.03973e-09	NA	NA	NA	NA	NA	NA	NA	NA	NA	NA	NA	NA	NA	PF02656.10;Domain_of_unknown_function_(DUF202);0.29	NA	NA	len=133;ExpAA=43.70;First60=0.00;PredHel=2;Topology=i72-94o109-131i	NA
comp9018_c0_g1_i1	3.66708	0.0014273	NA	NA	NA	NA	NA	NA	NA	NA	NA	NA	NA	NA	NA	NA	NA	NA	NA	NA
comp2459_c0_g1_i4	3.65672	3.64742e-08	NA	NA	NA	NA	NA	NA	NA	NA	NA	NA	NA	NA	NA	NA	NA	NA	len=276;ExpAA=0.00;First60=0.00;PredHel=0;Topology=o	NA
Contig3124_c0_g1_i1	3.65042	0.000210907	PHT3_ORYSJ	Putrescine_hydroxycinnamoyltransferase_3_(OsPHT3)_(EC_2.3.1.-)	PHT3_Os09g0543900_LOC_Os09g37180_P0705E11.3	Oryza_sativa_subsp._japonica_(Rice)	PF02458;	39947	NA	transferase_activity,_transferring_acyl_groups_other_than_amino-acyl_groups_[GO:0016747]	NA	NA	NA	NA	NA	NA	NA	NA	NA	Q7XXN5
comp5145_c0_g1_i2	3.64746	0.00419454	PXG4_ARATH	Probable_peroxygenase_4_(AtPXG4)_(EC_1.11.2.3)_(Caleosin-4)	PXG4_CLO4_At1g70670_F5A18.15	Arabidopsis_thaliana_(Mouse-ear_cress)	PF05042;	3702	drought_recovery_[GO:0009819];_response_to_abscisic_acid_[GO:0009737]	metal_ion_binding_[GO:0046872];_plant_seed_peroxidase_activity_[GO:1990137]	lipid_particle_[GO:0005811]	NA	NA	NA	NA	NA	NA	NA	NA	Q9CAB7
comp14765_c0_g1_i1	3.6461	7.85516e-05	NA	NA	NA	NA	NA	NA	NA	NA	NA	NA	NA	NA	NA	PF00643.19;B-box_zinc_finger;0.00057	NA	NA	len=207;ExpAA=0.41;First60=0.00;PredHel=0;Topology=o	NA
comp16001_c0_g1_i2	3.63699	0.00835831	TRXH1_ORYSJ	Thioredoxin_H1_(OsTrxh1)_(Phloem_sap_13_kDa_protein_1)	TRXH_RPP13-1_Os07g0186000_LOC_Os07g08840_OJ1339_B08.1_OsJ_022432_P0506C07.2	Oryza_sativa_subsp._japonica_(Rice)	PF00085;	39947	cell_redox_homeostasis_[GO:0045454];_cellular_response_to_oxidative_stress_[GO:0034599];_glycerol_ether_metabolic_process_[GO:0006662];_negative_regulation_of_catalytic_activity_[GO:0043086];_plasmodesmata-mediated_intercellular_transport_[GO:0010497];_response_to_cold_[GO:0009409];_response_to_oxidative_stress_[GO:0006979]	enzyme_inhibitor_activity_[GO:0004857];_oxidoreductase_activity,_acting_on_a_sulfur_group_of_donors,_disulfide_as_acceptor_[GO:0016671];_protein_disulfide_oxidoreductase_activity_[GO:0015035];_protein-disulfide_reductase_activity_[GO:0047134];_thioredoxin-disulfide_reductase_activity_[GO:0004791]	cytoplasm_[GO:0005737]	NA	NA	NA	NA	NA	NA	NA	NA	Q0D840
comp11409_c0_g1_i2	3.63583	2.44761e-08	NA	NA	NA	NA	NA	NA	NA	NA	NA	NA	NA	NA	NA	PF01698.11;Floricaula_/_Leafy_protein;3.6;PF02455.11;Hexon-associated_protein_(IIIa);1.9;PF02535.17;ZIP_Zinc_transporter;1.1;PF02724.9;CDC45-like_protein;0.073;PF02862.12;DDHD_domain;0.38;PF03286.9;Pox_virus_Ag35_surface_protein;0.55;PF04499.10;SIT4_phosphatase-associated_protein;0.73;PF05262.6;Borrelia_P83/100_protein;1.1;PF05758.7;Ycf1;0.015;PF06217.7;GAGA_binding_protein-like_family;6.8;PF0722…	NA	NA	len=367;ExpAA=0.00;First60=0.00;PredHel=0;Topology=o	NA
comp491_c0_g1_i1	3.62963	0.000305171	NA	NA	NA	NA	NA	NA	NA	NA	NA	NA	NA	NA	NA	NA	NA	NA	NA	NA
comp2225_c0_g1_i4	3.62513	2.7691e-05	AMSH2_ARATH	AMSH-like_ubiquitin_thioesterase_2_(EC_3.4.19.-)_(Deubiquitinating_enzyme_AMSH2)	AMSH2_At1g10600_F20B24.2_T10O24.25	Arabidopsis_thaliana_(Mouse-ear_cress)	PF01398;	3702	protein_K48-linked_deubiquitination_[GO:0071108];_protein_K63-linked_deubiquitination_[GO:0070536]	metal_ion_binding_[GO:0046872];_metallopeptidase_activity_[GO:0008237]	NA	NA	NA	NA	NA	PF00164.20;Ribosomal_protein_S12/S23;2e-40;PF01398.16;JAB1/Mov34/MPN/PAD-1_ubiquitin_protease;1.9e-14;PF08205.7;CD80-like_C2-set_immunoglobulin_domain;0.59;PF10916.3;Protein_of_unknown_function_(DUF2712);0.017;PF14464.1;Prokaryotic_homologs_of_the_JAB_domain;9.6e-05	NA	NA	len=146;ExpAA=0.02;First60=0.00;PredHel=0;Topology=o;len=275;ExpAA=0.01;First60=0.00;PredHel=0;Topology=o;len=99;ExpAA=20.80;First60=10.14;PredHel=1;Topology=i51-73o	Q6NKP9
comp7961_c0_g1_i1	3.61264	1.56385e-09	INV1_ORYSI	Beta-fructofuranosidase,_insoluble_isoenzyme_1_(EC_3.2.1.26)_(Cell_wall_beta-fructosidase_1)_(Invertase_1)_(OsCIN1)_(Sucrose_hydrolase_1)	CIN1_OsI_007390	Oryza_sativa_subsp._indica_(Rice)	PF08244;PF00251;	39946	carbohydrate_metabolic_process_[GO:0005975]	sucrose_alpha-glucosidase_activity_[GO:0004575]	apoplast_[GO:0048046];_cell_wall_[GO:0005618]	NA	NA	NA	NA	PF00251.15;Glycosyl_hydrolases_family_32_N-terminal_domain;7.5e-105;PF08244.7;Glycosyl_hydrolases_family_32_C_terminal;1.9e-20	NA	NA	len=145;ExpAA=0.00;First60=0.00;PredHel=0;Topology=o;len=508;ExpAA=0.05;First60=0.04;PredHel=0;Topology=o	A2X5P7
Contig4044_c0_g1_i1	3.61191	0.00177031	NA	NA	NA	NA	NA	NA	NA	NA	NA	NA	NA	NA	NA	NA	NA	NA	NA	NA
comp4841_c0_g1_i2	3.60253	0.00137999	ALP1_ARATH	Protein_ANTAGONIST_OF_LIKE_HETEROCHROMATIN_PROTEIN_1_(EC_3.1.-.-)	ALP1_At3g63270_F16M2.120	Arabidopsis_thaliana_(Mouse-ear_cress)	PF13359;	3702	negative_regulation_of_chromatin_silencing_[GO:0031936];_transcription,_DNA-templated_[GO:0006351]	chromatin_binding_[GO:0003682];_metal_ion_binding_[GO:0046872];_nuclease_activity_[GO:0004518]	ESC/E(Z)_complex_[GO:0035098];_nucleus_[GO:0005634];_PRC1_complex_[GO:0035102]	NA	NA	NA	NA	PF04827.9;Plant_transposon_protein;2.3e-05;PF13359.1;DDE_superfamily_endonuclease;5.3e-36	NA	NA	len=213;ExpAA=0.10;First60=0.05;PredHel=0;Topology=o;len=340;ExpAA=3.13;First60=1.91;PredHel=0;Topology=o	Q94K49
comp4660_c0_g1_i1	3.60047	1.00854e-05	M3K3A_ARATH	Mitogen-activated_protein_kinase_kinase_kinase_3_(EC_2.7.11.25)_(MAP3K_alpha_protein_kinase)_(AtMAP3Kalpha)	MAPKKK3_MAP3KA_At1g53570_F22G10.18_T3F20.12	Arabidopsis_thaliana_(Mouse-ear_cress)	PF00069;	3702	NA	ATP_binding_[GO:0005524];_MAP_kinase_kinase_kinase_activity_[GO:0004709];_signal_transducer,_downstream_of_receptor,_with_serine/threonine_kinase_activity_[GO:0004702]	cytoplasm_[GO:0005737]	NA	NA	NA	NA	PF00069.20;Protein_kinase_domain;2e-47;PF01636.18;Phosphotransferase_enzyme_family;0.0034;PF07714.12;Protein_tyrosine_kinase;2.2e-34;PF14531.1;Kinase-like;3.2e-07	NA	NA	len=488;ExpAA=2.99;First60=2.47;PredHel=0;Topology=o	F4HRJ4
comp4310_c0_g1_i2	3.59909	3.00193e-06	PUHT_ORYSJ	Putrescine_hydroxycinnamoyltransferase_(EC_2.3.1.-)	Os09g0544000_LOC_Os09g37200_OsJ_30201_P0705E11.4	Oryza_sativa_subsp._japonica_(Rice)	PF02458;	39947	NA	transferase_activity,_transferring_acyl_groups_other_than_amino-acyl_groups_[GO:0016747]	NA	NA	NA	NA	NA	PF02458.10;Transferase_family;1.4e-30	NA	NA	len=241;ExpAA=0.01;First60=0.00;PredHel=0;Topology=o	Q7XXN4
comp12685_c0_g1_i1	3.59872	0.00274234	LOX2_ORYSJ	Linoleate_9S-lipoxygenase_2_(EC_1.13.11.58)_(Lipoxygenase_2)_(Lipoxygenase_L-2)	LOX1.1_Os03g0738600_LOC_Os03g52860_OsJ_12500_OSJNBa0057G07.15	Oryza_sativa_subsp._japonica_(Rice)	PF00305;PF01477;	39947	oxylipin_biosynthetic_process_[GO:0031408];_response_to_other_organism_[GO:0051707];_response_to_wounding_[GO:0009611]	linoleate_13S-lipoxygenase_activity_[GO:0016165];_metal_ion_binding_[GO:0046872]	cytoplasm_[GO:0005737]	NA	NA	NA	NA	NA	NA	NA	NA	P29250
comp591_c0_g1_i1	3.59846	0.000132146	XIP1_WHEAT	Xylanase_inhibitor_protein_1_(XIP-1)_(XIP-I)_(Class_III_chitinase_homolog)	XIPI	Triticum_aestivum_(Wheat)	PF00704;	4565	carbohydrate_metabolic_process_[GO:0005975];_defense_response_[GO:0006952]	hydrolase_activity,_hydrolyzing_O-glycosyl_compounds_[GO:0004553]	extracellular_region_[GO:0005576]	NA	NA	NA	NA	PF00704.23;Glycosyl_hydrolases_family_18;4.7e-15;PF08389.7;Exportin_1-like_protein;0.024	NA	1;24;0.881;1;29;0.852	len=144;ExpAA=14.30;First60=11.72;PredHel=0;Topology=o;len=293;ExpAA=13.64;First60=12.94;PredHel=0;Topology=o;len=296;ExpAA=22.39;First60=21.23;PredHel=1;Topology=i9-31o;len=302;ExpAA=0.05;First60=0.05;PredHel=0;Topology=o;len=309;ExpAA=17.04;First60=17.04;PredHel=1;Topology=i21-43o	Q8L5C6
comp432_c0_g1_i1	3.58724	5.36939e-06	ENL2_ARATH	Early_nodulin-like_protein_2_(Phytocyanin-like_protein)	At4g27520_T29A15.10	Arabidopsis_thaliana_(Mouse-ear_cress)	PF02298;	3702	NA	electron_carrier_activity_[GO:0009055]	anchored_component_of_membrane_[GO:0031225];_anchored_component_of_plasma_membrane_[GO:0046658];_apoplast_[GO:0048046];_chloroplast_[GO:0009507];_plasma_membrane_[GO:0005886];_vacuole_[GO:0005773]	NA	NA	NA	NA	NA	NA	NA	NA	Q9T076
comp3757_c0_g1_i1	3.58443	9.12753e-13	NA	NA	NA	NA	NA	NA	NA	NA	NA	NA	NA	NA	NA	NA	NA	NA	len=285;ExpAA=0.25;First60=0.02;PredHel=0;Topology=o	NA
Contig383_c0_g1_i1	3.56683	2.0982e-05	FB188_ARATH	F-box_protein_At3g26010	At3g26010_MPE11.18	Arabidopsis_thaliana_(Mouse-ear_cress)	PF00646;	3702	NA	NA	NA	NA	NA	NA	NA	PF00646.28;F-box_domain;1.9e-06;PF12937.2;F-box-like;0.12;PF13415.1;Galactose_oxidase,_central_domain;0.0017;PF13964.1;Kelch_motif;0.018	NA	NA	len=364;ExpAA=0.07;First60=0.00;PredHel=0;Topology=o	Q9LU90
comp13340_c0_g1_i1	3.56313	0.000110776	AOX1B_ARATH	Ubiquinol_oxidase_1b,_mitochondrial_(EC_1.10.3.11)_(Alternative_oxidase_1b)	AOX1B_At3g22360_MCB17.10	Arabidopsis_thaliana_(Mouse-ear_cress)	PF01786;	3702	NA	alternative_oxidase_activity_[GO:0009916];_metal_ion_binding_[GO:0046872]	integral_component_of_membrane_[GO:0016021];_mitochondrial_inner_membrane_[GO:0005743];_mitochondrion_[GO:0005739];_respiratory_chain_[GO:0070469]	NA	NA	NA	NA	PF01786.12;Alternative_oxidase;7.1e-14	NA	NA	len=175;ExpAA=2.11;First60=0.19;PredHel=0;Topology=o	O23913
comp418_c0_g1_i2	3.56212	0.00208511	PAO2_ARATH	Probable_polyamine_oxidase_2_(AtPAO2)_(EC_1.5.3.-)_(Amine_oxidase_1)	PAO2_At2g43020_MFL8.12	Arabidopsis_thaliana_(Mouse-ear_cress)	PF01593;	3702	polyamine_catabolic_process_[GO:0006598]	polyamine_oxidase_activity_[GO:0046592]	peroxisome_[GO:0005777]	NA	NA	sof-MIR167b	6.99e-09	PF00428.14;60s_Acidic_ribosomal_protein;0.34;PF03487.8;Interleukin-13;0.077;PF07259.7;ProSAAS_precursor;0.021	NA	1;28;0.840	len=120;ExpAA=21.56;First60=21.56;PredHel=1;Topology=i7-29o	Q9SKX5
comp418_c0_g1_i2	3.56212	0.00208511	PAO2_ARATH	Probable_polyamine_oxidase_2_(AtPAO2)_(EC_1.5.3.-)_(Amine_oxidase_1)	PAO2_At2g43020_MFL8.12	Arabidopsis_thaliana_(Mouse-ear_cress)	PF01593;	3702	polyamine_catabolic_process_[GO:0006598]	polyamine_oxidase_activity_[GO:0046592]	peroxisome_[GO:0005777]	NA	NA	sof-MIR167b	6.99e-09	PF00428.14;60s_Acidic_ribosomal_protein;0.34;PF03487.8;Interleukin-13;0.077;PF07259.7;ProSAAS_precursor;0.021	NA	1;28;0.840	len=120;ExpAA=21.56;First60=21.56;PredHel=1;Topology=i7-29o	Q9SKX5
comp10976_c0_g1_i1	3.56092	0.00605736	E1314_ARATH	Glucan_endo-1,3-beta-glucosidase_14_(EC_3.2.1.39)_((1->3)-beta-glucan_endohydrolase_14)_((1->3)-beta-glucanase_14)_(Beta-1,3-endoglucanase_14)_(Beta-1,3-glucanase_14)	At2g27500_F10A12.18	Arabidopsis_thaliana_(Mouse-ear_cress)	PF00332;	3702	carbohydrate_metabolic_process_[GO:0005975];_cell_wall_organization_[GO:0071555];_defense_response_[GO:0006952]	glucan_endo-1,3-beta-D-glucosidase_activity_[GO:0042973];_hydrolase_activity,_hydrolyzing_O-glycosyl_compounds_[GO:0004553];_polysaccharide_binding_[GO:0030247]	anchored_component_of_plasma_membrane_[GO:0046658];_cell_wall_[GO:0005618];_cytoplasm_[GO:0005737];_extracellular_region_[GO:0005576];_nucleus_[GO:0005634]	NA	NA	NA	NA	PF00332.13;Glycosyl_hydrolases_family_17;2.1e-94	NA	1;34;0.708	len=318;ExpAA=0.00;First60=0.00;PredHel=0;Topology=o;len=390;ExpAA=14.88;First60=12.34;PredHel=0;Topology=o	Q9ZQG9
Contig2481_c0_g1_i1	3.55443	0.000158677	NA	NA	NA	NA	NA	NA	NA	NA	NA	NA	NA	NA	NA	NA	NA	NA	NA	NA
comp3941_c0_g1_i4	3.53424	4.08891e-06	MAN4_ORYSJ	Mannan_endo-1,4-beta-mannosidase_4_(EC_3.2.1.78)_(Beta-mannanase_4)_(Endo-beta-1,4-mannanase_4)_(OsMAN4)	MAN4_Os03g0828500_LOC_Os03g61280_OSJNBa0010E04.2	Oryza_sativa_subsp._japonica_(Rice)	PF00150;	39947	mannan_catabolic_process_[GO:0046355]	mannan_endo-1,4-beta-mannosidase_activity_[GO:0016985]	NA	NA	NA	NA	NA	PF00150.13;Cellulase_(glycosyl_hydrolase_family_5);5.1e-16;PF02449.10;Beta-galactosidase;0.029;PF12876.2;Sugar-binding_cellulase-like;0.00026	NA	NA	len=545;ExpAA=61.53;First60=0.52;PredHel=1;Topology=i73-95o	Q10B67
comp1729_c0_g1_i2	3.5182	1.47958e-10	CPSF3_ARATH	Cleavage_and_polyadenylation_specificity_factor_subunit_3-I_(EC_3.1.27.-)_(Cleavage_and_polyadenylation_specificity_factor_73_kDa_subunit_I)_(AtCPSF73-I)_(CPSF_73_kDa_subunit_I)	CPSF73-I_At1g61010_T7P1.15	Arabidopsis_thaliana_(Mouse-ear_cress)	PF10996;PF11718;PF00753;PF07521;	3702	mRNA_processing_[GO:0006397];_snRNA_processing_[GO:0016180]	nuclease_activity_[GO:0004518]	nucleus_[GO:0005634]	NA	NA	NA	NA	PF00753.22;Metallo-beta-lactamase_superfamily;1.1e-17;PF04185.9;Phosphoesterase_family;1.1e-98;PF07521.7;RNA-metabolising_metallo-beta-lactamase;9.5e-13;PF10996.3;Beta-Casp_domain;1.6e-30;PF11491.3;Protein_of_unknown_function_(DUF3213);0.036;PF11718.3;Pre-mRNA_3'-end-processing_endonuclease_polyadenylation_factor_C-term;2.2e-49;PF12706.2;Beta-lactamase_superfamily_domain;2.1e-11;PF13483.1;Beta-la…	NA	NA	len=121;ExpAA=1.57;First60=0.71;PredHel=0;Topology=o;len=520;ExpAA=0.01;First60=0.00;PredHel=0;Topology=o;len=693;ExpAA=3.70;First60=0.01;PredHel=0;Topology=o	Q9C952
comp9103_c0_g1_i1	3.51027	0.00101918	RN181_MOUSE	E3_ubiquitin-protein_ligase_RNF181_(EC_2.3.2.27)_(RING_finger_protein_181)_(RING-type_E3_ubiquitin_transferase_RNF181)	Rnf181	Mus_musculus_(Mouse)	PF13639;	10090	proteasome-mediated_ubiquitin-dependent_protein_catabolic_process_[GO:0043161];_protein_autoubiquitination_[GO:0051865];_protein_polyubiquitination_[GO:0000209];_protein_ubiquitination_involved_in_ubiquitin-dependent_protein_catabolic_process_[GO:0042787]	ubiquitin_protein_ligase_activity_[GO:0061630];_ubiquitin-protein_transferase_activity_[GO:0004842];_zinc_ion_binding_[GO:0008270]	NA	NA	NA	NA	NA	PF00097.20;Zinc_finger,_C3HC4_type_(RING_finger);1.7e-05;PF00628.24;PHD-finger;0.00022;PF07191.7;zinc-ribbons;0.47;PF08746.6;RING-like_domain;0.2;PF11793.3;FANCL_C-terminal_domain;1.2;PF12678.2;RING-H2_zinc_finger;1.1e-07;PF12861.2;Anaphase-promoting_complex_subunit_11_RING-H2_finger;0.00051;PF12906.2;RING-variant_domain;0.22;PF13639.1;Ring_finger_domain;8.9e-15;PF13920.1;Zinc_finger,_C3HC4_type_…	NA	1;22;0.569	len=153;ExpAA=10.19;First60=10.06;PredHel=0;Topology=o	Q9CY62
Contig4989_c0_g1_i1	3.50284	0.0058149	CISY2_ARATH	Citrate_synthase_2,_peroxisomal_(EC_2.3.3.16)	CSY2_At3g58750_T20N10.100	Arabidopsis_thaliana_(Mouse-ear_cress)	PF00285;	3702	fatty_acid_beta-oxidation_[GO:0006635];_tricarboxylic_acid_cycle_[GO:0006099]	citrate_(Si)-synthase_activity_[GO:0004108]	peroxisome_[GO:0005777];_plasmodesma_[GO:0009506]	NA	NA	NA	NA	PF02809.15;Ubiquitin_interaction_motif;0.0004;PF02892.10;BED_zinc_finger;2.4e-05	NA	NA	len=215;ExpAA=0.00;First60=0.00;PredHel=0;Topology=o	Q9LXS6
comp7122_c0_g1_i2	3.50088	4.41484e-05	NA	NA	NA	NA	NA	NA	NA	NA	NA	NA	NA	NA	NA	NA	NA	NA	NA	NA
comp7122_c0_g1_i1	3.49896	2.80077e-08	NA	NA	NA	NA	NA	NA	NA	NA	NA	NA	NA	NA	NA	NA	NA	NA	NA	NA
comp13507_c0_g1_i2	3.49889	0.000410872	B3GTJ_ARATH	Hydroxyproline_O-galactosyltransferase_GALT6_(EC_2.4.1.-)_(Beta-1,3-galactosyltransferase_19)	GALT6_B3GALT19_At5g62620_MRG21.3	Arabidopsis_thaliana_(Mouse-ear_cress)	PF00337;PF01762;	3702	arabinogalactan_protein_metabolic_process_[GO:0010405];_mucilage_biosynthetic_process_involved_in_seed_coat_development_[GO:0048354];_negative_regulation_of_leaf_senescence_[GO:1900056];_protein_O-linked_glycosylation_via_hydroxyproline_[GO:0018258]	carbohydrate_binding_[GO:0030246];_hydroxyproline_O-galactosyltransferase_activity_[GO:1990714]	chloroplast_[GO:0009507];_Golgi_apparatus_[GO:0005794];_Golgi_membrane_[GO:0000139];_integral_component_of_membrane_[GO:0016021]	NA	NA	NA	NA	PF00337.17;Galactoside-binding_lectin;5.5e-48;PF01762.16;Galactosyltransferase;2.2e-31;PF02434.11;Fringe-like;1.9e-05	NA	NA	len=666;ExpAA=21.36;First60=21.29;PredHel=1;Topology=i13-35o	Q9LV16
Contig2753_c0_g1_i1	3.49332	0.00210057	DYL1_HELCR	Dynein_light_chain_LC6,_flagellar_outer_arm	NA	Heliocidaris_crassispina_(Sea_urchin)_(Anthocidaris_crassispina)	PF01221;	1043166	microtubule-based_process_[GO:0007017]	motor_activity_[GO:0003774]	cytoplasm_[GO:0005737];_dynein_complex_[GO:0030286];_microtubule_[GO:0005874];_motile_cilium_[GO:0031514]	NA	NA	NA	NA	PF01221.13;Dynein_light_chain_type_1;7.3e-32	NA	NA	len=106;ExpAA=8.95;First60=0.04;PredHel=0;Topology=o	O02414
Contig150_c0_g1_i1	3.49021	0.000158353	ADF3_ORYSJ	Actin-depolymerizing_factor_3_(ADF-3)_(OsADF3)	ADF3_Os03g0820500_LOC_Os03g60580_OJ1754_E06.21_OsJ_13138	Oryza_sativa_subsp._japonica_(Rice)	PF00241;	39947	actin_filament_depolymerization_[GO:0030042]	NA	actin_cytoskeleton_[GO:0015629]	NA	NA	NA	NA	PF00241.15;Cofilin/tropomyosin-type_actin-binding_protein;1.2e-36	NA	NA	len=146;ExpAA=0.00;First60=0.00;PredHel=0;Topology=o	Q84TB6
comp4998_c0_g1_i1	3.47858	0.00205957	PEAMT_SPIOL	Phosphoethanolamine_N-methyltransferase_(EC_2.1.1.103)	PEAMT	Spinacia_oleracea_(Spinach)	PF08241;	3562	phosphatidylcholine_biosynthetic_process_[GO:0006656]	phosphoethanolamine_N-methyltransferase_activity_[GO:0000234]	cytoplasm_[GO:0005737]	NA	NA	NA	NA	NA	NA	NA	NA	Q9M571
comp12054_c0_g1_i1	3.47294	0.000452512	NA	NA	NA	NA	NA	NA	NA	NA	NA	NA	NA	NA	NA	PF07816.6;Protein_of_unknown_function_(DUF1645);6.5e-16	NA	NA	len=206;ExpAA=0.00;First60=0.00;PredHel=0;Topology=o	NA
comp12054_c0_g1_i1	3.47294	0.000452512	NA	NA	NA	NA	NA	NA	NA	NA	NA	NA	NA	NA	NA	PF07816.6;Protein_of_unknown_function_(DUF1645);6.5e-16	NA	NA	len=206;ExpAA=0.00;First60=0.00;PredHel=0;Topology=o	NA
comp8286_c0_g1_i1	3.46958	7.51853e-05	DIV_ANTMA	Transcription_factor_DIVARICATA	DIVARICATA	Antirrhinum_majus_(Garden_snapdragon)	PF00249;	4151	determination_of_dorsal/ventral_asymmetry_[GO:0048262];_flower_development_[GO:0009908];_regulation_of_transcription,_DNA-templated_[GO:0006355];_transcription,_DNA-templated_[GO:0006351]	DNA_binding_[GO:0003677]	nucleus_[GO:0005634]	NA	NA	NA	NA	NA	NA	NA	len=314;ExpAA=3.43;First60=2.72;PredHel=0;Topology=o	Q8S9H7
comp8286_c0_g1_i1	3.46958	7.51853e-05	DIV_ANTMA	Transcription_factor_DIVARICATA	DIVARICATA	Antirrhinum_majus_(Garden_snapdragon)	PF00249;	4151	determination_of_dorsal/ventral_asymmetry_[GO:0048262];_flower_development_[GO:0009908];_regulation_of_transcription,_DNA-templated_[GO:0006355];_transcription,_DNA-templated_[GO:0006351]	DNA_binding_[GO:0003677]	nucleus_[GO:0005634]	NA	NA	NA	NA	NA	NA	NA	len=314;ExpAA=3.43;First60=2.72;PredHel=0;Topology=o	Q8S9H7
Contig2919_c0_g1_i1	3.46836	0.00454102	BURP6_ORYSJ	BURP_domain-containing_protein_6_(OsBURP06)	BURP6_Os05g0215066_LOC_Os05g12410_OJ1076_H08.2_OSJNBb0067H15.19	Oryza_sativa_subsp._japonica_(Rice)	PF03181;	39947	NA	NA	NA	NA	NA	NA	NA	PF03181.10;BURP_domain;2.9e-57	NA	1;32;0.711	len=264;ExpAA=6.12;First60=5.81;PredHel=0;Topology=o	Q6I5B2
Contig3483_c0_g1_i1	3.46679	0.00208318	NA	NA	NA	NA	NA	NA	NA	NA	NA	NA	NA	NA	NA	NA	NA	NA	NA	NA
comp17564_c0_g1_i3	3.45786	0.00964391	KN4C_ORYSJ	Kinesin-like_protein_KIN-4C	KIN4C_Os02g0742800/Os02g0742900_LOC_Os02g50910_OJ1734_E02.4/OJ1734_E02.5_OsJ_08347_P0585G03.27/P0585G03.28	Oryza_sativa_subsp._japonica_(Rice)	PF00225;	39947	cell_wall_organization_[GO:0071555];_microtubule-based_movement_[GO:0007018]	ATP_binding_[GO:0005524];_microtubule_motor_activity_[GO:0003777]	microtubule_[GO:0005874]	NA	NA	NA	NA	PF00225.18;Kinesin_motor_domain;8.7e-106;PF03638.10;Tesmin/TSO1-like_CXC_domain,_cysteine-rich_domain;2.3;PF09769.4;Apolipoprotein_O;0.55	NA	NA	len=1348;ExpAA=0.00;First60=0.00;PredHel=0;Topology=o	B9F2Y7
comp63_c0_g1_i2	3.45559	0.00302625	PEAM1_ARATH	Phosphoethanolamine_N-methyltransferase_1_(AtNMT1)_(PEAMT_1)_(EC_2.1.1.103)_(Protein_XIPOTL_1)	NMT1_PEAMT_XPL1_At3g18000_MEB5.22	Arabidopsis_thaliana_(Mouse-ear_cress)	PF08241;	3702	choline_biosynthetic_process_[GO:0042425];_phosphatidylcholine_biosynthetic_process_[GO:0006656];_pollen_development_[GO:0009555];_pollen_tube_growth_[GO:0009860];_pollen_tube_guidance_[GO:0010183];_post-embryonic_root_development_[GO:0048528];_unidimensional_cell_growth_[GO:0009826]	methyltransferase_activity_[GO:0008168];_phosphoethanolamine_N-methyltransferase_activity_[GO:0000234]	cytoplasm_[GO:0005737];_cytosol_[GO:0005829]	NA	NA	NA	NA	PF00398.15;Ribosomal_RNA_adenine_dimethylase;0.0033;PF00891.13;O-methyltransferase;0.089;PF01209.13;ubiE/COQ5_methyltransferase_family;3.1e-10;PF01728.14;FtsJ-like_methyltransferase;0.021;PF01739.13;CheR_methyltransferase,_SAM_binding_domain;8.4e-10;PF02390.12;Putative_methyltransferase;0.0058;PF03848.9;Tellurite_resistance_protein_TehB;9.7e-07;PF04072.9;Leucine_carboxyl_methyltransferase;0.0019;…	NA	NA	len=402;ExpAA=0.00;First60=0.00;PredHel=0;Topology=o	Q9FR44
comp4375_c0_g1_i4	3.4551	6.90825e-07	DHE2_ORYSJ	Glutamate_dehydrogenase_2,_mitochondrial_(OsGDH2)_(EC_1.4.1.3)	GDH2_LOC_Os04g45970_Os04g0543900_OSNPB_040543900	Oryza_sativa_subsp._japonica_(Rice)	PF00208;PF02812;	39947	cellular_amino_acid_metabolic_process_[GO:0006520];_cellular_response_to_nitrogen_starvation_[GO:0006995];_response_to_alkaline_pH_[GO:0010446];_response_to_cold_[GO:0009409];_response_to_nitrogen_compound_[GO:1901698];_response_to_salt_stress_[GO:0009651]	glutamate_dehydrogenase_(NAD+)_activity_[GO:0004352];_glutamate_dehydrogenase_[NAD(P)+]_activity_[GO:0004353]	mitochondrion_[GO:0005739]	NA	NA	NA	NA	PF00208.16;Glutamate/Leucine/Phenylalanine/Valine_dehydrogenase;1.2e-73;PF02812.13;Glu/Leu/Phe/Val_dehydrogenase,_dimerisation_domain;2e-46;PF02826.14;D-isomer_specific_2-hydroxyacid_dehydrogenase,_NAD_binding_domain;0.026	NA	NA	len=411;ExpAA=0.06;First60=0.00;PredHel=0;Topology=o	Q33E23
comp10302_c0_g1_i3	3.43936	0.0095348	NA	NA	NA	NA	NA	NA	NA	NA	NA	NA	NA	NA	NA	NA	NA	NA	NA	NA
Contig5362_c0_g1_i1	3.43108	0.00332226	CNDD3_MOUSE	Condensin-2_complex_subunit_D3_(Non-SMC_condensin_II_complex_subunit_D3)	Ncapd3_Kiaa0056	Mus_musculus_(Mouse)	PF12717;	10090	cell_division_[GO:0051301];_meiotic_chromosome_condensation_[GO:0010032];_meiotic_chromosome_separation_[GO:0051307];_mitotic_chromosome_condensation_[GO:0007076]	chromatin_binding_[GO:0003682];_histone_binding_[GO:0042393];_methylated_histone_binding_[GO:0035064]	condensed_chromosome_[GO:0000793];_condensed_chromosome_kinetochore_[GO:0000777];_condensin_complex_[GO:0000796];_germinal_vesicle_[GO:0042585];_membrane_[GO:0016020];_nuclear_condensin_complex_[GO:0000799];_nuclear_pericentric_heterochromatin_[GO:0031618];_nucleoplasm_[GO:0005654]	NA	NA	NA	NA	PF02985.17;HEAT_repeat;0.027;PF10363.4;Protein_of_unknown_function_(DUF2435);0.063;PF12717.2;non-SMC_mitotic_condensation_complex_subunit_1;1.9e-53;PF12765.2;HEAT_repeat_associated_with_sister_chromatid_cohesion;0.43;PF13646.1;HEAT_repeats;0.19	NA	NA	len=1281;ExpAA=5.41;First60=0.02;PredHel=0;Topology=o;len=345;ExpAA=14.36;First60=0.01;PredHel=0;Topology=o	Q6ZQK0
comp591_c0_g1_i2	3.426	0.000165964	XIP1_WHEAT	Xylanase_inhibitor_protein_1_(XIP-1)_(XIP-I)_(Class_III_chitinase_homolog)	XIPI	Triticum_aestivum_(Wheat)	PF00704;	4565	carbohydrate_metabolic_process_[GO:0005975];_defense_response_[GO:0006952]	hydrolase_activity,_hydrolyzing_O-glycosyl_compounds_[GO:0004553]	extracellular_region_[GO:0005576]	NA	NA	NA	NA	PF00704.23;Glycosyl_hydrolases_family_18;2.5e-16	NA	1;24;0.881;1;29;0.852	len=119;ExpAA=16.66;First60=13.51;PredHel=0;Topology=o;len=293;ExpAA=13.64;First60=12.94;PredHel=0;Topology=o;len=296;ExpAA=22.39;First60=21.23;PredHel=1;Topology=i9-31o;len=312;ExpAA=9.60;First60=9.59;PredHel=0;Topology=o;len=358;ExpAA=14.40;First60=13.80;PredHel=0;Topology=o	Q8L5C6
comp14324_c0_g1_i1	3.41777	2.30561e-05	NA	NA	NA	NA	NA	NA	NA	NA	NA	NA	NA	NA	NA	NA	NA	NA	NA	NA
comp14324_c0_g1_i1	3.41777	2.30561e-05	NA	NA	NA	NA	NA	NA	NA	NA	NA	NA	NA	NA	NA	NA	NA	NA	NA	NA
comp3941_c0_g1_i2	3.40396	4.08592e-05	MAN4_ORYSJ	Mannan_endo-1,4-beta-mannosidase_4_(EC_3.2.1.78)_(Beta-mannanase_4)_(Endo-beta-1,4-mannanase_4)_(OsMAN4)	MAN4_Os03g0828500_LOC_Os03g61280_OSJNBa0010E04.2	Oryza_sativa_subsp._japonica_(Rice)	PF00150;	39947	mannan_catabolic_process_[GO:0046355]	mannan_endo-1,4-beta-mannosidase_activity_[GO:0016985]	NA	NA	NA	NA	NA	PF00150.13;Cellulase_(glycosyl_hydrolase_family_5);1.4e-08;PF02449.10;Beta-galactosidase;0.012;PF11790.3;Glycosyl_hydrolase_catalytic_core;0.046	NA	1;32;0.894	len=213;ExpAA=0.04;First60=0.02;PredHel=0;Topology=o;len=244;ExpAA=40.07;First60=30.70;PredHel=2;Topology=i12-30o50-69i;len=339;ExpAA=4.85;First60=4.81;PredHel=0;Topology=o	Q10B67
comp3747_c0_g1_i1	3.40231	4.04832e-06	GPAT3_ARATH	Probable_glycerol-3-phosphate_acyltransferase_3_(AtGPAT3)_(EC_2.3.1.15)	GPAT3_At4g01950_T7B11.21	Arabidopsis_thaliana_(Mouse-ear_cress)	PF01553;	3702	CDP-diacylglycerol_biosynthetic_process_[GO:0016024];_cutin_biosynthetic_process_[GO:0010143];_dephosphorylation_[GO:0016311]	glycerol-3-phosphate_2-O-acyltransferase_activity_[GO:0090447];_glycerol-3-phosphate_O-acyltransferase_activity_[GO:0004366];_phosphatase_activity_[GO:0016791]	integral_component_of_membrane_[GO:0016021];_membrane_[GO:0016020]	NA	NA	NA	NA	PF01553.16;Acyltransferase;2.3e-07	NA	1;23;0.603	len=568;ExpAA=63.69;First60=0.06;PredHel=3;Topology=i88-107o117-139i303-325o	Q9SYJ2
comp11238_c0_g1_i4	3.38844	0.00441961	Y5325_ARATH	BTB/POZ_domain-containing_protein_At5g03250	At5g03250_F15A17_280_MOK16.16	Arabidopsis_thaliana_(Mouse-ear_cress)	PF00651;PF03000;	3702	protein_ubiquitination_[GO:0016567]	NA	NA	NA	NA	NA	NA	PF00651.26;BTB/POZ_domain;0.00014;PF03000.9;NPH3_family;3.7e-96	NA	NA	len=111;ExpAA=0.16;First60=0.03;PredHel=0;Topology=o;len=667;ExpAA=0.19;First60=0.05;PredHel=0;Topology=o	Q9LYW0
Contig3768_c0_g1_i1	3.38432	7.98214e-05	NEN2_ARATH	Protein_NEN2_(NAC45/NAC86-dependent_exonuclease-domain_protein_2)_(EC_3.1.11.-)	NEN2_At5g61390_MFB13.17	Arabidopsis_thaliana_(Mouse-ear_cress)	PF00929;	3702	NA	3'-5'_exonuclease_activity_[GO:0008408];_metal_ion_binding_[GO:0046872];_nucleic_acid_binding_[GO:0003676]	cytoplasm_[GO:0005737];_nucleus_[GO:0005634]	NA	NA	NA	NA	NA	NA	NA	NA	Q0V842
Contig3768_c0_g1_i1	3.38432	7.98214e-05	NEN2_ARATH	Protein_NEN2_(NAC45/NAC86-dependent_exonuclease-domain_protein_2)_(EC_3.1.11.-)	NEN2_At5g61390_MFB13.17	Arabidopsis_thaliana_(Mouse-ear_cress)	PF00929;	3702	NA	3'-5'_exonuclease_activity_[GO:0008408];_metal_ion_binding_[GO:0046872];_nucleic_acid_binding_[GO:0003676]	cytoplasm_[GO:0005737];_nucleus_[GO:0005634]	NA	NA	NA	NA	NA	NA	NA	NA	Q0V842
Contig407_c0_g1_i1	3.37964	1.14572e-07	THT2_ORYSJ	Tryptamine_hydroxycinnamoyltransferase_2_(OsTHT2)_(EC_2.3.1.-)	THT2_Os10g0380100_LOC_Os10g23820_OSJNBa0032N04.1	Oryza_sativa_subsp._japonica_(Rice)	PF02458;	39947	NA	transferase_activity,_transferring_acyl_groups_other_than_amino-acyl_groups_[GO:0016747]	NA	NA	NA	NA	NA	PF00668.15;Condensation_domain;0.026;PF02458.10;Transferase_family;5.1e-58	NA	NA	len=434;ExpAA=0.44;First60=0.02;PredHel=0;Topology=o	Q8LMI4
comp17401_c0_g1_i1	3.378	0.000918478	NA	NA	NA	NA	NA	NA	NA	NA	NA	NA	NA	NA	NA	NA	NA	NA	len=161;ExpAA=25.62;First60=17.64;PredHel=1;Topology=i42-64o	NA
comp15557_c0_g1_i1	3.3762	7.44247e-05	C76M5_ORYSJ	Cytochrome_P450_76M5_(EC_1.14.13.192)	CYP76M5_Os02g0569000_LOC_Os02g36030_OsJ_07201_P0025F02.20	Oryza_sativa_subsp._japonica_(Rice)	PF00067;	39947	defense_response_[GO:0006952];_diterpene_phytoalexin_biosynthetic_process_[GO:0051502];_oxidation-reduction_process_[GO:0055114]	3alpha-hydroxy-ent-sandaracopimardiene_9-beta-monooxygenase_activity_[GO:0102597];_heme_binding_[GO:0020037];_iron_ion_binding_[GO:0005506];_monooxygenase_activity_[GO:0004497];_oxidoreductase_activity,_acting_on_paired_donors,_with_incorporation_or_reduction_of_molecular_oxygen,_NAD(P)H_as_one_donor,_and_incorporation_of_one_atom_of_oxygen_[GO:0016709]	integral_component_of_membrane_[GO:0016021];_membrane_[GO:0016020]	NA	NA	NA	NA	PF00067.17;Cytochrome_P450;2.3e-62	NA	NA	len=104;ExpAA=0.06;First60=0.02;PredHel=0;Topology=o;len=382;ExpAA=13.06;First60=11.20;PredHel=0;Topology=o	Q6YTF5
comp2688_c0_g1_i1	3.37286	5.05759e-07	BAM1_ARATH	Beta-amylase_1,_chloroplastic_(EC_3.2.1.2)_(1,4-alpha-D-glucan_maltohydrolase)_(Beta-amylase_7)_(Thioredoxin-regulated_beta-amylase)_(TR-BAMY)	BAM1_BMY7_TRBAMY_At3g23920_F14O13.12	Arabidopsis_thaliana_(Mouse-ear_cress)	PF01373;	3702	response_to_water_deprivation_[GO:0009414];_starch_catabolic_process_[GO:0005983]	beta-amylase_activity_[GO:0016161]	chloroplast_[GO:0009507];_cytosol_[GO:0005829];_nucleus_[GO:0005634]	NA	NA	NA	NA	PF01373.12;Glycosyl_hydrolase_family_14;2.3e-51;PF05642.6;Sporozoite_P67_surface_antigen;0.29	NA	NA	len=232;ExpAA=0.00;First60=0.00;PredHel=0;Topology=o;len=295;ExpAA=22.33;First60=21.14;PredHel=1;Topology=i17-39o	Q9LIR6
comp2688_c0_g1_i1	3.37286	5.05759e-07	BAM1_ARATH	Beta-amylase_1,_chloroplastic_(EC_3.2.1.2)_(1,4-alpha-D-glucan_maltohydrolase)_(Beta-amylase_7)_(Thioredoxin-regulated_beta-amylase)_(TR-BAMY)	BAM1_BMY7_TRBAMY_At3g23920_F14O13.12	Arabidopsis_thaliana_(Mouse-ear_cress)	PF01373;	3702	response_to_water_deprivation_[GO:0009414];_starch_catabolic_process_[GO:0005983]	beta-amylase_activity_[GO:0016161]	chloroplast_[GO:0009507];_cytosol_[GO:0005829];_nucleus_[GO:0005634]	NA	NA	NA	NA	PF01373.12;Glycosyl_hydrolase_family_14;2.3e-51;PF05642.6;Sporozoite_P67_surface_antigen;0.29	NA	NA	len=232;ExpAA=0.00;First60=0.00;PredHel=0;Topology=o;len=295;ExpAA=22.33;First60=21.14;PredHel=1;Topology=i17-39o	Q9LIR6
comp4244_c0_g1_i1	3.3558	1.00714e-08	NA	NA	NA	NA	NA	NA	NA	NA	NA	NA	NA	NA	NA	NA	NA	NA	len=247;ExpAA=0.01;First60=0.00;PredHel=0;Topology=o	NA
comp8445_c0_g1_i1	3.34588	0.00627133	NA	NA	NA	NA	NA	NA	NA	NA	NA	NA	NA	NA	NA	NA	NA	NA	NA	NA
comp4207_c0_g1_i1	3.33039	1.77138e-05	BH148_ORYSJ	Transcription_factor_BHLH148_(Basic_helix-loop-helix_protein_148)_(OsbHLH148)_(bHLH_transcription_factor_bHLH148)	BHLH148_Os03g0741100_LOC_Os03g53020_OJ1365_D05.18	Oryza_sativa_subsp._japonica_(Rice)	PF00010;	39947	regulation_of_transcription,_DNA-templated_[GO:0006355];_response_to_water_deprivation_[GO:0009414];_transcription,_DNA-templated_[GO:0006351]	DNA_binding_[GO:0003677]	nucleus_[GO:0005634]	NA	NA	NA	NA	PF00010.21;Helix-loop-helix_DNA-binding_domain;1.2e-05	NA	NA	len=325;ExpAA=0.00;First60=0.00;PredHel=0;Topology=o;len=327;ExpAA=0.45;First60=0.37;PredHel=0;Topology=o	Q75KV9
comp3288_c0_g1_i2	3.31477	2.21076e-05	NAC48_ORYSJ	NAC_domain-containing_protein_48_(ONAC048)	NAC48_NAC6_Os01g0884300_LOC_Os01g66120_B1065E10.51	Oryza_sativa_subsp._japonica_(Rice)	PF02365;	39947	regulation_of_transcription,_DNA-templated_[GO:0006355];_transcription,_DNA-templated_[GO:0006351]	DNA_binding_[GO:0003677]	nucleus_[GO:0005634]	NA	NA	NA	NA	NA	NA	NA	NA	Q7F2L3
comp14574_c0_g1_i1	3.3132	0.00656499	B3GTJ_ARATH	Hydroxyproline_O-galactosyltransferase_GALT6_(EC_2.4.1.-)_(Beta-1,3-galactosyltransferase_19)	GALT6_B3GALT19_At5g62620_MRG21.3	Arabidopsis_thaliana_(Mouse-ear_cress)	PF00337;PF01762;	3702	arabinogalactan_protein_metabolic_process_[GO:0010405];_mucilage_biosynthetic_process_involved_in_seed_coat_development_[GO:0048354];_negative_regulation_of_leaf_senescence_[GO:1900056];_protein_O-linked_glycosylation_via_hydroxyproline_[GO:0018258]	carbohydrate_binding_[GO:0030246];_hydroxyproline_O-galactosyltransferase_activity_[GO:1990714]	chloroplast_[GO:0009507];_Golgi_apparatus_[GO:0005794];_Golgi_membrane_[GO:0000139];_integral_component_of_membrane_[GO:0016021]	NA	NA	NA	NA	PF00337.17;Galactoside-binding_lectin;2.9e-14;PF02711.9;E4_protein;0.45	NA	NA	len=253;ExpAA=21.74;First60=19.07;PredHel=1;Topology=i41-63o	Q9LV16
comp8298_c0_g1_i1	3.30776	7.45594e-06	NA	NA	NA	NA	NA	NA	NA	NA	NA	NA	NA	NA	NA	PF05078.7;Protein_of_unknown_function_(DUF679);8.5e-62	NA	NA	len=219;ExpAA=79.40;First60=8.91;PredHel=4;Topology=o50-72i84-106o142-164i185-204o	NA
comp8298_c0_g1_i1	3.30776	7.45594e-06	NA	NA	NA	NA	NA	NA	NA	NA	NA	NA	NA	NA	NA	PF05078.7;Protein_of_unknown_function_(DUF679);8.5e-62	NA	NA	len=219;ExpAA=79.40;First60=8.91;PredHel=4;Topology=o50-72i84-106o142-164i185-204o	NA
Contig608_c0_g1_i1	3.28961	3.36879e-08	UGT2_GARJA	7-deoxyloganetin_glucosyltransferase_(EC_2.4.1.324)_(Genipin_glucosyltransferase)_(UDP-glucose_glucosyltransferase_2)_(GjUGT2)_(UDP-glycosyltransferase_85A24)	UGT85A24_UGT2	Gardenia_jasminoides_(Cape_jasmine)_(Gardenia_augusta)	PF00201;	114476	metabolic_process_[GO:0008152]	UDP-glucosyltransferase_activity_[GO:0035251]	NA	NA	NA	NA	NA	PF00201.13;UDP-glucoronosyl_and_UDP-glucosyl_transferase;5.1e-25	NA	NA	len=490;ExpAA=10.52;First60=0.02;PredHel=0;Topology=o	F8WKW1
comp16224_c0_g1_i1	3.27432	1.83524e-05	C71A1_PERAE	Cytochrome_P450_71A1_(EC_1.14.-.-)_(ARP-2)_(CYPLXXIA1)	CYP71A1	Persea_americana_(Avocado)	PF00067;	3435	fruit_ripening_[GO:0009835]	heme_binding_[GO:0020037];_iron_ion_binding_[GO:0005506];_monooxygenase_activity_[GO:0004497];_oxidoreductase_activity,_acting_on_paired_donors,_with_incorporation_or_reduction_of_molecular_oxygen_[GO:0016705]	endoplasmic_reticulum_membrane_[GO:0005789];_integral_component_of_membrane_[GO:0016021];_organelle_membrane_[GO:0031090]	NA	NA	NA	NA	PF00067.17;Cytochrome_P450;3.3e-91	NA	1;23;0.577	len=517;ExpAA=20.39;First60=19.33;PredHel=1;Topology=i5-24o	P24465
comp1580_c0_g1_i1	3.26988	0.00143822	SMO11_ARATH	Methylsterol_monooxygenase_1-1_(EC_1.14.13.72)_(Sterol_4-alpha-methyl-oxidase_1-1)_(AtSMO1-1)	SMO1-1_At4g12110_F16J13.180	Arabidopsis_thaliana_(Mouse-ear_cress)	PF04116;	3702	4,4-dimethyl-9beta,19-cyclopropylsterol_oxidation_[GO:0080064];_fatty_acid_biosynthetic_process_[GO:0006633];_sterol_biosynthetic_process_[GO:0016126]	C-4_methylsterol_oxidase_activity_[GO:0000254];_iron_ion_binding_[GO:0005506]	endoplasmic_reticulum_membrane_[GO:0005789];_integral_component_of_membrane_[GO:0016021];_membrane_[GO:0016020]	NA	NA	NA	NA	NA	NA	NA	NA	Q8L7W5
comp4554_c0_g1_i1	3.26853	6.85426e-07	INV1_MAIZE	Beta-fructofuranosidase_1_(EC_3.2.1.26)_(Invertase_1)_(Sucrose_1)	IVR1	Zea_mays_(Maize)	PF11837;PF08244;PF00251;	4577	carbohydrate_metabolic_process_[GO:0005975]	sucrose_alpha-glucosidase_activity_[GO:0004575]	integral_component_of_membrane_[GO:0016021];_vacuolar_lumen_[GO:0005775]	NA	NA	NA	NA	PF00251.15;Glycosyl_hydrolases_family_32_N-terminal_domain;9.1e-91;PF11837.3;Domain_of_unknown_function_(DUF3357);7e-16	NA	NA	len=379;ExpAA=21.58;First60=14.70;PredHel=1;Topology=i45-67o	P49175
comp4554_c0_g1_i1	3.26853	6.85426e-07	INV1_MAIZE	Beta-fructofuranosidase_1_(EC_3.2.1.26)_(Invertase_1)_(Sucrose_1)	IVR1	Zea_mays_(Maize)	PF11837;PF08244;PF00251;	4577	carbohydrate_metabolic_process_[GO:0005975]	sucrose_alpha-glucosidase_activity_[GO:0004575]	integral_component_of_membrane_[GO:0016021];_vacuolar_lumen_[GO:0005775]	NA	NA	NA	NA	PF00251.15;Glycosyl_hydrolases_family_32_N-terminal_domain;9.1e-91;PF11837.3;Domain_of_unknown_function_(DUF3357);7e-16	NA	NA	len=379;ExpAA=21.58;First60=14.70;PredHel=1;Topology=i45-67o	P49175
Contig784_c0_g1_i1	3.26502	2.8151e-10	E138_ARATH	Glucan_endo-1,3-beta-glucosidase_8_(EC_3.2.1.39)_((1->3)-beta-glucan_endohydrolase_8)_((1->3)-beta-glucanase_8)_(Beta-1,3-endoglucanase_8)_(Beta-1,3-glucanase_8)	At1g64760_F13O11.7	Arabidopsis_thaliana_(Mouse-ear_cress)	PF00332;PF07983;	3702	carbohydrate_metabolic_process_[GO:0005975];_cell_wall_organization_[GO:0071555];_defense_response_[GO:0006952]	glucan_endo-1,3-beta-D-glucosidase_activity_[GO:0042973];_hydrolase_activity,_hydrolyzing_O-glycosyl_compounds_[GO:0004553];_polysaccharide_binding_[GO:0030247]	anchored_component_of_membrane_[GO:0031225];_anchored_component_of_plasma_membrane_[GO:0046658];_cell_wall_[GO:0005618];_extracellular_region_[GO:0005576];_plasma_membrane_[GO:0005886];_plasmodesma_[GO:0009506]	NA	NA	NA	NA	PF00332.13;Glycosyl_hydrolases_family_17;4.6e-36;PF07983.8;X8_domain;4.7e-15;PF11308.3;Glycosyl_hydrolases_related_to_GH101_family,_GHL1-GHL3;0.064	NA	NA	len=299;ExpAA=6.96;First60=1.67;PredHel=0;Topology=o	Q6NKW9
Contig1366_c0_g1_i1	3.2401	0.000941729	WRKY6_ARATH	WRKY_transcription_factor_6_(WRKY_DNA-binding_protein_6)_(AtWRKY6)	WRKY6_At1g62300_F19K23.22	Arabidopsis_thaliana_(Mouse-ear_cress)	PF03106;	3702	cellular_response_to_boron-containing_substance_deprivation_[GO:0080169];_cellular_response_to_phosphate_starvation_[GO:0016036];_ethylene-activated_signaling_pathway_[GO:0009873];_negative_regulation_of_transcription,_DNA-templated_[GO:0045892];_response_to_chitin_[GO:0010200];_transcription,_DNA-templated_[GO:0006351]	sequence-specific_DNA_binding_[GO:0043565];_transcription_factor_activity,_sequence-specific_DNA_binding_[GO:0003700];_transcription_regulatory_region_DNA_binding_[GO:0044212]	nucleus_[GO:0005634]	NA	NA	NA	NA	PF03106.10;WRKY_DNA_-binding_domain;5e-16	NA	NA	len=254;ExpAA=0.27;First60=0.01;PredHel=0;Topology=o	Q9C519
comp2981_c0_g1_i2	3.23213	2.74963e-06	MCA4_ARATH	Metacaspase-4_(AtMC4)_(EC_3.4.22.-)_(Metacaspase_2d)_(AtMCP2d)_(Metacaspase-7)_[Cleaved_into:_Metacaspase-4_subunit_p20;_Metacaspase-4_subunit_p10]	AMC4_AMC7_MCP2D_At1g79340_YUP8H12R.4	Arabidopsis_thaliana_(Mouse-ear_cress)	NA	3702	defense_response_[GO:0006952];_positive_regulation_of_programmed_cell_death_[GO:0043068];_protein_autoprocessing_[GO:0016540]	cysteine-type_endopeptidase_activity_[GO:0004197];_cysteine-type_peptidase_activity_[GO:0008234];_identical_protein_binding_[GO:0042802]	cytoplasm_[GO:0005737];_cytosol_[GO:0005829];_plasma_membrane_[GO:0005886];_plasmodesma_[GO:0009506]	NA	NA	NA	NA	PF00656.17;Caspase_domain;3.7e-81;PF14538.1;Raptor_N-terminal_CASPase_like_domain;0.0049	NA	NA	len=121;ExpAA=0.48;First60=0.36;PredHel=0;Topology=o;len=427;ExpAA=0.10;First60=0.09;PredHel=0;Topology=o	O64517
comp19541_c0_g1_i2	3.23118	0.00196679	NA	NA	NA	NA	NA	NA	NA	NA	NA	NA	NA	NA	NA	PF04782.7;Protein_of_unknown_function_(DUF632);1.7e-101;PF04783.7;Protein_of_unknown_function_(DUF630);7.3e-22	NA	NA	len=724;ExpAA=0.00;First60=0.00;PredHel=0;Topology=o	NA
Contig2472_c0_g1_i1	3.23073	0.0048107	NA	NA	NA	NA	NA	NA	NA	NA	NA	NA	NA	NA	NA	NA	NA	NA	len=122;ExpAA=0.00;First60=0.00;PredHel=0;Topology=i	NA
Contig2472_c0_g1_i1	3.23073	0.0048107	NA	NA	NA	NA	NA	NA	NA	NA	NA	NA	NA	NA	NA	NA	NA	NA	len=122;ExpAA=0.00;First60=0.00;PredHel=0;Topology=i	NA
comp6557_c0_g1_i1	3.22425	0.00467918	DFRA_PETHY	Dihydroflavonol_4-reductase_(DFR)_(EC_1.1.1.219)_(Dihydrokaempferol_4-reductase)_(Flavanone_4-reductase)_(FNR)_(EC_1.1.1.234)	DFRA_AN6	Petunia_hybrida_(Petunia)	PF01370;	4102	anthocyanin-containing_compound_biosynthetic_process_[GO:0009718]	coenzyme_binding_[GO:0050662];_dihydrokaempferol_4-reductase_activity_[GO:0045552];_flavanone_4-reductase_activity_[GO:0047890]	NA	NA	NA	NA	NA	NA	NA	NA	NA	P14720
comp19851_c0_g1_i1	3.21893	0.000923714	Y1343_ARATH	G-type_lectin_S-receptor-like_serine/threonine-protein_kinase_At1g34300_(EC_2.7.11.1)	At1g34300_F23M19.5	Arabidopsis_thaliana_(Mouse-ear_cress)	PF01453;PF00069;PF00954;	3702	protein_phosphorylation_[GO:0006468];_recognition_of_pollen_[GO:0048544]	ATP_binding_[GO:0005524];_calmodulin_binding_[GO:0005516];_carbohydrate_binding_[GO:0030246];_protein_serine/threonine_kinase_activity_[GO:0004674]	integral_component_of_membrane_[GO:0016021];_plasma_membrane_[GO:0005886]	NA	NA	NA	NA	PF00069.20;Protein_kinase_domain;1.4e-44;PF01034.15;Syndecan_domain;0.042;PF02009.11;Rifin/stevor_family;0.081;PF03109.11;ABC1_family;0.036;PF04221.7;RelB_antitoxin;0.041;PF07714.12;Protein_tyrosine_kinase;6.4e-47	NA	NA	len=479;ExpAA=27.39;First60=0.01;PredHel=1;Topology=i93-115o	Q9XID3
comp1734_c0_g1_i1	3.21108	1.93788e-07	TS2_MAIZE	Sex_determination_protein_tasselseed-2	TS2	Zea_mays_(Maize)	PF00106;	4577	multicellular_organism_development_[GO:0007275]	oxidoreductase_activity_[GO:0016491]	NA	NA	NA	NA	NA	PF00106.20;short_chain_dehydrogenase;2.6e-30;PF00670.16;S-adenosyl-L-homocysteine_hydrolase,_NAD_binding_domain;0.03;PF01073.14;3-beta_hydroxysteroid_dehydrogenase/isomerase_family;0.00049;PF01370.16;NAD_dependent_epimerase/dehydratase_family;0.0016;PF03435.13;Saccharopine_dehydrogenase;0.0063;PF08659.5;KR_domain;6.7e-13;PF08883.6;Dopa_4,5-dioxygenase_family;0.0016;PF13561.1;Enoyl-(Acyl_carrier_p…	NA	NA	len=303;ExpAA=0.61;First60=0.56;PredHel=0;Topology=o;len=334;ExpAA=1.99;First60=0.06;PredHel=0;Topology=o	P50160
Contig2951_c0_g1_i1	3.20763	0.00259801	WRK46_ARATH	Probable_WRKY_transcription_factor_46_(WRKY_DNA-binding_protein_46)	WRKY46_At2g46400_F11C10.9	Arabidopsis_thaliana_(Mouse-ear_cress)	PF03106;	3702	lateral_root_development_[GO:0048527];_regulation_of_transcription,_DNA-templated_[GO:0006355];_response_to_chitin_[GO:0010200];_transcription,_DNA-templated_[GO:0006351]	core_promoter_proximal_region_sequence-specific_DNA_binding_[GO:0000987];_sequence-specific_DNA_binding_[GO:0043565];_transcription_factor_activity,_sequence-specific_DNA_binding_[GO:0003700];_transcription_regulatory_region_DNA_binding_[GO:0044212]	nucleolus_[GO:0005730]	NA	NA	NA	NA	PF03106.10;WRKY_DNA_-binding_domain;1.5e-19	NA	NA	len=263;ExpAA=0.00;First60=0.00;PredHel=0;Topology=o	Q9SKD9
Contig2585_c0_g1_i1	3.20596	3.40828e-05	NA	NA	NA	NA	NA	NA	NA	NA	NA	NA	NA	NA	NA	PF12734.2;Cysteine-rich_TM_module_stress_tolerance;1.3	NA	NA	len=156;ExpAA=0.00;First60=0.00;PredHel=0;Topology=o	NA
comp11133_c0_g1_i1	3.20077	0.00314215	NA	NA	NA	NA	NA	NA	NA	NA	NA	NA	NA	NA	NA	NA	NA	NA	len=136;ExpAA=2.39;First60=0.19;PredHel=0;Topology=o	NA
comp11133_c0_g1_i1	3.20077	0.00314215	NA	NA	NA	NA	NA	NA	NA	NA	NA	NA	NA	NA	NA	NA	NA	NA	len=136;ExpAA=2.39;First60=0.19;PredHel=0;Topology=o	NA
comp2272_c0_g1_i1	3.19733	5.89411e-10	AAP7_ARATH	Probable_amino_acid_permease_7_(Amino_acid_transporter_AAP7)	AAP7_At5g23810_MRO11.15	Arabidopsis_thaliana_(Mouse-ear_cress)	PF01490;	3702	amino_acid_transmembrane_transport_[GO:0003333];_amino_acid_transport_[GO:0006865]	symporter_activity_[GO:0015293]	integral_component_of_membrane_[GO:0016021];_membrane_[GO:0016020];_plasma_membrane_[GO:0005886]	NA	NA	NA	NA	PF01490.13;Transmembrane_amino_acid_transporter_protein;8.1e-47;PF03222.8;Tryptophan/tyrosine_permease_family;1.4e-06	NA	NA	len=235;ExpAA=0.01;First60=0.00;PredHel=0;Topology=o;len=237;ExpAA=102.34;First60=28.94;PredHel=4;Topology=i28-50o54-76i114-136o177-199i	Q9FF99
comp6411_c0_g1_i2	3.18596	6.76697e-13	BGL31_ORYSJ	Beta-glucosidase_31_(Os9bglu31)_(EC_3.2.1.21)	BGLU31_Os09g0511600_LOC_Os09g33680_OsJ_29984	Oryza_sativa_subsp._japonica_(Rice)	PF00232;	39947	carbohydrate_metabolic_process_[GO:0005975];_glycosyl_compound_metabolic_process_[GO:1901657]	beta-glucosidase_activity_[GO:0008422];_scopolin_beta-glucosidase_activity_[GO:0102483]	NA	NA	NA	NA	NA	PF00232.13;Glycosyl_hydrolase_family_1;3.7e-146	NA	1;23;0.944	len=518;ExpAA=22.62;First60=22.42;PredHel=1;Topology=i7-29o	B7F7K7
comp8229_c0_g1_i3	3.18389	7.87283e-07	P2C59_ORYSJ	Probable_protein_phosphatase_2C_59_(OsPP2C59)_(EC_3.1.3.16)	Os06g0698300_LOC_Os06g48300_OsJ_021637_P0028E05.39	Oryza_sativa_subsp._japonica_(Rice)	PF00481;	39947	NA	metal_ion_binding_[GO:0046872];_protein_serine/threonine_phosphatase_activity_[GO:0004722]	NA	NA	NA	NA	NA	PF00481.16;Protein_phosphatase_2C;3.2e-67;PF07228.7;Stage_II_sporulation_protein_E_(SpoIIE);0.061;PF13672.1;Protein_phosphatase_2C;5.8e-07	NA	NA	len=380;ExpAA=0.71;First60=0.01;PredHel=0;Topology=o	Q5Z6F5
comp8779_c0_g1_i2	3.18031	2.48742e-08	TKPR1_ARATH	Tetraketide_alpha-pyrone_reductase_1_(EC_1.1.1.-)_(Protein_DIHYDROFLAVONOL_4-REDUCTASE-LIKE_1)	TKPR1_DRL1_At4g35420_F23E12.20	Arabidopsis_thaliana_(Mouse-ear_cress)	PF01370;	3702	pollen_development_[GO:0009555];_pollen_exine_formation_[GO:0010584];_seed_development_[GO:0048316];_sporopollenin_biosynthetic_process_[GO:0080110]	coenzyme_binding_[GO:0050662];_oxidoreductase_activity_[GO:0016491]	endoplasmic_reticulum_[GO:0005783];_nucleus_[GO:0005634]	NA	NA	NA	NA	PF00106.20;short_chain_dehydrogenase;1.1e-07;PF01073.14;3-beta_hydroxysteroid_dehydrogenase/isomerase_family;2.2e-16;PF01370.16;NAD_dependent_epimerase/dehydratase_family;9.7e-24;PF02719.10;Polysaccharide_biosynthesis_protein;0.009;PF05368.8;NmrA-like_family;0.0011;PF07993.7;Male_sterility_protein;8.4e-13;PF08659.5;KR_domain;0.00023;PF13460.1;NADH(P)-binding;1.8e-13	NA	NA	len=310;ExpAA=0.07;First60=0.00;PredHel=0;Topology=o	Q500U8
comp15071_c0_g1_i2	3.16969	4.42258e-05	P2C51_ORYSJ	Probable_protein_phosphatase_2C_51_(OsPP2C51)_(EC_3.1.3.16)	Os05g0572700_LOC_Os05g49730_OJ1735_C10.11_OsJ_018833_OsJ_19620	Oryza_sativa_subsp._japonica_(Rice)	PF00481;	39947	NA	metal_ion_binding_[GO:0046872];_protein_serine/threonine_phosphatase_activity_[GO:0004722]	NA	NA	NA	NA	NA	PF00481.16;Protein_phosphatase_2C;1.4e-68;PF13672.1;Protein_phosphatase_2C;2.2e-08	NA	NA	len=122;ExpAA=0.01;First60=0.00;PredHel=0;Topology=o;len=505;ExpAA=0.02;First60=0.00;PredHel=0;Topology=o	Q65XK7
comp13847_c0_g1_i1	3.14652	0.000566333	WRK76_ORYSI	WRKY_transcription_factor_WRKY76_(OsWRKY76)	WRKY76_OsI_31379	Oryza_sativa_subsp._indica_(Rice)	PF03106;	39946	response_to_bacterium_[GO:0009617];_response_to_chitin_[GO:0010200];_response_to_fungus_[GO:0009620];_transcription,_DNA-templated_[GO:0006351]	sequence-specific_DNA_binding_[GO:0043565];_transcription_factor_activity,_sequence-specific_DNA_binding_[GO:0003700]	nucleus_[GO:0005634]	NA	NA	NA	NA	PF03106.10;WRKY_DNA_-binding_domain;6.3e-27	NA	NA	len=364;ExpAA=0.87;First60=0.86;PredHel=0;Topology=o	Q6IEK5
Contig5797_c0_g1_i1	3.12915	1.51539e-05	AMYB_MAIZE	Beta-amylase_(EC_3.2.1.2)_(1,4-alpha-D-glucan_maltohydrolase)	BMY1	Zea_mays_(Maize)	PF01373;	4577	polysaccharide_catabolic_process_[GO:0000272]	beta-amylase_activity_[GO:0016161]	NA	NA	NA	NA	NA	NA	NA	NA	NA	P55005
comp4021_c0_g1_i2	3.11674	0.00080642	DMR6_ARATH	Protein_DOWNY_MILDEW_RESISTANCE_6_(AtDMR6)_(EC_1.14.11.-)_(2-oxoglutarate_(2OG)-Fe(II)_oxygenase-like_protein_DMR6)_(Salicylate_3-hydroxylase_DMR6)_(S3H_DMR6)_(SA_3-hydroxylase_DMR6)_(Salicylic_acid_3-hydroxylase_DMR6)_(EC_1.14.13.-)	DMR6_At5g24530_K18P6.6	Arabidopsis_thaliana_(Mouse-ear_cress)	PF03171;PF14226;	3702	defense_response_to_bacterium_[GO:0042742];_defense_response_to_oomycetes_[GO:0002229];_flavonoid_biosynthetic_process_[GO:0009813];_response_to_bacterium_[GO:0009617];_response_to_fungus_[GO:0009620];_response_to_oomycetes_[GO:0002239];_response_to_salicylic_acid_[GO:0009751];_salicylic_acid_catabolic_process_[GO:0046244]	flavone_synthase_activity_[GO:0033759];_metal_ion_binding_[GO:0046872]	NA	NA	NA	NA	NA	NA	NA	NA	len=111;ExpAA=0.00;First60=0.00;PredHel=0;Topology=i	Q9FLV0
comp4021_c0_g1_i2	3.11674	0.00080642	DMR6_ARATH	Protein_DOWNY_MILDEW_RESISTANCE_6_(AtDMR6)_(EC_1.14.11.-)_(2-oxoglutarate_(2OG)-Fe(II)_oxygenase-like_protein_DMR6)_(Salicylate_3-hydroxylase_DMR6)_(S3H_DMR6)_(SA_3-hydroxylase_DMR6)_(Salicylic_acid_3-hydroxylase_DMR6)_(EC_1.14.13.-)	DMR6_At5g24530_K18P6.6	Arabidopsis_thaliana_(Mouse-ear_cress)	PF03171;PF14226;	3702	defense_response_to_bacterium_[GO:0042742];_defense_response_to_oomycetes_[GO:0002229];_flavonoid_biosynthetic_process_[GO:0009813];_response_to_bacterium_[GO:0009617];_response_to_fungus_[GO:0009620];_response_to_oomycetes_[GO:0002239];_response_to_salicylic_acid_[GO:0009751];_salicylic_acid_catabolic_process_[GO:0046244]	flavone_synthase_activity_[GO:0033759];_metal_ion_binding_[GO:0046872]	NA	NA	NA	NA	NA	NA	NA	NA	len=111;ExpAA=0.00;First60=0.00;PredHel=0;Topology=i	Q9FLV0
comp3979_c0_g1_i2	3.11405	0.00662148	NA	NA	NA	NA	NA	NA	NA	NA	NA	NA	NA	NA	NA	NA	NA	NA	NA	NA
comp4642_c0_g1_i1	3.10739	2.04732e-09	MTP5_ORYSJ	Metal_tolerance_protein_5_(OsMTP5)	MTP5_Os01g0837800_LOC_Os01g62070_OsJ_04008_P0031D11.3	Oryza_sativa_subsp._japonica_(Rice)	PF01545;PF16916;	39947	NA	cation_transmembrane_transporter_activity_[GO:0008324]	integral_component_of_membrane_[GO:0016021];_vacuolar_membrane_[GO:0005774]	NA	NA	NA	NA	PF00036.27;EF_hand;4e-24;PF01545.16;Cation_efflux_family;1.2e-09;PF01839.18;FG-GAP_repeat;5.3;PF10591.4;Secreted_protein_acidic_and_rich_in_cysteine_Ca_binding_region;0.038;PF12763.2;Cytoskeletal-regulatory_complex_EF_hand;0.015;PF13202.1;EF_hand;2.1e-16;PF13405.1;EF-hand_domain;8.3e-19;PF13493.1;Domain_of_unknown_function_(DUF4118);0.079;PF13499.1;EF-hand_domain_pair;2.8e-21;PF13517.1;Repeat_dom…	NA	NA	len=146;ExpAA=0.00;First60=0.00;PredHel=0;Topology=o;len=203;ExpAA=48.85;First60=0.00;PredHel=2;Topology=o140-162i183-202o;len=99;ExpAA=0.36;First60=0.36;PredHel=0;Topology=o	Q5NA18
comp9034_c0_g1_i1	3.10379	4.09817e-05	NA	NA	NA	NA	NA	NA	NA	NA	NA	NA	NA	NA	NA	PF00847.15;AP2_domain;1.4e-08	NA	NA	len=193;ExpAA=0.03;First60=0.03;PredHel=0;Topology=o	NA
comp6987_c0_g1_i3	3.10286	0.00385259	YG31B_YEAST	Transposon_Ty3-G_Gag-Pol_polyprotein_(Gag3-Pol3)_(Transposon_Ty3-1_TYA-TYB_polyprotein)_[Cleaved_into:_Capsid_protein_(CA)_(p24);_Spacer_peptide_p3;_Nucleocapsid_protein_p11_(NC);_Ty3_protease_(PR)_(EC_3.4.23.-)_(p16);_Spacer_peptide_J;_Reverse_transcriptase/ribonuclease_H_(RT)_(RT-RH)_(EC_2.7.7.49)_(EC_2.7.7.7)_(EC_3.1.26.4)_(p55);_Integrase_p61_(IN);_Integrase_p58_(IN)]	TY3B-G_YGRWTy3-1_POL_YGR109W-B_G5984	Saccharomyces_cerevisiae_(strain_ATCC_204508_/_S288c)_(Baker's_yeast)	PF12384;PF00665;PF00078;	559292	DNA_integration_[GO:0015074];_DNA_recombination_[GO:0006310];_transposition,_RNA-mediated_[GO:0032197]	aspartic-type_endopeptidase_activity_[GO:0004190];_ATP_binding_[GO:0005524];_DNA_binding_[GO:0003677];_DNA-directed_DNA_polymerase_activity_[GO:0003887];_peptidase_activity_[GO:0008233];_ribonuclease_activity_[GO:0004540];_RNA_binding_[GO:0003723];_RNA-directed_DNA_polymerase_activity_[GO:0003964];_RNA-DNA_hybrid_ribonuclease_activity_[GO:0004523];_zinc_ion_binding_[GO:0008270]	cytoplasm_[GO:0005737];_nucleus_[GO:0005634];_retrotransposon_nucleocapsid_[GO:0000943]	NA	NA	NA	NA	PF00075.19;RNase_H;3.8e-10;PF00078.22;Reverse_transcriptase_(RNA-dependent_DNA_polymerase);3.4e-17;PF00665.21;Integrase_core_domain;1.7e-25;PF02370.11;M_protein_repeat;0.1;PF03732.12;Retrotransposon_gag_protein;2.1e-14;PF04195.7;Putative_gypsy_type_transposon;9.8e-30;PF08788.6;NHR2_domain_like;3.3;PF11180.3;Protein_of_unknown_function_(DUF2968);0.084;PF11559.3;Afadin-_and_alpha_-actinin-Binding;0…	NA	NA	len=1058;ExpAA=0.14;First60=0.00;PredHel=0;Topology=o;len=133;ExpAA=0.00;First60=0.00;PredHel=0;Topology=o;len=155;ExpAA=0.00;First60=0.00;PredHel=0;Topology=o;len=336;ExpAA=0.10;First60=0.09;PredHel=0;Topology=o;len=347;ExpAA=2.07;First60=0.00;PredHel=0;Topology=o;len=456;ExpAA=2.04;First60=0.09;PredHel=0;Topology=o;len=583;ExpAA=0.11;First60=0.00;PredHel=0;Topology=o	Q99315
comp7623_c0_g1_i1	3.10204	0.000514231	C70B2_ARATH	Cytochrome_P450_709B2_(EC_1.14.-.-)	CYP709B2_At2g46950	Arabidopsis_thaliana_(Mouse-ear_cress)	PF00067;	3702	NA	heme_binding_[GO:0020037];_iron_ion_binding_[GO:0005506];_monooxygenase_activity_[GO:0004497];_oxidoreductase_activity,_acting_on_paired_donors,_with_incorporation_or_reduction_of_molecular_oxygen_[GO:0016705]	integral_component_of_membrane_[GO:0016021]	NA	NA	NA	NA	PF00067.17;Cytochrome_P450;3.7e-81;PF01316.16;Arginine_repressor,_DNA_binding_domain;0.17;PF13966.1;zinc-binding_in_reverse_transcriptase;1.4e-22	NA	1;31;0.480	len=259;ExpAA=0.00;First60=0.00;PredHel=0;Topology=o;len=313;ExpAA=23.74;First60=1.57;PredHel=1;Topology=o258-280i;len=514;ExpAA=23.42;First60=22.80;PredHel=1;Topology=i5-27o	F4IK45
comp9441_c0_g1_i1	3.10155	0.000979271	PTR27_ARATH	Protein_NRT1/_PTR_FAMILY_6.2_(AtNPF6.2)_(Nitrate_transporter_1.4)	NPF6.2_NRT1.4_NTP2_At2g26690_F18A8.6	Arabidopsis_thaliana_(Mouse-ear_cress)	PF00854;	3702	nitrate_assimilation_[GO:0042128];_oligopeptide_transport_[GO:0006857];_response_to_jasmonic_acid_[GO:0009753];_response_to_wounding_[GO:0009611]	symporter_activity_[GO:0015293]	integral_component_of_membrane_[GO:0016021]	NA	NA	NA	NA	PF00854.16;POT_family;1.1e-49	NA	1;16;0.536	len=378;ExpAA=149.27;First60=22.20;PredHel=7;Topology=o20-42i140-162o177-196i217-236o256-278i299-318o338-360i	Q9SZY4
comp6481_c0_g1_i1	3.09421	8.83542e-06	INV1_MAIZE	Beta-fructofuranosidase_1_(EC_3.2.1.26)_(Invertase_1)_(Sucrose_1)	IVR1	Zea_mays_(Maize)	PF11837;PF08244;PF00251;	4577	carbohydrate_metabolic_process_[GO:0005975]	sucrose_alpha-glucosidase_activity_[GO:0004575]	integral_component_of_membrane_[GO:0016021];_vacuolar_lumen_[GO:0005775]	NA	NA	NA	NA	PF08244.7;Glycosyl_hydrolases_family_32_C_terminal;9.8e-18;PF08950.5;Protein_of_unknown_function_(DUF1861);0.057	NA	NA	len=209;ExpAA=0.01;First60=0.00;PredHel=0;Topology=o	P49175
comp4143_c0_g1_i6	3.08827	0.000816214	SGGP_ARATH	Haloacid_dehalogenase-like_hydrolase_domain-containing_protein_Sgpp_(EC_3.1.3.-)_(Subclass_I_phosphosugar_phosphatase)_(AtSgpp)	SGPP_At2g38740_T6A23.6	Arabidopsis_thaliana_(Mouse-ear_cress)	PF13419;	3702	NA	metal_ion_binding_[GO:0046872];_sugar-phosphatase_activity_[GO:0050308]	cytosol_[GO:0005829];_plasma_membrane_[GO:0005886]	NA	NA	NA	NA	PF00702.21;haloacid_dehalogenase-like_hydrolase;0.012;PF12710.2;haloacid_dehalogenase-like_hydrolase;0.019;PF13419.1;Haloacid_dehalogenase-like_hydrolase;3.3e-06	NA	NA	len=128;ExpAA=0.01;First60=0.00;PredHel=0;Topology=o	Q9ZVJ5
comp8462_c0_g1_i1	3.08491	0.00130044	GSTX3_SOYBN	Glutathione_S-transferase_3_(EC_2.5.1.18)	GST3	Glycine_max_(Soybean)_(Glycine_hispida)	PF00043;PF02798;	3847	NA	glutathione_transferase_activity_[GO:0004364]	NA	NA	NA	NA	NA	PF00043.20;Glutathione_S-transferase,_C-terminal_domain;9.9e-13;PF02798.15;Glutathione_S-transferase,_N-terminal_domain;7.2e-07;PF13409.1;Glutathione_S-transferase,_N-terminal_domain;5.2e-05;PF13410.1;Glutathione_S-transferase,_C-terminal_domain;2.8e-10;PF13417.1;Glutathione_S-transferase,_N-terminal_domain;8.7e-11;PF14497.1;Glutathione_S-transferase,_C-terminal_domain;1.6e-08	NA	NA	len=237;ExpAA=0.05;First60=0.04;PredHel=0;Topology=o	P46417
comp10002_c0_g1_i2	3.07467	6.17486e-06	OTP51_ORYSJ	Pentatricopeptide_repeat-containing_protein_OTP51,_chloroplastic_(Protein_ORGANELLE_TRANSCRIPT_PROCESSING_51)_(OsOTP51)	OTP51_Os02g0702000_LOC_Os02g47360_OJ1218_D07.6_OsJ_08060	Oryza_sativa_subsp._japonica_(Rice)	PF03161;PF01535;PF13812;	39947	Group_II_intron_splicing_[GO:0000373];_mRNA_cis_splicing,_via_spliceosome_[GO:0045292];_photosystem_I_assembly_[GO:0048564];_RNA_modification_[GO:0009451]	endonuclease_activity_[GO:0004519];_RNA_binding_[GO:0003723]	chloroplast_[GO:0009507];_intracellular_membrane-bounded_organelle_[GO:0043231]	NA	NA	NA	NA	PF00317.16;Ribonucleotide_reductase,_all-alpha_domain;0.14;PF00521.15;DNA_gyrase/topoisomerase_IV,_subunit_A;0.76;PF01535.15;PPR_repeat;5.4e-20;PF03161.8;LAGLIDADG_DNA_endonuclease_family;1.1e-28;PF12854.2;PPR_repeat;0.00079;PF13041.1;PPR_repeat_family;4e-24;PF13428.1;Tetratricopeptide_repeat;0.0007;PF13812.1;Pentatricopeptide_repeat_domain;1.2e-21	NA	NA	len=130;ExpAA=0.00;First60=0.00;PredHel=0;Topology=o;len=832;ExpAA=0.16;First60=0.07;PredHel=0;Topology=o	Q6ZHJ5
comp146_c0_g1_i2	3.06863	7.41963e-07	PEAM2_ARATH	Phosphomethylethanolamine_N-methyltransferase_(AtPMEAMT)_(EC_2.1.1.-)_(Phosphoethanolamine_N-methyltransferase_2)	NMT2_PMEAMT_At1g48600_T1N15.22/T1N15.23_T1N15_20	Arabidopsis_thaliana_(Mouse-ear_cress)	PF08241;	3702	phosphatidylcholine_biosynthetic_process_[GO:0006656]	phosphoethanolamine_N-methyltransferase_activity_[GO:0000234]	cytoplasm_[GO:0005737]	NA	NA	NA	NA	PF00398.15;Ribosomal_RNA_adenine_dimethylase;2.6e-06;PF00891.13;O-methyltransferase;0.0078;PF01135.14;Protein-L-isoaspartate(D-aspartate)_O-methyltransferase_(PCMT);3.1e-05;PF01209.13;ubiE/COQ5_methyltransferase_family;0.05;PF01728.14;FtsJ-like_methyltransferase;0.00035;PF01739.13;CheR_methyltransferase,_SAM_binding_domain;7.2e-07;PF02353.15;Mycolic_acid_cyclopropane_synthetase;1.4e-12;PF02390.12…	NA	NA	len=136;ExpAA=0.00;First60=0.00;PredHel=0;Topology=o;len=397;ExpAA=0.02;First60=0.00;PredHel=0;Topology=o	Q944H0
Contig2206_c0_g1_i1	3.06625	1.91204e-05	AB1G_ARATH	ABC_transporter_G_family_member_1_(ABC_transporter_ABCG.1)_(AtABCG1)_(White-brown_complex_homolog_protein_1)_(AtWBC1)	ABCG1_WBC1_At2g39350_T16B24.1	Arabidopsis_thaliana_(Mouse-ear_cress)	PF01061;PF00005;	3702	pollen_wall_assembly_[GO:0010208];_response_to_nematode_[GO:0009624]	ATPase_activity,_coupled_to_transmembrane_movement_of_substances_[GO:0042626];_ATP_binding_[GO:0005524]	integral_component_of_membrane_[GO:0016021];_plasma_membrane_[GO:0005886]	NA	NA	NA	NA	PF00005.22;ABC_transporter;1.5e-23;PF01061.19;ABC-2_type_transporter;3.6e-40;PF01580.13;FtsK/SpoIIIE_family;0.13;PF02463.14;RecF/RecN/SMC_N_terminal_domain;0.03;PF03193.11;Protein_of_unknown_function,_DUF258;0.011;PF03308.11;ArgK_protein;0.11;PF05729.7;NACHT_domain;0.11;PF09848.4;Uncharacterized_conserved_protein_(DUF2075);0.067;PF12698.2;ABC-2_family_transporter_protein;5.6e-05;PF13191.1;AAA_ATP…	NA	NA	len=717;ExpAA=147.92;First60=0.00;PredHel=7;Topology=o395-417i430-452o462-484i505-527o540-562i569-591o690-712i	O80946
comp12767_c0_g1_i1	3.06411	2.83041e-05	MSL7_ARATH	Mechanosensitive_ion_channel_protein_7_(Mechanosensitive_channel_of_small_conductance-like_7)_(MscS-Like_protein_7)	MSL7_At2g17000_F6P23.16	Arabidopsis_thaliana_(Mouse-ear_cress)	PF00924;	3702	anion_transport_[GO:0006820]	mechanically-gated_ion_channel_activity_[GO:0008381]	integral_component_of_membrane_[GO:0016021];_plasma_membrane_[GO:0005886]	NA	NA	NA	NA	NA	NA	NA	len=104;ExpAA=0.00;First60=0.00;PredHel=0;Topology=o	F4IME1
comp4631_c0_g1_i1	3.05925	1.08969e-06	DTX29_ARATH	Protein_DETOXIFICATION_29_(AtDTX29)_(Multidrug_and_toxic_compound_extrusion_protein_29)_(MATE_protein_29)	DTX29_At3g26590_MFE16.12	Arabidopsis_thaliana_(Mouse-ear_cress)	PF01554;	3702	NA	antiporter_activity_[GO:0015297];_drug_transmembrane_transporter_activity_[GO:0015238]	integral_component_of_membrane_[GO:0016021];_vacuolar_membrane_[GO:0005774];_vacuole_[GO:0005773]	NA	NA	NA	NA	PF01034.15;Syndecan_domain;0.19;PF01554.13;MatE;3.6e-60;PF14667.1;Polysaccharide_biosynthesis_C-terminal_domain;0.0013	NA	NA	len=310;ExpAA=0.01;First60=0.00;PredHel=0;Topology=o;len=476;ExpAA=237.93;First60=26.56;PredHel=10;Topology=o15-37i96-118o161-183i190-212o241-263i276-298o313-335i356-378o385-407i414-436o	Q38956
Contig567_c0_g1_i1	3.05393	0.000198484	OPR1_ORYSJ	12-oxophytodienoate_reductase_1_(EC_1.3.1.42)_(12-oxophytodienoate-10,11-reductase_1)_(OPDA-reductase_1)_(OsOPR1)	OPR1_OPDA_OPDA2_OPDAR1_OPR11_OPR2_RRJ4_Os06g0216300_LOC_Os06g11290_OsJ_20595_OSJNBb0024N18.13_P0537F07.35	Oryza_sativa_subsp._japonica_(Rice)	PF00724;	39947	defense_response_[GO:0006952];_jasmonic_acid_biosynthetic_process_[GO:0009695];_oxylipin_biosynthetic_process_[GO:0031408]	12-oxophytodienoate_reductase_activity_[GO:0016629];_FMN_binding_[GO:0010181]	intracellular_[GO:0005622]	NA	NA	NA	NA	PF00724.15;NADH:flavin_oxidoreductase_/_NADH_oxidase_family;2.7e-54	NA	NA	len=200;ExpAA=0.00;First60=0.00;PredHel=0;Topology=o	Q84QK0
comp15518_c0_g1_i2	3.05194	0.00325072	CAHC_HORVU	Carbonic_anhydrase,_chloroplastic_(EC_4.2.1.1)_(Carbonate_dehydratase)	NA	Hordeum_vulgare_(Barley)	PF00484;	4513	carbon_utilization_[GO:0015976]	carbonate_dehydratase_activity_[GO:0004089];_zinc_ion_binding_[GO:0008270]	chloroplast_stroma_[GO:0009570]	NA	NA	NA	NA	PF00484.14;Carbonic_anhydrase;4.5e-41	NA	NA	len=201;ExpAA=0.33;First60=0.00;PredHel=0;Topology=o	P40880
comp1505_c0_g1_i2	3.04757	1.34205e-05	OCT7_ARATH	Organic_cation/carnitine_transporter_7_(AtOCT7)	OCT7_7-Oct_At3g13050_MGH6.16	Arabidopsis_thaliana_(Mouse-ear_cress)	PF00083;	3702	nicotinate_transport_[GO:2001142];_N-methylnicotinate_transport_[GO:2001143]	ATP_binding_[GO:0005524];_nicotinate_transporter_activity_[GO:0090416];_N-methylnicotinate_transporter_activity_[GO:0090417];_substrate-specific_transmembrane_transporter_activity_[GO:0022891]	integral_component_of_membrane_[GO:0016021];_plasma_membrane_[GO:0005886]	NA	NA	NA	NA	PF00083.19;Sugar_(and_other)_transporter;2.2e-20;PF07690.11;Major_Facilitator_Superfamily;1.1e-11	NA	NA	len=333;ExpAA=157.86;First60=38.08;PredHel=8;Topology=i2-24o28-50i141-163o191-208i215-234o239-261i274-296o306-325i	Q940M4
comp1505_c0_g1_i2	3.04757	1.34205e-05	OCT7_ARATH	Organic_cation/carnitine_transporter_7_(AtOCT7)	OCT7_7-Oct_At3g13050_MGH6.16	Arabidopsis_thaliana_(Mouse-ear_cress)	PF00083;	3702	nicotinate_transport_[GO:2001142];_N-methylnicotinate_transport_[GO:2001143]	ATP_binding_[GO:0005524];_nicotinate_transporter_activity_[GO:0090416];_N-methylnicotinate_transporter_activity_[GO:0090417];_substrate-specific_transmembrane_transporter_activity_[GO:0022891]	integral_component_of_membrane_[GO:0016021];_plasma_membrane_[GO:0005886]	NA	NA	NA	NA	PF00083.19;Sugar_(and_other)_transporter;2.2e-20;PF07690.11;Major_Facilitator_Superfamily;1.1e-11	NA	NA	len=333;ExpAA=157.86;First60=38.08;PredHel=8;Topology=i2-24o28-50i141-163o191-208i215-234o239-261i274-296o306-325i	Q940M4
comp2006_c0_g1_i1	3.04696	4.30889e-05	LT02_HORVU	Low_temperature-induced_protein_lt101.2	LT101.2	Hordeum_vulgare_(Barley)	PF01679;	4513	NA	NA	integral_component_of_membrane_[GO:0016021]	NA	NA	NA	NA	NA	NA	NA	NA	Q9ARD5
Contig3394_c0_g1_i1	3.04406	3.15944e-05	EF2_ARATH	Elongation_factor_2_(EF-2)_(Protein_LOW_EXPRESSION_OF_OSMOTICALLY_RESPONSIVE_GENES_1)	LOS1_At1g56070/At1g56075_T6H22.13	Arabidopsis_thaliana_(Mouse-ear_cress)	PF00679;PF14492;PF03764;PF03144;	3702	cold_acclimation_[GO:0009631];_response_to_cold_[GO:0009409];_response_to_cytokinin_[GO:0009735]	copper_ion_binding_[GO:0005507];_GTPase_activity_[GO:0003924];_GTP_binding_[GO:0005525];_mRNA_binding_[GO:0003729];_translation_elongation_factor_activity_[GO:0003746]	apoplast_[GO:0048046];_chloroplast_[GO:0009507];_cytosol_[GO:0005829];_membrane_[GO:0016020];_nucleolus_[GO:0005730];_plasma_membrane_[GO:0005886];_plasmodesma_[GO:0009506];_vacuolar_membrane_[GO:0005774]	NA	NA	NA	NA	PF00009.22;Elongation_factor_Tu_GTP_binding_domain;2.6e-59;PF01926.18;50S_ribosome-binding_GTPase;4.6e-05;PF08477.8;Miro-like_protein;0.043	NA	NA	len=278;ExpAA=0.15;First60=0.01;PredHel=0;Topology=o	Q9ASR1
comp2511_c0_g1_i2	3.04181	0.00434743	KCS6_ARATH	3-ketoacyl-CoA_synthase_6_(KCS-6)_(EC_2.3.1.199)_(Cuticular_protein_1)_(Eceriferum_6)_(Very_long-chain_fatty_acid_condensing_enzyme_6)_(VLCFA_condensing_enzyme_6)	CUT1_CER6_EL6_KCS6_At1g68530_T26J14.10	Arabidopsis_thaliana_(Mouse-ear_cress)	PF08541;PF08392;	3702	fatty_acid_biosynthetic_process_[GO:0006633];_response_to_cold_[GO:0009409];_response_to_light_stimulus_[GO:0009416];_unidimensional_cell_growth_[GO:0009826];_wax_biosynthetic_process_[GO:0010025]	3-oxo-arachidoyl-CoA_synthase_activity_[GO:0102336];_3-oxo-cerotoyl-CoA_synthase_activity_[GO:0102337];_3-oxo-lignoceronyl-CoA_synthase_activity_[GO:0102338]	endoplasmic_reticulum_[GO:0005783];_endoplasmic_reticulum_membrane_[GO:0005789];_integral_component_of_membrane_[GO:0016021]	NA	NA	NA	NA	PF00195.14;Chalcone_and_stilbene_synthases,_N-terminal_domain;0.00017;PF02797.10;Chalcone_and_stilbene_synthases,_C-terminal_domain;4.5e-08;PF08392.7;FAE1/Type_III_polyketide_synthase-like_protein;9.4e-125;PF08541.5;3-Oxoacyl-[acyl-carrier-protein_(ACP)]_synthase_III_C_terminal;7.7e-12	NA	NA	len=515;ExpAA=0.01;First60=0.00;PredHel=0;Topology=o;len=524;ExpAA=66.63;First60=15.67;PredHel=3;Topology=i46-65o85-104i242-264o	Q9XF43
comp7871_c0_g1_i2	3.0399	6.36037e-06	BGL29_ORYSJ	Beta-glucosidase_29_(Os9bglu29)_(EC_3.2.1.21)	BGLU29_Os09g0490400_LOC_Os09g31410_OsJ_29835	Oryza_sativa_subsp._japonica_(Rice)	PF00232;	39947	carbohydrate_metabolic_process_[GO:0005975];_glycosyl_compound_metabolic_process_[GO:1901657]	beta-glucosidase_activity_[GO:0008422];_scopolin_beta-glucosidase_activity_[GO:0102483]	NA	NA	NA	NA	NA	PF00232.13;Glycosyl_hydrolase_family_1;2.1e-100	NA	NA	len=363;ExpAA=0.09;First60=0.00;PredHel=0;Topology=o	A3C053
comp4543_c0_g1_i1	3.03978	3.13234e-05	NA	NA	NA	NA	NA	NA	NA	NA	NA	NA	NA	NA	NA	PF05431.6;Insecticidal_Crystal_Toxin,_P42;0.066;PF06880.6;Protein_of_unknown_function_(DUF1262);9.6e-41	NA	NA	len=381;ExpAA=0.01;First60=0.00;PredHel=0;Topology=o	NA
comp2464_c0_g1_i3	3.03613	0.00361532	AASS_ARATH	Alpha-aminoadipic_semialdehyde_synthase_(cAt-LKR/SDH)_(LKR/SDH)_[Includes:_Lysine_ketoglutarate_reductase_(LKR)_(EC_1.5.1.8);_Saccharopine_dehydrogenase_(EC_1.5.1.9)_(cAt-SDH)_(SDH)]	LKR/SDH_LKR_SDH_At4g33150_F4I10.80	Arabidopsis_thaliana_(Mouse-ear_cress)	PF05222;PF04455;PF16653;PF03435;	3702	L-lysine_catabolic_process_to_acetyl-CoA_via_saccharopine_[GO:0033512]	saccharopine_dehydrogenase_(NAD+,_L-glutamate-forming)_activity_[GO:0047131];_saccharopine_dehydrogenase_(NADP+,_L-lysine-forming)_activity_[GO:0047130]	cytoplasm_[GO:0005737]	NA	NA	NA	NA	PF00899.16;ThiF_family;0.015;PF01113.15;Dihydrodipicolinate_reductase,_N-terminus;0.024;PF01262.16;Alanine_dehydrogenase/PNT,_C-terminal_domain;9.9e-25;PF01408.17;Oxidoreductase_family,_NAD-binding_Rossmann_fold;0.034;PF03435.13;Saccharopine_dehydrogenase;4.5e-80;PF04455.7;LOR/SDH_bifunctional_enzyme_conserved_region;4.7e-25;PF05222.10;Alanine_dehydrogenase/PNT,_N-terminal_domain;2.7e-06;PF13460.…	NA	NA	len=104;ExpAA=0.17;First60=0.17;PredHel=0;Topology=o;len=266;ExpAA=14.85;First60=0.00;PredHel=0;Topology=o;len=675;ExpAA=19.58;First60=0.00;PredHel=1;Topology=o615-637i	Q9SMZ4
comp2464_c0_g1_i3	3.03613	0.00361532	AASS_ARATH	Alpha-aminoadipic_semialdehyde_synthase_(cAt-LKR/SDH)_(LKR/SDH)_[Includes:_Lysine_ketoglutarate_reductase_(LKR)_(EC_1.5.1.8);_Saccharopine_dehydrogenase_(EC_1.5.1.9)_(cAt-SDH)_(SDH)]	LKR/SDH_LKR_SDH_At4g33150_F4I10.80	Arabidopsis_thaliana_(Mouse-ear_cress)	PF05222;PF04455;PF16653;PF03435;	3702	L-lysine_catabolic_process_to_acetyl-CoA_via_saccharopine_[GO:0033512]	saccharopine_dehydrogenase_(NAD+,_L-glutamate-forming)_activity_[GO:0047131];_saccharopine_dehydrogenase_(NADP+,_L-lysine-forming)_activity_[GO:0047130]	cytoplasm_[GO:0005737]	NA	NA	NA	NA	PF00899.16;ThiF_family;0.015;PF01113.15;Dihydrodipicolinate_reductase,_N-terminus;0.024;PF01262.16;Alanine_dehydrogenase/PNT,_C-terminal_domain;9.9e-25;PF01408.17;Oxidoreductase_family,_NAD-binding_Rossmann_fold;0.034;PF03435.13;Saccharopine_dehydrogenase;4.5e-80;PF04455.7;LOR/SDH_bifunctional_enzyme_conserved_region;4.7e-25;PF05222.10;Alanine_dehydrogenase/PNT,_N-terminal_domain;2.7e-06;PF13460.…	NA	NA	len=104;ExpAA=0.17;First60=0.17;PredHel=0;Topology=o;len=266;ExpAA=14.85;First60=0.00;PredHel=0;Topology=o;len=675;ExpAA=19.58;First60=0.00;PredHel=1;Topology=o615-637i	Q9SMZ4
comp4333_c0_g1_i1	3.02018	1.48697e-07	GH38_ORYSI	Probable_indole-3-acetic_acid-amido_synthetase_GH3.8_(EC_6.3.2.-)_(Auxin-responsive_GH3-like_protein_8)_(OsGH3-8)	GH3.8_OsI_025789	Oryza_sativa_subsp._indica_(Rice)	PF03321;	39946	NA	ligase_activity_[GO:0016874]	NA	NA	NA	NA	NA	PF03321.8;GH3_auxin-responsive_promoter;1.4e-194	NA	NA	len=614;ExpAA=0.05;First60=0.00;PredHel=0;Topology=o	A3BLS0
comp15121_c0_g1_i1	3.01174	0.00148122	ZIFL1_ARATH	Protein_ZINC_INDUCED_FACILITATOR-LIKE_1_(Protein_ZIF-LIKE_1)	ZIFL1_At5g13750_MXE10.2	Arabidopsis_thaliana_(Mouse-ear_cress)	PF07690;	3702	basipetal_auxin_transport_[GO:0010540];_gravitropism_[GO:0009630];_regulation_of_stomatal_closure_[GO:0090333];_response_to_karrikin_[GO:0080167];_response_to_water_deprivation_[GO:0009414];_root_development_[GO:0048364]	potassium_ion_antiporter_activity_[GO:0022821]	integral_component_of_membrane_[GO:0016021];_plant-type_vacuole_membrane_[GO:0009705];_plasma_membrane_[GO:0005886]	NA	NA	NA	NA	NA	NA	NA	NA	Q94BZ1
comp13465_c0_g1_i1	2.99701	0.000300722	PMGT2_TAKRU	Protein_O-linked-mannose_beta-1,4-N-acetylglucosaminyltransferase_2_(POMGnT2)_(EC_2.4.1.-)_(Extracellular_O-linked_N-acetylglucosamine_transferase-like)_(Glycosyltransferase-like_domain-containing_protein_2)	pomgnt2_ago61_gtdc2	Takifugu_rubripes_(Japanese_pufferfish)_(Fugu_rubripes)	PF04577;	31033	neuron_migration_[GO:0001764];_protein_O-linked_glycosylation_[GO:0006493];_protein_O-linked_mannosylation_[GO:0035269]	acetylglucosaminyltransferase_activity_[GO:0008375]	endoplasmic_reticulum_[GO:0005783];_endoplasmic_reticulum_membrane_[GO:0005789];_integral_component_of_membrane_[GO:0016021]	NA	NA	NA	NA	PF04577.9;Protein_of_unknown_function_(DUF563);2e-17	NA	1;18;0.501	len=443;ExpAA=13.40;First60=13.39;PredHel=0;Topology=o;len=511;ExpAA=16.73;First60=9.81;PredHel=1;Topology=i48-70o	Q5NDE4
comp5931_c0_g1_i1	2.99048	0.00949944	GL84_ORYSJ	Germin-like_protein_8-4_(Germin-like_protein_1)_(OsGER1)	GER1_Os08g0189300_LOC_Os08g08980_B1099H05.28_OsJ_025243_P0610E02.4	Oryza_sativa_subsp._japonica_(Rice)	PF00190;	39947	NA	manganese_ion_binding_[GO:0030145];_nutrient_reservoir_activity_[GO:0045735]	apoplast_[GO:0048046];_cell_wall_[GO:0005618]	NA	NA	NA	NA	PF00190.17;Cupin;1.1e-28;PF07883.6;Cupin_domain;1.5e-07	NA	1;36;0.763	len=239;ExpAA=21.59;First60=21.16;PredHel=1;Topology=i13-35o	Q6YZZ6
comp12865_c0_g1_i1	2.97758	0.00490661	MYB05_ANTMA	Myb-related_protein_305	MYB305	Antirrhinum_majus_(Garden_snapdragon)	PF00249;	4151	regulation_of_transcription,_DNA-templated_[GO:0006355];_transcription,_DNA-templated_[GO:0006351]	DNA_binding_[GO:0003677]	nucleus_[GO:0005634]	NA	NA	NA	NA	PF00249.26;Myb-like_DNA-binding_domain;4.6e-18;PF08914.6;Rap1_Myb_domain;0.006;PF13921.1;Myb-like_DNA-binding_domain;9.2e-14	NA	NA	len=110;ExpAA=0.00;First60=0.00;PredHel=0;Topology=i	P81391
comp16375_c0_g1_i1	2.97392	0.00745972	LRK44_ARATH	L-type_lectin-domain_containing_receptor_kinase_IV.4_(LecRK-IV.4)_(EC_2.7.11.1)	LECRK44_At4g02420_T14P8.4	Arabidopsis_thaliana_(Mouse-ear_cress)	PF00139;PF00069;	3702	defense_response_to_bacterium_[GO:0042742];_defense_response_to_oomycetes_[GO:0002229]	ATP_binding_[GO:0005524];_carbohydrate_binding_[GO:0030246];_protein_serine/threonine_kinase_activity_[GO:0004674]	integral_component_of_membrane_[GO:0016021];_plasma_membrane_[GO:0005886]	NA	NA	NA	NA	PF00139.14;Legume_lectin_domain;4.2e-75;PF08693.5;Transmembrane_alpha-helix_domain;0.024;PF11837.3;Domain_of_unknown_function_(DUF3357);0.15	NA	1;26;0.689	len=354;ExpAA=56.53;First60=16.54;PredHel=1;Topology=o300-322i;len=381;ExpAA=0.00;First60=0.00;PredHel=0;Topology=o	O81291
comp7909_c0_g1_i2	2.96596	0.00844331	AB8C_ARATH	ABC_transporter_C_family_member_8_(ABC_transporter_ABCC.8)_(AtABCC8)_(EC_3.6.3.44)_(ATP-energized_glutathione_S-conjugate_pump_6)_(Glutathione_S-conjugate-transporting_ATPase_6)_(Multidrug_resistance-associated_protein_6)	ABCC8_MRP6_MRP8_At3g21250_MXL8.11	Arabidopsis_thaliana_(Mouse-ear_cress)	PF00664;PF00005;	3702	transmembrane_transport_[GO:0055085]	ATPase_activity,_coupled_to_transmembrane_movement_of_substances_[GO:0042626];_ATP_binding_[GO:0005524];_xenobiotic-transporting_ATPase_activity_[GO:0008559]	integral_component_of_membrane_[GO:0016021]	NA	NA	NA	NA	PF00005.22;ABC_transporter;1.7e-30;PF00350.18;Dynamin_family;0.013;PF00437.15;Type_II/IV_secretion_system_protein;0.061;PF00664.18;ABC_transporter_transmembrane_region;0.013;PF00931.17;NB-ARC_domain;0.067;PF01580.13;FtsK/SpoIIIE_family;0.11;PF01926.18;50S_ribosome-binding_GTPase;0.003;PF01935.12;Domain_of_unknown_function_DUF87;0.0017;PF02463.14;RecF/RecN/SMC_N_terminal_domain;4.4e-06;PF03205.9;M…	NA	NA	len=1019;ExpAA=238.06;First60=15.45;PredHel=10;Topology=o47-69i82-104o114-132i245-267o282-304i356-378o383-405i468-490o896-918i991-1013o;len=388;ExpAA=26.26;First60=4.50;PredHel=0;Topology=o	Q8LGU1
comp8779_c0_g1_i1	2.96135	9.11555e-06	DFRA_CALCH	Dihydroflavonol_4-reductase_(DFR)_(EC_1.1.1.219)_(Dihydrokaempferol_4-reductase)_(Flavanone_4-reductase)_(FNR)_(EC_1.1.1.234)	F	Callistephus_chinensis_(China_aster)_(Callistemma_chinense)	PF01370;	13379	anthocyanin-containing_compound_biosynthetic_process_[GO:0009718]	coenzyme_binding_[GO:0050662];_dihydrokaempferol_4-reductase_activity_[GO:0045552];_flavanone_4-reductase_activity_[GO:0047890]	NA	NA	NA	NA	NA	PF00106.20;short_chain_dehydrogenase;0.008;PF01073.14;3-beta_hydroxysteroid_dehydrogenase/isomerase_family;3.7e-06;PF01370.16;NAD_dependent_epimerase/dehydratase_family;4.3e-09;PF02719.10;Polysaccharide_biosynthesis_protein;0.025;PF05368.8;NmrA-like_family;0.00097;PF07993.7;Male_sterility_protein;1.5e-09;PF13460.1;NADH(P)-binding;4.8e-05	NA	1;17;0.503	len=112;ExpAA=0.00;First60=0.00;PredHel=0;Topology=o;len=236;ExpAA=0.07;First60=0.00;PredHel=0;Topology=o	P51103
Contig2316_c0_g1_i1	2.94837	2.83041e-05	NA	NA	NA	NA	NA	NA	NA	NA	NA	NA	NA	NA	NA	NA	NA	NA	NA	NA
Contig2316_c0_g1_i1	2.94837	2.83041e-05	NA	NA	NA	NA	NA	NA	NA	NA	NA	NA	NA	NA	NA	NA	NA	NA	NA	NA
comp16113_c0_g1_i1	2.9444	0.000674674	NA	NA	NA	NA	NA	NA	NA	NA	NA	NA	NA	NA	NA	NA	NA	NA	len=341;ExpAA=0.02;First60=0.00;PredHel=0;Topology=o;len=99;ExpAA=0.00;First60=0.00;PredHel=0;Topology=o	NA
comp4831_c0_g1_i1	2.94121	3.44788e-06	ERF1Z_ARATH	Eukaryotic_peptide_chain_release_factor_subunit_1-3_(Eukaryotic_release_factor_1-3)_(eRF1-3)_(Omnipotent_suppressor_protein_1_homolog_3)_(SUP1_homolog_3)	ERF1-3_At3g26618_MFE16.17	Arabidopsis_thaliana_(Mouse-ear_cress)	PF03463;PF03464;PF03465;	3702	regulation_of_growth_[GO:0040008];_translational_termination_[GO:0006415]	translation_release_factor_activity_[GO:0003747];_translation_release_factor_activity,_codon_specific_[GO:0016149]	cytoplasm_[GO:0005737]	NA	NA	NA	NA	PF01248.21;Ribosomal_protein_L7Ae/L30e/S12e/Gadd45_family;0.094;PF03463.10;eRF1_domain_1;1.1e-27;PF03464.10;eRF1_domain_2;5.6e-42;PF03465.10;eRF1_domain_3;2.1e-36;PF06486.6;Protein_of_unknown_function_(DUF1093);0.041	NA	NA	len=108;ExpAA=48.01;First60=29.94;PredHel=2;Topology=i5-24o60-82i;len=438;ExpAA=0.01;First60=0.00;PredHel=0;Topology=o	P35614
[truncated: 396 more rows]

## Sheet: Same (down)
De novo RNA sequencing analysis of Aeluropus littoralis halophyte plant under salinity stress
Elham Younesi-Melerdi, Ghorban-Ali Nematzadeh, Ali Pakdin-Parizi*, Mohammad-Reza Bakhtiarizadeh, Seyed Abolfazl Motahari
Table S4. Information related to transcripts were commonly down-regulated in both 400 and 200 mM treatments compared to control (log2FC > 1 and FDR <0.01)
[truncated: 50 more rows]

## Sheet: Specific 200 (down)
De novo RNA sequencing analysis of Aeluropus littoralis halophyte plant under salinity stress
[truncated: 270 more rows]

## Sheet: Specific 400 (down)
De novo RNA sequencing analysis of Aeluropus littoralis halophyte plant under salinity stress
[truncated: 384 more rows]
