# Supplementary material for: De novo RNA sequencing analysis of Aeluropus littoralis halophyte plant under salinity stress
Source: Sci Rep. 2020 Jun 4;10:9148. doi: 10.1038/s41598-020-65947-5 (PMC7272644; doi:10.1038/s41598-020-65947-5)
Supplement: Supplementary file 8 [file 41598_2020_65947_MOESM8_ESM.xlsx]

## Sheet: 400 mM UP_regulated
De novo RNA sequencing analysis of Aeluropus littoralis halophyte plant under salinity stress
Elham Younesi-Melerdi, Ghorban-Ali Nematzadeh, Ali Pakdin-Parizi*, Mohammad-Reza Bakhtiarizadeh, Seyed Abolfazl Motahari
Table S5. Information related to up-regulated transcription factors in 400 mM treatment compared to control
TF FAMILY	Isoform names	logFC_200 Mm vs control	FDR_200 mM vs control	logFC_400 mM vs control	FDR_400 mM vs control	Protein_names	Gene_names	Organism	Rfam	Eval	miRBase	Eval.1	Pfam.Describtion.Eval	Rnammer.start.end.score.strand.name	signalp.start.end.score	tmHMM
NAC	comp1071_c0_g1_i1	NA	NA	6.85462	2.44e-05	NAC_domain-containing_protein_68_(ONAC068)	NAC68_NAC4_Os01g0816100_LOC_Os01g60020_B1148D12.1_OSJNBa0085D07.44	Oryza_sativa_subsp._japonica_(Rice)	NA	NA	NA	NA	PF02365.10;No_apical_meristem_(NAM)_protein;2.3e-21	NA	NA	len=125;ExpAA=0.01;First60=0.00;PredHel=0;Topology=o
WRKY	comp13847_c0_g1_i1	1.77203	0.584694	3.14652	0.000566333	WRKY_transcription_factor_WRKY76_(OsWRKY76)	WRKY76_OsI_31379	Oryza_sativa_subsp._indica_(Rice)	NA	NA	NA	NA	PF03106.10;WRKY_DNA_-binding_domain;6.3e-27	NA	NA	len=364;ExpAA=0.87;First60=0.86;PredHel=0;Topology=o
WRKY	comp14327_c0_g1_i1	0.332139	1	2.80541	0.00873649	WRKY_transcription_factor_WRKY24_(OsWRKY24)	WRKY24_OsI_04274	Oryza_sativa_subsp._indica_(Rice)	NA	NA	NA	NA	PF03106.10;WRKY_DNA_-binding_domain;0.0012	NA	NA	len=334;ExpAA=18.61;First60=0.04;PredHel=0;Topology=o
WRKY	comp1529_c0_g1_i1	-0.419331	1	2.19133	0.00323984	WRKY_transcription_factor_WRKY71_(OsWRKY71)	WRKY71_OsI_06106	Oryza_sativa_subsp._indica_(Rice)	NA	NA	NA	NA	PF00170.16;bZIP_transcription_factor;0.63;PF00769.14;Ezrin/radixin/moesin_family;1.9;PF03106.10;WRKY_DNA_-binding_domain;1.6e-27;PF12329.3;TATA_element_modulatory_factor_1_DNA_binding;0.092;PF13094.1;CENP-Q,_a_CENPA-CAD_centromere_complex_subunit;0.023;PF13747.1;Domain_of_unknown_function_(DUF4164);0.0019	NA	NA	len=308;ExpAA=0.00;First60=0.00;PredHel=0;Topology=o
LBD	comp20852_c0_g1_i1	NA	NA	9.05803	3.06e-05	LOB_domain-containing_protein_22_(ASYMMETRIC_LEAVES_2-like_protein_30)_(AS2-like_protein_30)	LBD22_ASL30_At3g13850_MCP4.8	Arabidopsis_thaliana_(Mouse-ear_cress)	NA	NA	NA	NA	PF03195.9;Protein_of_unknown_function_DUF260;3.5e-36	NA	NA	len=340;ExpAA=0.00;First60=0.00;PredHel=0;Topology=o
Nin-like	comp2942_c0_g1_i1	-0.701684	1	2.36516	0.0012316	ATP-dependent_zinc_metalloprotease_FTSH_6,_chloroplastic_(OsFTSH6)_(EC_3.4.24.-)	FTSH6_Os06g0229066_LOC_Os06g12370_OsJ_019841_P0425F05.40_P0525F01.10	Oryza_sativa_subsp._japonica_(Rice)	NA	NA	NA	NA	PF00004.24;ATPase_family_associated_with_various_cellular_activities_(AAA);1.4e-44;PF00005.22;ABC_transporter;0.1;PF00158.21;Sigma-54_interaction_domain;0.07;PF01078.16;Magnesium_chelatase,_subunit_ChlI;0.0027;PF01434.13;Peptidase_family_M41;6.8e-75;PF01695.12;IstB-like_ATP_binding_protein;0.00071;PF05496.7;Holliday_junction_DNA_helicase_ruvB_N-terminus;0.0005;PF05729.7;NACHT_domain;0.094;PF06068…	NA	NA	len=373;ExpAA=0.01;First60=0.00;PredHel=0;Topology=o;len=694;ExpAA=4.58;First60=0.01;PredHel=0;Topology=o
Nin-like	comp2942_c0_g1_i2	0.659321	1	2.33593	0.0082108	ATP-dependent_zinc_metalloprotease_FTSH_6,_chloroplastic_(OsFTSH6)_(EC_3.4.24.-)	FTSH6_Os06g0229066_LOC_Os06g12370_OsJ_019841_P0425F05.40_P0525F01.10	Oryza_sativa_subsp._japonica_(Rice)	NA	NA	NA	NA	PF00004.24;ATPase_family_associated_with_various_cellular_activities_(AAA);7.3e-27;PF00158.21;Sigma-54_interaction_domain;0.11;PF01057.12;Parvovirus_non-structural_protein_NS1;0.036;PF01078.16;Magnesium_chelatase,_subunit_ChlI;0.00036;PF01434.13;Peptidase_family_M41;6.1e-75;PF01695.12;IstB-like_ATP_binding_protein;0.0022;PF05496.7;Holliday_junction_DNA_helicase_ruvB_N-terminus;0.033;PF05729.7;NAC…	NA	NA	len=335;ExpAA=0.02;First60=0.00;PredHel=0;Topology=o;len=656;ExpAA=4.27;First60=0.01;PredHel=0;Topology=o
GRAS	comp5206_c0_g1_i1	0.00574348	1	1.45667	0.00856928	Chitin-inducible_gibberellin-responsive_protein_1	CIGR1_Os07g0545800_LOC_Os07g36170_OsJ_24639_P0006G05.102	Oryza_sativa_subsp._japonica_(Rice)	NA	NA	NA	NA	PF03514.9;GRAS_domain_family;9.9e-129	NA	NA	len=570;ExpAA=0.02;First60=0.00;PredHel=0;Topology=o
NAC	comp538_c0_g1_i2	0.184066	1	1.93867	0.00295344	NAC_domain-containing_protein_67_(ONAC067)	NAC67_NAC3_Os07g0225300_LOC_Os07g12340_OSJNBa0066H10.107_P0668C05.126	Oryza_sativa_subsp._japonica_(Rice)	NA	NA	NA	NA	PF02365.10;No_apical_meristem_(NAM)_protein;2e-50	NA	NA	len=306;ExpAA=0.09;First60=0.09;PredHel=0;Topology=o
NAC	comp538_c0_g1_i3	0.455674	1	2.39227	0.000980087	WAT1-related_protein_At3g56620	At3g56620_T5P19.270	Arabidopsis_thaliana_(Mouse-ear_cress)	NA	NA	NA	NA	NA	NA	NA	NA
bZIP	comp7193_c0_g1_i2	1.35	0.238487	2.15397	2.38e-05	bZIP_transcription_factor_23_(OsBZIP23)_(ABRE-binding_factor_2)_(OsABF2)_(Abscisic_acid_responsive_elements-binding_factor_1)_(OsAREB1)	BZIP23_ABF2_AREB1_Os02g0766700_LOC_Os02g52780_OJ1004_A11.20_P0539D10.39	Oryza_sativa_subsp._japonica_(Rice)	NA	NA	NA	NA	PF00170.16;bZIP_transcription_factor;9.2e-12;PF03131.12;bZIP_Maf_transcription_factor;0.00045;PF05603.7;Protein_of_unknown_function_(DUF775);0.019;PF07716.10;Basic_region_leucine_zipper;8.9e-12;PF07767.6;Nop53_(60S_ribosomal_biogenesis);2.7	NA	NA	len=346;ExpAA=0.01;First60=0.00;PredHel=0;Topology=o
bZIP	comp7193_c0_g1_i3	1.23595	0.314253	1.983	0.000421399	bZIP_transcription_factor_23_(OsBZIP23)_(ABRE-binding_factor_2)_(OsABF2)_(Abscisic_acid_responsive_elements-binding_factor_1)_(OsAREB1)	BZIP23_ABF2_AREB1_Os02g0766700_LOC_Os02g52780_OJ1004_A11.20_P0539D10.39	Oryza_sativa_subsp._japonica_(Rice)	NA	NA	NA	NA	PF00170.16;bZIP_transcription_factor;9.2e-12;PF01299.12;Lysosome-associated_membrane_glycoprotein_(Lamp);2.1;PF03131.12;bZIP_Maf_transcription_factor;0.00046;PF05603.7;Protein_of_unknown_function_(DUF775);0.019;PF07716.10;Basic_region_leucine_zipper;9e-12;PF07767.6;Nop53_(60S_ribosomal_biogenesis);2.7	NA	NA	len=348;ExpAA=0.01;First60=0.00;PredHel=0;Topology=o
bHLH	comp7500_c0_g1_i1	0.371328	1	2.57333	0.0040417	Transcription_factor_ABA-INDUCIBLE_bHLH-TYPE_(AtAIB)_(Basic_helix-loop-helix_protein_17)_(AtbHLH17)_(bHLH_17)_(Transcription_factor_EN_35)_(bHLH_transcription_factor_bHLH017)	AIB_BHLH17_EN35_At2g46510_F13A10.4	Arabidopsis_thaliana_(Mouse-ear_cress)	NA	NA	NA	NA	PF00010.21;Helix-loop-helix_DNA-binding_domain;1.6e-11	NA	NA	len=251;ExpAA=0.00;First60=0.00;PredHel=0;Topology=o
bHLH	comp8318_c0_g1_i1	0.0919087	1	1.75185	0.000966307	Transcription_factor_BIM2_(BES1-interacting_Myc-like_protein_2)_(Basic_helix-loop-helix_protein_102)_(AtbHLH102)_(bHLH_102)_(Transcription_factor_EN_125)_(bHLH_transcription_factor_bHLH102)	BIM2_BHLH102_EN125_At1g69010_T6L1.19	Arabidopsis_thaliana_(Mouse-ear_cress)	NA	NA	NA	NA	PF00010.21;Helix-loop-helix_DNA-binding_domain;2e-15	NA	NA	len=489;ExpAA=0.00;First60=0.00;PredHel=0;Topology=o
NAC	comp896_c0_g1_i1	0.367215	1	1.53357	0.00179011	NAC_domain-containing_protein_71_(ONAC071)	NAC71_NAC5_Os11g0184900_LOC_Os11g08210	Oryza_sativa_subsp._japonica_(Rice)	NA	NA	NA	NA	PF02365.10;No_apical_meristem_(NAM)_protein;1.2e-46	NA	NA	len=107;ExpAA=0.75;First60=0.24;PredHel=0;Topology=o;len=344;ExpAA=0.01;First60=0.00;PredHel=0;Topology=o;len=366;ExpAA=0.26;First60=0.00;PredHel=0;Topology=o
WRKY	comp9937_c0_g1_i1	1.4133	1	5.31594	1.77e-14	Probable_WRKY_transcription_factor_9_(WRKY_DNA-binding_protein_9)	WRKY9_At1g68150_T22E19.22	Arabidopsis_thaliana_(Mouse-ear_cress)	NA	NA	NA	NA	PF03106.10;WRKY_DNA_-binding_domain;8e-26	NA	NA	len=340;ExpAA=0.02;First60=0.00;PredHel=0;Topology=o
WRKY	comp9937_c0_g1_i2	NA	NA	11.3176	6.22e-15	Probable_WRKY_transcription_factor_9_(WRKY_DNA-binding_protein_9)	WRKY9_At1g68150_T22E19.22	Arabidopsis_thaliana_(Mouse-ear_cress)	NA	NA	NA	NA	PF03106.10;WRKY_DNA_-binding_domain;6.7e-26	NA	NA	len=302;ExpAA=0.04;First60=0.00;PredHel=0;Topology=o
WRKY	Contig1366_c0_g1_i1	0.45923	1	3.2401	0.000941729	WRKY_transcription_factor_6_(WRKY_DNA-binding_protein_6)_(AtWRKY6)	WRKY6_At1g62300_F19K23.22	Arabidopsis_thaliana_(Mouse-ear_cress)	NA	NA	NA	NA	PF03106.10;WRKY_DNA_-binding_domain;5e-16	NA	NA	len=254;ExpAA=0.27;First60=0.01;PredHel=0;Topology=o
WRKY	Contig2951_c0_g1_i1	0.527142	1	3.20763	0.00259801	Probable_WRKY_transcription_factor_46_(WRKY_DNA-binding_protein_46)	WRKY46_At2g46400_F11C10.9	Arabidopsis_thaliana_(Mouse-ear_cress)	NA	NA	NA	NA	PF03106.10;WRKY_DNA_-binding_domain;1.5e-19	NA	NA	len=263;ExpAA=0.00;First60=0.00;PredHel=0;Topology=o
WRKY	Contig3046_c0_g1_i1	1.74985	1	4.1399	2.15e-06	Probable_WRKY_transcription_factor_75_(WRKY_DNA-binding_protein_75)	WRKY75_At5g13080_T19L5.40	Arabidopsis_thaliana_(Mouse-ear_cress)	NA	NA	NA	NA	PF03106.10;WRKY_DNA_-binding_domain;2.4e-31	NA	NA	len=183;ExpAA=0.01;First60=0.00;PredHel=0;Topology=o
HSF	Contig485_c0_g1_i1	0.843935	0.98105	2.12119	2.24e-05	Heat_stress_transcription_factor_C-2a_(Heat_stress_transcription_factor_5)_(OsHsf-05)	HSFC2A_HSF05_Os02g0232000_LOC_Os02g13800_OJ1705_E12.15	Oryza_sativa_subsp._japonica_(Rice)	NA	NA	NA	NA	PF00447.12;HSF-type_DNA-binding;1.3e-31;PF03598.10;CO_dehydrogenase/acetyl-CoA_synthase_complex_beta_subunit;0.17;PF07111.7;Alpha_helical_coiled-coil_rod_protein_(HCR);0.014;PF12761.2;Actin_cytoskeleton-regulatory_complex_protein_END3;0.0066	NA	NA	len=257;ExpAA=0.01;First60=0.01;PredHel=0;Topology=o
ARF	comp542_c0_g1_i1	NA	NA	4.85157	0.000184928	Auxin_response_factor_24	ARF24_Os12g0479400_LOC_Os12g29520	Oryza_sativa_subsp._japonica_(Rice)	NA	NA	NA	NA	PF00010.21;Helix-loop-helix_DNA-binding_domain;2.3e-10;PF00919.15;Uncharacterized_protein_family_UPF0004;0.17;PF02362.16;B3_DNA_binding_domain;4.3e-21;PF02785.14;Biotin_carboxylase_C-terminal_domain;0.039;PF06507.8;Auxin_response_factor;9.2e-33;PF10253.4;Mitotic_checkpoint_regulator,_MAD2B-interacting;0.068;PF13740.1;ACT_domain;0.068	NA	NA	len=243;ExpAA=13.95;First60=0.04;PredHel=0;Topology=o;len=606;ExpAA=0.09;First60=0.00;PredHel=0;Topology=o
ERF	comp12509_c0_g1_i1	0.911435	1	4.27671	9.78e-07	Ethylene-responsive_transcription_factor_ERF053_(AtERF53)	ERF053_At2g20880_F5H14.15	Arabidopsis_thaliana_(Mouse-ear_cress)	NA	NA	NA	NA	NA	NA	NA	len=104;ExpAA=37.07;First60=17.63;PredHel=0;Topology=o
ERF	comp13602_c0_g1_i1	1.01696	1	3.61364	2.64e-05	Ethylene-responsive_transcription_factor_RAP2-3_(Cadmium-induced_protein_AS30)_(Ethylene_response_factor_72)_(ERF72)_(Ethylene-responsive_element_binding_protein)_(AtEBP)_(Protein_RELATED_TO_APETALA2_3)_(Related_to_AP2_3)	RAP2-3_EBP_ERF072_At3g16770_MGL6.1_MGL6.24	Arabidopsis_thaliana_(Mouse-ear_cress)	NA	NA	NA	NA	PF00847.15;AP2_domain;1.2e-17	NA	NA	len=155;ExpAA=0.00;First60=0.00;PredHel=0;Topology=i
ERF	comp2153_c0_g1_i1	1.03049	0.928046	2.32674	0.00141353	Ethylene-responsive_transcription_factor_ERF073	ERF073_At1g72360_T10D10.17	Arabidopsis_thaliana_(Mouse-ear_cress)	NA	NA	NA	NA	PF00847.15;AP2_domain;6.9e-17	NA	NA	len=251;ExpAA=0.03;First60=0.00;PredHel=0;Topology=o
ERF	comp4209_c0_g1_i1	0.156752	1	2.16751	0.0048107	Ethylene-responsive_transcription_factor_ERF113	ERF113_At5g13330_T31B5.150	Arabidopsis_thaliana_(Mouse-ear_cress)	NA	NA	NA	NA	PF00847.15;AP2_domain;2.3e-17	NA	1;29;0.584	len=319;ExpAA=4.60;First60=4.55;PredHel=0;Topology=o;len=357;ExpAA=0.00;First60=0.00;PredHel=0;Topology=o
ERF	comp6478_c0_g1_i1	1.38514	0.233582	2.01629	0.00124735	Ethylene-responsive_transcription_factor_RAP2-13_(Ethylene-responsive_transcription_factor_ERF058)_(Protein_RELATED_TO_APETALA2_13)	RAP2-13_ERF058_At1g22190_F16L1.8	Arabidopsis_thaliana_(Mouse-ear_cress)	NA	NA	NA	NA	PF00847.15;AP2_domain;1.1e-16;PF08895.6;Domain_of_unknown_function_(DUF1840);0.051;PF09676.5;Type_IV_conjugative_transfer_system_lipoprotein_(TraV);0.72;PF14282.1;FlxA-like_protein;0.0038	NA	NA	len=299;ExpAA=0.00;First60=0.00;PredHel=0;Topology=o;len=328;ExpAA=0.00;First60=0.00;PredHel=0;Topology=o
ERF	comp9034_c0_g1_i1	1.2408	1	3.10379	4.1e-05	NA	NA	NA	NA	NA	NA	NA	PF00847.15;AP2_domain;1.4e-08	NA	NA	len=193;ExpAA=0.03;First60=0.03;PredHel=0;Topology=o
ERF	comp920_c0_g1_i1	1.64808	0.960423	4.522	3.35e-06	Ethylene-responsive_transcription_factor_RAP2-6_(Protein_RELATED_TO_APETALA2_6)	RAP2-6_ERF108_At1g43160_F1I21.18	Arabidopsis_thaliana_(Mouse-ear_cress)	NA	NA	NA	NA	PF00847.15;AP2_domain;2e-16	NA	NA	len=169;ExpAA=0.01;First60=0.01;PredHel=0;Topology=o
ERF	comp920_c0_g1_i2	2.3145	0.755156	5.05808	5.54e-08	Allene_oxide_synthase_2_(EC_4.2.1.92)_(Cytochrome_P450_74A2)_(Hydroperoxide_dehydrase_2)	CYP74A2_AOS2_Os03g0225900_LOC_Os03g12500_OSJNBa0081P02.18	Oryza_sativa_subsp._japonica_(Rice)	NA	NA	NA	NA	PF00067.17;Cytochrome_P450;4.1e-13;PF00847.15;AP2_domain;8.1e-15;PF14748.1;Pyrroline-5-carboxylate_reductase_dimerisation;0.0044	NA	NA	len=181;ExpAA=0.00;First60=0.00;PredHel=0;Topology=o;len=270;ExpAA=0.38;First60=0.02;PredHel=0;Topology=o
ERF	comp935_c0_g1_i1	0.486639	1	1.36441	0.00946639	Ethylene-responsive_transcription_factor_ERF060	ERF060_At4g39780_T19P19.170	Arabidopsis_thaliana_(Mouse-ear_cress)	NA	NA	NA	NA	NA	NA	1;22;0.678	len=218;ExpAA=0.00;First60=0.00;PredHel=0;Topology=o;len=364;ExpAA=0.27;First60=0.27;PredHel=0;Topology=o
ERF	Contig1248_c0_g1_i1	0.731993	1	3.89603	5.61e-05	Ethylene-responsive_transcription_factor_ERF054_(Transcription_factor_QRAP2)	ERF054_QRAP2_At4g28140_F26K10.20	Arabidopsis_thaliana_(Mouse-ear_cress)	NA	NA	NA	NA	PF00847.15;AP2_domain;3.4e-15;PF09770.4;Topoisomerase_II-associated_protein_PAT1;7.1	NA	NA	len=326;ExpAA=0.00;First60=0.00;PredHel=0;Topology=o
ERF	Contig1466_c0_g1_i1	1.75873	1	3.90706	1.1e-06	Ethylene-responsive_transcription_factor_ERF110	ERF110_At5g50080_MPF21.9	Arabidopsis_thaliana_(Mouse-ear_cress)	NA	NA	NA	NA	PF00847.15;AP2_domain;1.4e-17	NA	NA	len=198;ExpAA=0.06;First60=0.00;PredHel=0;Topology=o
ERF	Contig2511_c0_g1_i1	0.824697	1	2.7175	0.00155862	Ethylene-responsive_transcription_factor_ERF113	ERF113_At5g13330_T31B5.150	Arabidopsis_thaliana_(Mouse-ear_cress)	NA	NA	NA	NA	PF00847.15;AP2_domain;2.9e-17	NA	NA	len=232;ExpAA=0.00;First60=0.00;PredHel=0;Topology=o
ERF	Contig2865_c0_g1_i1	1.42949	1	5.07228	1.08e-05	Ethylene-responsive_transcription_factor_ERF025	ERF025_At5g52020_MSG15.10	Arabidopsis_thaliana_(Mouse-ear_cress)	NA	NA	NA	NA	PF00847.15;AP2_domain;3.5e-14	NA	NA	len=248;ExpAA=0.47;First60=0.00;PredHel=0;Topology=o
G2-like	comp4933_c0_g1_i1	0.340981	1	1.58402	0.00190965	Putative_Myb_family_transcription_factor_At1g14600	At1g14600_T5E21.10	Arabidopsis_thaliana_(Mouse-ear_cress)	NA	NA	NA	NA	PF00249.26;Myb-like_DNA-binding_domain;3e-13	NA	NA	len=250;ExpAA=0.00;First60=0.00;PredHel=0;Topology=o
HD-ZIP	comp1858_c0_g1_i1	1.15356	0.282882	2.6759	1.99e-07	Homeobox-leucine_zipper_protein_HOX22_(HD-ZIP_protein_HOX22)_(Homeodomain_transcription_factor_HOX22)_(OsHox22)	HOX22_H0501D11.4_OsI_016250	Oryza_sativa_subsp._indica_(Rice)	NA	NA	NA	NA	PF00046.24;Homeobox_domain;4.2e-17;PF02183.13;Homeobox_associated_leucine_zipper;1.4e-14;PF03670.8;Uncharacterised_protein_family_(UPF0184);0.11;PF04218.8;CENP-B_N-terminal_DNA-binding_domain;0.098;PF04977.10;Septum_formation_initiator;0.13;PF05920.6;Homeobox_KN_domain;0.0028;PF07716.10;Basic_region_leucine_zipper;0.012;PF11559.3;Afadin-_and_alpha_-actinin-Binding;0.2;PF13874.1;Nucleoporin_comple…	NA	NA	len=247;ExpAA=0.03;First60=0.03;PredHel=0;Topology=o
HD-ZIP	comp4561_c0_g1_i2	2.17412	0.354731	2.8234	0.00139271	Homeobox-leucine_zipper_protein_HOX24_(HD-ZIP_protein_HOX24)_(Homeodomain_transcription_factor_HOX24)_(OsHox24)	HOX24_OsI_08284	Oryza_sativa_subsp._indica_(Rice)	NA	NA	NA	NA	PF00046.24;Homeobox_domain;5.3e-13;PF00170.16;bZIP_transcription_factor;0.011;PF01496.14;V-type_ATPase_116kDa_subunit_family;0.27;PF02183.13;Homeobox_associated_leucine_zipper;5.4e-12;PF02370.11;M_protein_repeat;1.1;PF04156.9;IncA_protein;0.24;PF04218.8;CENP-B_N-terminal_DNA-binding_domain;0.03;PF04977.10;Septum_formation_initiator;0.022;PF05920.6;Homeobox_KN_domain;0.0019;PF06156.8;Protein_of_un…	NA	NA	len=182;ExpAA=0.00;First60=0.00;PredHel=0;Topology=o
C2H2	comp4125_c0_g1_i1	0.308847	1	5.04233	1.08e-05	Zinc_finger_protein_1_(WZF1)	NA	Triticum_aestivum_(Wheat)	NA	NA	NA	NA	PF00096.21;Zinc_finger,_C2H2_type;0.013;PF13912.1;C2H2-type_zinc_finger;4.5e-10	NA	NA	len=128;ExpAA=0.76;First60=0.76;PredHel=0;Topology=o
C2H2	comp4125_c0_g1_i2	3.0366	1	5.23266	0.000873057	Zinc_finger_protein_1_(WZF1)	NA	Triticum_aestivum_(Wheat)	NA	NA	NA	NA	PF00096.21;Zinc_finger,_C2H2_type;0.013;PF13912.1;C2H2-type_zinc_finger;4.5e-10	NA	NA	len=128;ExpAA=0.76;First60=0.76;PredHel=0;Topology=o
C2H2	comp8811_c0_g1_i1	1.08417	1	4.66346	3.18e-12	Zinc_finger_protein_ZAT8	ZAT8_At3g46080_F12M12.50	Arabidopsis_thaliana_(Mouse-ear_cress)	NA	NA	NA	NA	NA	NA	NA	NA
C2H2	Contig4775_c0_g1_i1	NA	NA	4.69297	0.0055991	Zinc_finger_protein_ZAT10_(Salt-tolerance_zinc_finger)	ZAT10_STZ_At1g27730_T22C5.18	Arabidopsis_thaliana_(Mouse-ear_cress)	NA	NA	NA	NA	PF00096.21;Zinc_finger,_C2H2_type;0.0038;PF04684.8;BAF1_/_ABF1_chromatin_reorganising_factor;0.081;PF06467.9;MYM-type_Zinc_finger_with_FCS_sequence_motif;4.1;PF09845.4;Zn-ribbon_containing_protein_(DUF2072);0.78;PF12171.3;Zinc-finger_double-stranded_RNA-binding;2.5e-05;PF12756.2;C2H2_type_zinc-finger_(2_copies);0.11;PF12874.2;Zinc-finger_of_C2H2_type;0.001;PF13465.1;Zinc-finger_double_domain;0.00…	NA	NA	len=222;ExpAA=0.06;First60=0.06;PredHel=0;Topology=o
C2H2	Contig530_c0_g1_i1	0.373256	1	4.08386	0.000114152	Zinc_finger_protein_ZAT7	ZAT7_At3g46090_F12M12.60	Arabidopsis_thaliana_(Mouse-ear_cress)	NA	NA	NA	NA	PF00096.21;Zinc_finger,_C2H2_type;0.00032;PF02892.10;BED_zinc_finger;0.054;PF03363.8;Herpesvirus_leader_protein;0.12;PF12171.3;Zinc-finger_double-stranded_RNA-binding;0.00038;PF12756.2;C2H2_type_zinc-finger_(2_copies);0.0058;PF13465.1;Zinc-finger_double_domain;0.24;PF13894.1;C2H2-type_zinc_finger;0.057;PF13912.1;C2H2-type_zinc_finger;8.2e-16	NA	NA	len=162;ExpAA=0.02;First60=0.02;PredHel=0;Topology=o;len=162;ExpAA=0.02;First60=0.02;PredHel=0;Topology=o
MYB	comp5870_c0_g1_i1	1.46738	0.015183	1.84599	0.000154808	Protein_ODORANT1_(MYB-like_protein_ODO1)	ODO1	Petunia_hybrida_(Petunia)	NA	NA	NA	NA	PF00249.26;Myb-like_DNA-binding_domain;1.3e-29;PF09770.4;Topoisomerase_II-associated_protein_PAT1;0.46;PF09806.4;Cyclin-dependent_kinase_2-associated_protein;0.48;PF13921.1;Myb-like_DNA-binding_domain;8.4e-15	NA	NA	len=272;ExpAA=0.01;First60=0.01;PredHel=0;Topology=o
MYB	comp7529_c0_g1_i1	1.62233	0.878364	2.88018	0.000569616	Myb-related_protein_Zm1	NA	Zea_mays_(Maize)	NA	NA	NA	NA	PF00249.26;Myb-like_DNA-binding_domain;1.3e-31;PF08381.6;Transcription_factor_regulating_root_and_shoot_growth_via_Pin3;0.11;PF13921.1;Myb-like_DNA-binding_domain;2.2e-20	NA	NA	len=397;ExpAA=0.00;First60=0.00;PredHel=0;Topology=o;len=399;ExpAA=0.00;First60=0.00;PredHel=0;Topology=o
MYB_related	comp8286_c0_g1_i1	1.2572	1	3.46958	7.52e-05	Transcription_factor_DIVARICATA	DIVARICATA	Antirrhinum_majus_(Garden_snapdragon)	NA	NA	NA	NA	NA	NA	NA	len=314;ExpAA=3.43;First60=2.72;PredHel=0;Topology=o
MYB_related	Contig2280_c0_g1_i1	NA	NA	6.18704	1.33e-05	Protein_REVEILLE_8_(MYB-like_transcription_factor)_(Protein_LHY-CCA1-like_5)	RVE8_LCL5_At3g09600_F11F8.19	Arabidopsis_thaliana_(Mouse-ear_cress)	NA	NA	NA	NA	PF00249.26;Myb-like_DNA-binding_domain;7e-12;PF11321.3;Protein_of_unknown_function_(DUF3123);0.62;PF13921.1;Myb-like_DNA-binding_domain;0.0014	NA	NA	len=307;ExpAA=36.44;First60=0.00;PredHel=1;Topology=o267-289i;len=346;ExpAA=4.38;First60=0.00;PredHel=0;Topology=o
MYB_related	Contig2412_c0_g1_i1	NA	NA	6.29596	3.82e-07	Transcription_factor_MYB108_(Myb-related_protein_108)_(AtMYB108)_(Protein_BOTRYTIS-SUSCEPTIBLE_1)	MYB108_BOS1_At3g06490_F5E6.18	Arabidopsis_thaliana_(Mouse-ear_cress)	NA	NA	NA	NA	NA	NA	NA	len=164;ExpAA=0.01;First60=0.01;PredHel=0;Topology=o

## Sheet: 400 mM DOWN_regulated
De novo RNA sequencing analysis of Aeluropus littoralis halophyte plant under salinity stress
Elham Younesi-Melerdi, Ghorban-Ali Nematzadeh, Ali Pakdin-Parizi*, Mohammad-Reza Bakhtiarizadeh, Seyed Abolfazl Motahari
Table S5. Information related to down-regulated transcription factors in 400 mM treatment compared to control
TF FAMILY	Isoform names	logFC_200 Mm vs control	FDR_200 mM vs control	logFC_400 mM vs control	FDR_400 mM vs control	Protein_names	Gene_names	Organism	Rfam	Eval	miRBase	Eval.1	Pfam.Describtion.Eval	Rnammer.start.end.score.strand.name	signalp.start.end.score	tmHMM
bZIP	comp15759_c0_g1_i1	-1.108	0.945952	-9.92704	2.07e-12	Transcription_factor_TGAL5_(bZIP_transcription_factor_41)_(OsbZIP41)	TGAL5_Os05g0443900_LOC_Os05g37170_OSJNBa0020H14.17	Oryza_sativa_subsp._japonica_(Rice)	NA	NA	NA	NA	PF00170.16;bZIP_transcription_factor;7.2e-10;PF02744.12;Galactose-1-phosphate_uridyl_transferase,_C-terminal_domain;0.05;PF07716.10;Basic_region_leucine_zipper;2.2e-07;PF13424.1;Tetratricopeptide_repeat;0.29;PF14144.1;Seed_dormancy_control;6.8e-29	NA	NA	len=435;ExpAA=0.05;First60=0.00;PredHel=0;Topology=o
bZIP	comp15759_c0_g1_i2	-1.69873	1	-9.20806	8.98e-07	Transcription_factor_TGAL5_(bZIP_transcription_factor_41)_(OsbZIP41)	TGAL5_Os05g0443900_LOC_Os05g37170_OSJNBa0020H14.17	Oryza_sativa_subsp._japonica_(Rice)	NA	NA	NA	NA	PF00170.16;bZIP_transcription_factor;7.2e-10;PF02744.12;Galactose-1-phosphate_uridyl_transferase,_C-terminal_domain;0.05;PF07716.10;Basic_region_leucine_zipper;2.2e-07;PF13424.1;Tetratricopeptide_repeat;0.29;PF14144.1;Seed_dormancy_control;6.8e-29	NA	NA	len=435;ExpAA=0.05;First60=0.00;PredHel=0;Topology=o
WRKY	comp5397_c0_g1_i3	-0.665458	0.940864	-1.59119	0.00721844	Probable_WRKY_transcription_factor_2_(WRKY_DNA-binding_protein_2)	WRKY2_At5g56270_K24C1.9_MXK23.1	Arabidopsis_thaliana_(Mouse-ear_cress)	NA	NA	NA	NA	PF03101.10;FAR1_DNA-binding_domain;0.00043;PF03106.10;WRKY_DNA_-binding_domain;1.8e-60	NA	NA	len=118;ExpAA=0.01;First60=0.01;PredHel=0;Topology=o;len=682;ExpAA=0.02;First60=0.00;PredHel=0;Topology=o
bZIP	Contig354_c0_g1_i1	-1.03133	0.33665	-1.93731	0.000280962	Basic_leucine_zipper_9_(AtbZIP9)_(bZIP_protein_9)_(Basic_leucine_zipper_OPAQUE_2_homolog_2)_(Basic_leucine_zipper_O2_homolog_2)	BZIP9_BZO2H2_At5g24800_F6A4.10	Arabidopsis_thaliana_(Mouse-ear_cress)	NA	NA	NA	NA	PF00170.16;bZIP_transcription_factor;6.2e-13;PF03131.12;bZIP_Maf_transcription_factor;0.004;PF04156.9;IncA_protein;0.0013;PF06156.8;Protein_of_unknown_function_(DUF972);0.072;PF07716.10;Basic_region_leucine_zipper;7.5e-08;PF09726.4;Transmembrane_protein;0.31;PF11559.3;Afadin-_and_alpha_-actinin-Binding;0.018;PF12097.3;Protein_of_unknown_function_(DUF3573);0.47;PF12498.3;Basic_leucine-zipper_C_ter…	NA	NA	len=445;ExpAA=0.04;First60=0.00;PredHel=0;Topology=o
AP2	comp7679_c0_g1_i1	-0.335704	1	-1.64853	0.00445963	AP2-like_ethylene-responsive_transcription_factor_At1g16060	At1g16060_T24D18.16	Arabidopsis_thaliana_(Mouse-ear_cress)	NA	NA	NA	NA	PF00847.15;AP2_domain;1.7e-25;PF15325.1;Modulator_of_retrovirus_infection;2.1	NA	NA	len=119;ExpAA=3.35;First60=0.00;PredHel=0;Topology=o;len=402;ExpAA=0.05;First60=0.00;PredHel=0;Topology=o
ERF	comp1882_c0_g1_i1	-1.06606	0.192526	-2.47132	6.19e-05	Ethylene-responsive_transcription_factor_ERF073	ERF073_At1g72360_T10D10.17	Arabidopsis_thaliana_(Mouse-ear_cress)	NA	NA	NA	NA	PF00847.15;AP2_domain;1.6e-06;PF03344.10;Daxx_Family;0.15	NA	NA	len=212;ExpAA=0.00;First60=0.00;PredHel=0;Topology=o
ERF	comp1882_c0_g1_i2	-1.55246	0.0836873	-2.267	0.00293032	Ethylene-responsive_transcription_factor_ERF073	ERF073_At1g72360_T10D10.17	Arabidopsis_thaliana_(Mouse-ear_cress)	NA	NA	NA	NA	PF00847.15;AP2_domain;1.6e-06;PF03344.10;Daxx_Family;0.15	NA	NA	len=212;ExpAA=0.00;First60=0.00;PredHel=0;Topology=o
ERF	comp214_c0_g1_i1	-1.65501	0.000412246	-2.16951	0.000250143	Ethylene-responsive_transcription_factor_ERF073	ERF073_At1g72360_T10D10.17	Arabidopsis_thaliana_(Mouse-ear_cress)	NA	NA	NA	NA	PF00847.15;AP2_domain;4.7e-16	NA	NA	len=156;ExpAA=33.89;First60=0.00;PredHel=2;Topology=i107-129o133-155i;len=448;ExpAA=0.00;First60=0.00;PredHel=0;Topology=o
ERF	comp214_c0_g1_i2	-1.35034	0.00397719	-2.02019	2.31e-05	Ethylene-responsive_transcription_factor_ERF073	ERF073_At1g72360_T10D10.17	Arabidopsis_thaliana_(Mouse-ear_cress)	NA	NA	NA	NA	PF00847.15;AP2_domain;4.6e-16	NA	NA	len=154;ExpAA=33.94;First60=0.00;PredHel=2;Topology=i105-127o131-153i;len=309;ExpAA=0.15;First60=0.00;PredHel=0;Topology=o;len=446;ExpAA=0.00;First60=0.00;PredHel=0;Topology=o
ERF	comp214_c0_g1_i3	-1.2727	0.0714949	-2.60703	1.1e-06	Ethylene-responsive_transcription_factor_ERF073	ERF073_At1g72360_T10D10.17	Arabidopsis_thaliana_(Mouse-ear_cress)	NA	NA	NA	NA	PF00847.15;AP2_domain;2.6e-15;PF11018.3;Pupal_cuticle_protein_C1;0.081	NA	NA	len=338;ExpAA=0.00;First60=0.00;PredHel=0;Topology=o
ERF	comp4008_c0_g1_i2	-4.93771	6.25e-08	-5.04355	0.000136056	Dehydration-responsive_element-binding_protein_1A_(Protein_DREB1A)_(Protein_C-repeat-binding_factor_3)_(rCBF3)	DREB1A_CBF3_ERF24_OsI_031032	Oryza_sativa_subsp._indica_(Rice)	NA	NA	NA	NA	PF00847.15;AP2_domain;3.3e-14;PF07216.7;LcrG_protein;0.09	NA	NA	len=231;ExpAA=0.04;First60=0.00;PredHel=0;Topology=o;len=336;ExpAA=0.00;First60=0.00;PredHel=0;Topology=o
ERF	comp7373_c0_g1_i1	-3.14933	0.00153355	-6.16151	1.38e-08	Ethylene-responsive_transcription_factor_ERF012	ERF012_At1g21910_T26F17.14	Arabidopsis_thaliana_(Mouse-ear_cress)	NA	NA	NA	NA	PF00847.15;AP2_domain;6.8e-15	NA	NA	len=107;ExpAA=0.01;First60=0.01;PredHel=0;Topology=o;len=226;ExpAA=0.00;First60=0.00;PredHel=0;Topology=o
DBB	Contig120_c0_g1_i1	-0.713744	0.460625	-1.43438	0.00176036	ABC_transporter_I_family_member_6,_chloroplastic_(ABC_transporter_ABCI.6)_(AtABCI6)_(ABC_transporter_ATPase)_(Non-intrinsic_ABC_protein_7)_(AtNAP7)_(Plastid_SufC-like_protein)	ABCI6_NAP7_At3g10670_F13M14.4_F18K10.29_T7M13.25	Arabidopsis_thaliana_(Mouse-ear_cress)	NA	NA	NA	NA	PF00005.22;ABC_transporter;7.4e-19;PF00643.19;B-box_zinc_finger;1.4e-10;PF01935.12;Domain_of_unknown_function_DUF87;0.15;PF02463.14;RecF/RecN/SMC_N_terminal_domain;7.9e-06;PF03193.11;Protein_of_unknown_function,_DUF258;0.012;PF04412.8;Protein_of_unknown_function_(DUF521);0.095;PF13166.1;AAA_domain;0.081;PF13207.1;AAA_domain;0.089;PF13304.1;AAA_domain;5.7e-07;PF13401.1;AAA_domain;0.27;PF13476.1;AA…	NA	NA	len=274;ExpAA=0.00;First60=0.00;PredHel=0;Topology=o;len=405;ExpAA=0.02;First60=0.00;PredHel=0;Topology=o
TALE	comp360_c0_g1_i3	-0.41908	1	-1.17596	0.00499787	BEL1-like_homeodomain_protein_4_(BEL1-like_protein_4)_(Protein_SAWTOOTH_2)	BLH4_SAW2_At2g23760_F27L4.6	Arabidopsis_thaliana_(Mouse-ear_cress)	NA	NA	NA	NA	PF00046.24;Homeobox_domain;3e-07;PF05920.6;Homeobox_KN_domain;4.9e-17;PF07526.6;Associated_with_HOX;5.4e-59	NA	NA	len=751;ExpAA=1.08;First60=0.00;PredHel=0;Topology=o
LSD	comp11626_c0_g1_i1	-0.32916	1	-2.29593	0.00206399	Protein_LOL4_(Protein_LSD_ONE_LIKE_4)_(OsLOL4)_(Putative_zinc_finger_LOL4)	LOL4_Os08g0130100_LOC_Os08g03610_OsJ_25929_P0582D05.124	Oryza_sativa_subsp._japonica_(Rice)	NA	NA	NA	NA	PF01667.12;Ribosomal_protein_S27;0.41;PF03811.8;InsA_N-terminal_domain;1.5;PF05129.8;Transcription_elongation_factor_Elf1_like;0.15;PF05180.7;DNL_zinc_finger;0.029;PF05495.7;CHY_zinc_finger;0.0032;PF06093.8;Spt4/RpoE2_zinc_finger;0.42;PF06943.7;LSD1_zinc_finger;4e-11;PF07282.6;Putative_transposase_DNA-binding_domain;0.17;PF07295.6;Protein_of_unknown_function_(DUF1451);0.13;PF08271.7;TFIIB_zinc-bi…	NA	NA	len=126;ExpAA=0.02;First60=0.02;PredHel=0;Topology=o
MYB_related	comp17630_c0_g1_i1	-0.674914	1	-7.47933	0.00201137	Transcription_factor_MYB87_(Myb-related_protein_87)_(AtMYB87)	MYB87_At4g37780	Arabidopsis_thaliana_(Mouse-ear_cress)	NA	NA	NA	NA	PF12374.3;Double-sex_mab3_related_transcription_factor_1;1	NA	NA	len=214;ExpAA=0.02;First60=0.02;PredHel=0;Topology=o
MYB_related	Contig2926_c0_g1_i1	-0.855616	1	-6.4082	2.25e-06	Protein_RADIALIS-like_6_(AtRL6)_(Protein_RAD-like_6)_(Protein_RADIALIS-LIKE_SANT/MYB_3)_(Protein_RSM3)	RL6_RSM3_At1g75250_F22H5.3	Arabidopsis_thaliana_(Mouse-ear_cress)	NA	NA	NA	NA	NA	NA	NA	NA

## Sheet: 200 mM UP-regulated
De novo RNA sequencing analysis of Aeluropus littoralis halophyte plant under salinity stress
Elham Younesi-Melerdi, Ghorban-Ali Nematzadeh, Ali Pakdin-Parizi*, Mohammad-Reza Bakhtiarizadeh, Seyed Abolfazl Motahari
Table S5. Information related to up-regulated transcription factors in 200 mM treatment compared to control
TF FAMILY	Isoform names	logFC_200 Mm vs control	FDR_200 mM vs control	logFC_400 mM vs control	FDR_400 mM vs control	Protein_names	Gene_names	Organism	Rfam	Eval	miRBase	Eval.1	Pfam.Describtion.Eval	Rnammer.start.end.score.strand.name	signalp.start.end.score	tmHMM
GRF	Contig3663_c0_g1_i1	8.13546	0.00770528	7.87006	0.0170724	Growth-regulating_factor_10_(OsGRF10)_(Transcription_activator_GRF10)	GRF10_Os02g0678800_LOC_Os02g45570_OSJNBb0005A04.34_P0663F07.10	Oryza_sativa_subsp._japonica_(Rice)	NA	NA	NA	NA	PF08879.5;WRC;2.3e-23;PF08880.6;QLQ;8e-15;PF13891.1;Potential_DNA-binding_domain;0.071	NA	NA	len=213;ExpAA=8.50;First60=3.96;PredHel=0;Topology=o
MYB	Contig5373_c0_g1_i1	4.52449	0.00837387	3.59683	0.0718612	Transcription_factor_MYB3R-4_(Myb-related_protein_3R-4)_(Protein_ENHANCED_DEFECTIVE_CYTOKINESIS)	MYB3R4_EDC_At5g11510_F15N18.100	Arabidopsis_thaliana_(Mouse-ear_cress)	NA	NA	NA	NA	PF00249.26;Myb-like_DNA-binding_domain;2.5e-49;PF13837.1;Myb/SANT-like_DNA-binding_domain;1.4;PF13921.1;Myb-like_DNA-binding_domain;9.9e-41	NA	NA	len=821;ExpAA=0.00;First60=0.00;PredHel=0;Topology=o

## Sheet: 200 mM DOWN- regulated
De novo RNA sequencing analysis of Aeluropus littoralis halophyte plant under salinity stress
Elham Younesi-Melerdi, Ghorban-Ali Nematzadeh, Ali Pakdin-Parizi*, Mohammad-Reza Bakhtiarizadeh, Seyed Abolfazl Motahari
Table S5. Information related to down-regulated transcription factors in 200 mM treatment compared to control
TF FAMILY	Isoform names	logFC_200 Mm vs control	FDR_200 mM vs control	logFC_400 mM vs control	FDR_400 mM vs control	Protein_names	Gene_names	Organism	Rfam	Eval	miRBase	Eval.1	Pfam.Describtion.Eval	Rnammer.start.end.score.strand.name	signalp.start.end.score	tmHMM
ERF	comp214_c0_g1_i1	-1.65501	0.000412246	-2.16951	0.000250143	Ethylene-responsive_transcription_factor_ERF073	ERF073_At1g72360_T10D10.17	Arabidopsis_thaliana_(Mouse-ear_cress)	NA	NA	NA	NA	PF00847.15;AP2_domain;4.7e-16	NA	NA	len=156;ExpAA=33.89;First60=0.00;PredHel=2;Topology=i107-129o133-155i;len=448;ExpAA=0.00;First60=0.00;PredHel=0;Topology=o
ERF	comp214_c0_g1_i2	-1.35034	0.00397719	-2.02019	2.31e-05	Ethylene-responsive_transcription_factor_ERF073	ERF073_At1g72360_T10D10.17	Arabidopsis_thaliana_(Mouse-ear_cress)	NA	NA	NA	NA	PF00847.15;AP2_domain;4.6e-16	NA	NA	len=154;ExpAA=33.94;First60=0.00;PredHel=2;Topology=i105-127o131-153i;len=309;ExpAA=0.15;First60=0.00;PredHel=0;Topology=o;len=446;ExpAA=0.00;First60=0.00;PredHel=0;Topology=o
ERF	comp4008_c0_g1_i2	-4.93771	6.25e-08	-5.04355	0.000136056	Dehydration-responsive_element-binding_protein_1A_(Protein_DREB1A)_(Protein_C-repeat-binding_factor_3)_(rCBF3)	DREB1A_CBF3_ERF24_OsI_031032	Oryza_sativa_subsp._indica_(Rice)	NA	NA	NA	NA	PF00847.15;AP2_domain;3.3e-14;PF07216.7;LcrG_protein;0.09	NA	NA	len=231;ExpAA=0.04;First60=0.00;PredHel=0;Topology=o;len=336;ExpAA=0.00;First60=0.00;PredHel=0;Topology=o
ERF	comp7373_c0_g1_i1	-3.14933	0.00153355	-6.16151	1.38e-08	Ethylene-responsive_transcription_factor_ERF012	ERF012_At1g21910_T26F17.14	Arabidopsis_thaliana_(Mouse-ear_cress)	NA	NA	NA	NA	PF00847.15;AP2_domain;6.8e-15	NA	NA	len=107;ExpAA=0.01;First60=0.01;PredHel=0;Topology=o;len=226;ExpAA=0.00;First60=0.00;PredHel=0;Topology=o
