# Supplementary material for: De novo RNA sequencing analysis of Aeluropus littoralis halophyte plant under salinity stress
Source: Sci Rep. 2020 Jun 4;10:9148. doi: 10.1038/s41598-020-65947-5 (PMC7272644; doi:10.1038/s41598-020-65947-5)
Supplement: Supplementary file 9 [file 41598_2020_65947_MOESM9_ESM.xlsx]

## Sheet: 400 mM(UP-regulated)
De novo RNA sequencing analysis of Aeluropus littoralis halophyte plant under salinity stress
Elham Younesi-Melerdi, Ghorban-Ali Nematzadeh, Ali Pakdin-Parizi*, Mohammad-Reza Bakhtiarizadeh, Seyed Abolfazl Motahari
Table S6. Enriched significantly GO terms with up -regulated transcripts under 400 mM NaCl treatment (over_represented_FDR< 0.05).
Category	ID	Term		genes	adj_pval
BP	GO:0006656	phosphatidylcholine biosynthetic process		Contig3194_c0_g1_i1, comp146_c0_g1_i1, comp146_c0_g1_i2, comp1651_c0_g1_i1, comp4998_c0_g1_i1, comp4998_c0_g1_i2, comp6132_c0_g1_i1, comp63_c0_g1_i1, comp63_c0_g1_i2, comp63_c0_g1_i3	9.84e-07
BP	GO:0042425	choline biosynthetic process		Contig3194_c0_g1_i1, comp146_c0_g1_i1, comp146_c0_g1_i2, comp63_c0_g1_i1, comp63_c0_g1_i2, comp63_c0_g1_i3	1.02e-06
BP	GO:0010200	response to chitin		Contig1087_c0_g1_i1, Contig1248_c0_g1_i1, Contig1644_c0_g1_i1, Contig2356_c0_g1_i1, Contig2951_c0_g1_i1, Contig32_c0_g1_i1, Contig3403_c0_g1_i1, Contig530_c0_g1_i1, comp10914_c0_g1_i1, comp11133_c0_g1_i1, comp13210_c0_g1_i3, comp13847_c0_g1_i1, comp14765_c0_g1_i1, comp1529_c0_g1_i1, comp17930_c0_g1_i1, comp21654_c0_g1_i2, comp2481_c0_g1_i1, comp4726_c0_g1_i3, comp6478_c0_g1_i1, comp7328_c0_g1_i1,…	2.86e-06
BP	GO:1901700	response to oxygen-containing compound		Contig1087_c0_g1_i1, Contig1248_c0_g1_i1, Contig1341_c0_g1_i1, Contig1429_c0_g1_i1, Contig1644_c0_g1_i1, Contig2280_c0_g1_i1, Contig2356_c0_g1_i1, Contig2511_c0_g1_i1, Contig2951_c0_g1_i1, Contig3227_c0_g1_i1, Contig32_c0_g1_i1, Contig3403_c0_g1_i1, Contig4775_c0_g1_i1, Contig530_c0_g1_i1, Contig7266_c0_g1_i1, Contig810_c0_g1_i1, comp10047_c0_g1_i4, comp10248_c0_g1_i1, comp10897_c0_g1_i1, comp108…	6.82e-06
BP	GO:0000272	polysaccharide catabolic process		Contig404_c0_g1_i1, Contig5797_c0_g1_i1, Contig72_c0_g1_i1, comp11089_c0_g1_i2, comp1683_c0_g1_i3, comp18078_c0_g1_i2, comp24381_c0_g1_i1, comp257_c0_g1_i1, comp2685_c0_g1_i1, comp2685_c0_g1_i2, comp2688_c0_g1_i1, comp2688_c0_g1_i2, comp3941_c0_g1_i1, comp3941_c0_g1_i2, comp3941_c0_g1_i3, comp3941_c0_g1_i4, comp4160_c0_g1_i2, comp423_c0_g1_i4, comp423_c0_g1_i6, comp5268_c0_g1_i2, comp6446_c0_g1_i…	6.83e-06
BP	GO:0019695	choline metabolic process		Contig3194_c0_g1_i1, comp146_c0_g1_i1, comp146_c0_g1_i2, comp394_c0_g1_i2, comp63_c0_g1_i1, comp63_c0_g1_i2, comp63_c0_g1_i3	8.96e-06
BP	GO:0097164	ammonium ion metabolic process		Contig2988_c0_g1_i1, Contig3194_c0_g1_i1, comp146_c0_g1_i1, comp146_c0_g1_i2, comp1500_c0_g1_i1, comp1500_c0_g1_i2, comp1500_c0_g1_i3, comp1651_c0_g1_i1, comp394_c0_g1_i2, comp4998_c0_g1_i1, comp4998_c0_g1_i2, comp5122_c0_g1_i1, comp6132_c0_g1_i1, comp63_c0_g1_i1, comp63_c0_g1_i2, comp63_c0_g1_i3	1.66e-05
BP	GO:0055114	oxidation-reduction process		Contig1341_c0_g1_i1, Contig1393_c0_g1_i1, Contig1416_c0_g1_i1, Contig1723_c0_g1_i1, Contig2112_c0_g1_i1, Contig225_c0_g1_i1, Contig2466_c0_g1_i1, Contig2659_c0_g1_i1, Contig2692_c0_g1_i1, Contig4037_c0_g1_i1, Contig4689_c0_g1_i1, Contig4805_c0_g1_i1, Contig567_c0_g1_i1, Contig651_c0_g1_i1, comp11428_c0_g1_i1, comp11547_c0_g1_i2, comp1172_c0_g1_i2, comp1178_c0_g1_i2, comp1233_c0_g1_i1, comp12912_c…	1.66e-05
BP	GO:0008610	lipid biosynthetic process		Contig1341_c0_g1_i1, Contig1393_c0_g1_i1, Contig1723_c0_g1_i1, Contig2112_c0_g1_i1, Contig2212_c0_g1_i1, Contig3194_c0_g1_i1, Contig4689_c0_g1_i1, Contig567_c0_g1_i1, Contig5940_c0_g1_i1, comp1150_c0_g1_i1, comp1172_c0_g1_i2, comp12382_c0_g1_i1, comp12382_c0_g1_i2, comp12685_c0_g1_i1, comp13066_c0_g1_i2, comp13994_c0_g1_i1, comp146_c0_g1_i1, comp146_c0_g1_i2, comp15557_c0_g1_i1, comp1580_c0_g1_i1…	5.4e-05
BP	GO:0006480	N-terminal protein amino acid methylation		comp146_c0_g1_i1, comp146_c0_g1_i2, comp63_c0_g1_i1, comp63_c0_g1_i2, comp63_c0_g1_i3	6.72e-05
BP	GO:0046470	phosphatidylcholine metabolic process		Contig3194_c0_g1_i1, comp146_c0_g1_i1, comp146_c0_g1_i2, comp1651_c0_g1_i1, comp4998_c0_g1_i1, comp4998_c0_g1_i2, comp6132_c0_g1_i1, comp63_c0_g1_i1, comp63_c0_g1_i2, comp63_c0_g1_i3	0.000111276
BP	GO:0009737	response to abscisic acid		Contig1429_c0_g1_i1, Contig2280_c0_g1_i1, Contig2511_c0_g1_i1, Contig3227_c0_g1_i1, Contig3403_c0_g1_i1, Contig7266_c0_g1_i1, comp10047_c0_g1_i4, comp10248_c0_g1_i1, comp1383_c0_g1_i1, comp1383_c0_g1_i2, comp14327_c0_g1_i1, comp1529_c0_g1_i1, comp16949_c0_g1_i1, comp17930_c0_g1_i1, comp2976_c0_g1_i1, comp3017_c0_g1_i4, comp4029_c0_g1_i1, comp4029_c0_g1_i2, comp4209_c0_g1_i1, comp4303_c0_g1_i1, co…	0.000158277
BP	GO:0001101	response to acid chemical		Contig1341_c0_g1_i1, Contig1429_c0_g1_i1, Contig2280_c0_g1_i1, Contig2356_c0_g1_i1, Contig2511_c0_g1_i1, Contig3227_c0_g1_i1, Contig3403_c0_g1_i1, Contig4775_c0_g1_i1, Contig7266_c0_g1_i1, Contig810_c0_g1_i1, comp10047_c0_g1_i4, comp10248_c0_g1_i1, comp10897_c0_g1_i1, comp10897_c0_g1_i3, comp13210_c0_g1_i3, comp13440_c0_g1_i1, comp13602_c0_g1_i1, comp13690_c0_g1_i1, comp1383_c0_g1_i1, comp1383_c0…	0.000369942
BP	GO:0042221	response to chemical		Contig1087_c0_g1_i1, Contig1234_c0_g1_i1, Contig1248_c0_g1_i1, Contig1341_c0_g1_i1, Contig1429_c0_g1_i1, Contig1644_c0_g1_i1, Contig2280_c0_g1_i1, Contig2356_c0_g1_i1, Contig2511_c0_g1_i1, Contig2951_c0_g1_i1, Contig3227_c0_g1_i1, Contig32_c0_g1_i1, Contig3394_c0_g1_i1, Contig3403_c0_g1_i1, Contig4090_c0_g1_i1, Contig4775_c0_g1_i1, Contig5016_c0_g1_i1, Contig530_c0_g1_i1, Contig6114_c0_g1_i1, Con…	0.000369942
BP	GO:0009308	amine metabolic process		Contig2988_c0_g1_i1, Contig3194_c0_g1_i1, Contig655_c0_g1_i1, comp146_c0_g1_i1, comp146_c0_g1_i2, comp1500_c0_g1_i1, comp1500_c0_g1_i2, comp1500_c0_g1_i3, comp16015_c0_g1_i1, comp17615_c0_g1_i1, comp18224_c0_g1_i1, comp418_c0_g1_i6, comp4548_c0_g1_i4, comp6009_c0_g1_i1, comp6009_c0_g1_i2, comp63_c0_g1_i1, comp63_c0_g1_i2, comp63_c0_g1_i3	0.000494048
BP	GO:0009611	response to wounding		Contig382_c0_g1_i1, Contig651_c0_g1_i1, Contig729_c0_g1_i1, comp12685_c0_g1_i1, comp12997_c0_g1_i1, comp13035_c0_g1_i1, comp1529_c0_g1_i1, comp15429_c0_g1_i3, comp3309_c0_g1_i1, comp3538_c0_g1_i1, comp3538_c0_g1_i2, comp7123_c0_g1_i1, comp7123_c0_g1_i2, comp7123_c0_g1_i3, comp7500_c0_g1_i1, comp7773_c0_g1_i1, comp912_c0_g1_i1, comp912_c0_g1_i2, comp912_c0_g1_i3, comp9441_c0_g1_i1, comp9736_c0_g1_…	0.000503349
BP	GO:0097305	response to alcohol		Contig1429_c0_g1_i1, Contig2280_c0_g1_i1, Contig2511_c0_g1_i1, Contig3227_c0_g1_i1, Contig3403_c0_g1_i1, Contig7266_c0_g1_i1, comp10047_c0_g1_i4, comp10248_c0_g1_i1, comp1383_c0_g1_i1, comp1383_c0_g1_i2, comp14327_c0_g1_i1, comp1529_c0_g1_i1, comp16949_c0_g1_i1, comp17930_c0_g1_i1, comp2976_c0_g1_i1, comp3017_c0_g1_i4, comp4029_c0_g1_i1, comp4029_c0_g1_i2, comp4209_c0_g1_i1, comp4303_c0_g1_i1, co…	0.00065431
BP	GO:2000022	regulation of jasmonic acid mediated signaling pathway		Contig729_c0_g1_i1, comp12997_c0_g1_i1, comp3309_c0_g1_i1, comp7123_c0_g1_i1, comp7123_c0_g1_i2, comp7123_c0_g1_i3, comp912_c0_g1_i1, comp912_c0_g1_i2, comp912_c0_g1_i3	0.000708769
BP	GO:0010033	response to organic substance		Contig1087_c0_g1_i1, Contig1248_c0_g1_i1, Contig1341_c0_g1_i1, Contig1429_c0_g1_i1, Contig1644_c0_g1_i1, Contig2280_c0_g1_i1, Contig2356_c0_g1_i1, Contig2511_c0_g1_i1, Contig2951_c0_g1_i1, Contig3227_c0_g1_i1, Contig32_c0_g1_i1, Contig3394_c0_g1_i1, Contig3403_c0_g1_i1, Contig4090_c0_g1_i1, Contig5016_c0_g1_i1, Contig530_c0_g1_i1, Contig7266_c0_g1_i1, comp10047_c0_g1_i4, comp10248_c0_g1_i1, comp1…	0.000845808
BP	GO:0033993	response to lipid		Contig1429_c0_g1_i1, Contig2280_c0_g1_i1, Contig2511_c0_g1_i1, Contig3227_c0_g1_i1, Contig3403_c0_g1_i1, Contig7266_c0_g1_i1, comp10047_c0_g1_i4, comp10248_c0_g1_i1, comp1383_c0_g1_i1, comp1383_c0_g1_i2, comp14327_c0_g1_i1, comp1529_c0_g1_i1, comp16719_c0_g1_i2, comp16949_c0_g1_i1, comp17930_c0_g1_i1, comp2481_c0_g1_i1, comp2976_c0_g1_i1, comp3017_c0_g1_i4, comp3460_c0_g1_i2, comp4029_c0_g1_i1, c…	0.00223292
BP	GO:0009414	response to water deprivation		Contig1429_c0_g1_i1, Contig2356_c0_g1_i1, Contig2511_c0_g1_i1, Contig4775_c0_g1_i1, Contig7266_c0_g1_i1, Contig810_c0_g1_i1, comp10047_c0_g1_i4, comp10897_c0_g1_i1, comp10897_c0_g1_i3, comp13210_c0_g1_i3, comp13690_c0_g1_i1, comp14205_c0_g1_i4, comp15121_c0_g1_i1, comp1529_c0_g1_i1, comp18877_c0_g1_i1, comp2976_c0_g1_i1, comp3860_c0_g1_i1, comp4029_c0_g1_i1, comp4029_c0_g1_i2, comp4207_c0_g1_i1, …	0.00239901
BP	GO:0016052	carbohydrate catabolic process		Contig1671_c0_g1_i1, Contig3592_c0_g1_i1, Contig404_c0_g1_i1, Contig5797_c0_g1_i1, Contig72_c0_g1_i1, comp11089_c0_g1_i2, comp1683_c0_g1_i3, comp17213_c0_g1_i1, comp18078_c0_g1_i2, comp24381_c0_g1_i1, comp257_c0_g1_i1, comp2685_c0_g1_i1, comp2685_c0_g1_i2, comp2688_c0_g1_i1, comp2688_c0_g1_i2, comp3941_c0_g1_i1, comp3941_c0_g1_i2, comp3941_c0_g1_i3, comp3941_c0_g1_i4, comp4160_c0_g1_i2, comp423_c…	0.00240918
BP	GO:0031407	oxylipin metabolic process		Contig1341_c0_g1_i1, Contig2212_c0_g1_i1, Contig567_c0_g1_i1, comp12685_c0_g1_i1, comp13994_c0_g1_i1, comp4714_c0_g1_i1, comp5569_c0_g1_i4, comp5678_c0_g1_i1, comp920_c0_g1_i2	0.00256177
BP	GO:0031408	oxylipin biosynthetic process		Contig1341_c0_g1_i1, Contig2212_c0_g1_i1, Contig567_c0_g1_i1, comp12685_c0_g1_i1, comp13994_c0_g1_i1, comp4714_c0_g1_i1, comp5569_c0_g1_i4, comp5678_c0_g1_i1, comp920_c0_g1_i2	0.00256177
BP	GO:0010183	pollen tube guidance		Contig3194_c0_g1_i1, comp146_c0_g1_i1, comp146_c0_g1_i2, comp63_c0_g1_i1, comp63_c0_g1_i2, comp63_c0_g1_i3	0.00256177
BP	GO:0050918	positive chemotaxis		Contig3194_c0_g1_i1, comp146_c0_g1_i1, comp146_c0_g1_i2, comp63_c0_g1_i1, comp63_c0_g1_i2, comp63_c0_g1_i3	0.00256177
BP	GO:0009415	response to water		Contig1429_c0_g1_i1, Contig2356_c0_g1_i1, Contig2511_c0_g1_i1, Contig4775_c0_g1_i1, Contig7266_c0_g1_i1, Contig810_c0_g1_i1, comp10047_c0_g1_i4, comp10897_c0_g1_i1, comp10897_c0_g1_i3, comp13210_c0_g1_i3, comp13690_c0_g1_i1, comp14205_c0_g1_i4, comp15121_c0_g1_i1, comp1529_c0_g1_i1, comp18877_c0_g1_i1, comp2976_c0_g1_i1, comp3860_c0_g1_i1, comp4029_c0_g1_i1, comp4029_c0_g1_i2, comp4207_c0_g1_i1, …	0.00334429
BP	GO:0006730	one-carbon metabolic process		Contig1234_c0_g1_i1, comp172_c0_g1_i1, comp172_c0_g1_i2, comp2434_c0_g1_i1, comp2434_c0_g1_i2, comp303_c0_g1_i1, comp303_c0_g1_i2, comp439_c0_g1_i2, comp58_c0_g1_i1, comp58_c0_g1_i2	0.0034807
BP	GO:0005975	carbohydrate metabolic process		Contig1671_c0_g1_i1, Contig2466_c0_g1_i1, Contig285_c0_g1_i1, Contig3307_c0_g1_i1, Contig3592_c0_g1_i1, Contig404_c0_g1_i1, Contig4338_c0_g1_i1, Contig4499_c0_g1_i1, Contig483_c0_g1_i1, Contig5545_c0_g1_i1, Contig5797_c0_g1_i1, Contig72_c0_g1_i1, Contig784_c0_g1_i1, comp10911_c0_g1_i2, comp10976_c0_g1_i1, comp11089_c0_g1_i2, comp146_c0_g1_i1, comp146_c0_g1_i2, comp1532_c0_g1_i2, comp1532_c0_g1_i6…	0.0034807
BP	GO:0080064	4,4-dimethyl-9beta,19-cyclopropylsterol oxidation		comp1172_c0_g1_i2, comp1580_c0_g1_i1, comp84_c0_g1_i2, comp84_c0_g1_i3, comp84_c0_g1_i4	0.00393184
BP	GO:0005976	polysaccharide metabolic process		Contig2466_c0_g1_i1, Contig404_c0_g1_i1, Contig4338_c0_g1_i1, Contig5797_c0_g1_i1, Contig72_c0_g1_i1, comp10911_c0_g1_i2, comp11089_c0_g1_i2, comp16011_c0_g1_i2, comp16719_c0_g1_i2, comp1683_c0_g1_i3, comp18078_c0_g1_i2, comp2349_c0_g1_i1, comp24381_c0_g1_i1, comp257_c0_g1_i1, comp2685_c0_g1_i1, comp2685_c0_g1_i2, comp2688_c0_g1_i1, comp2688_c0_g1_i2, comp3941_c0_g1_i1, comp3941_c0_g1_i2, comp394…	0.00484495
BP	GO:0010446	response to alkaline pH		comp4375_c0_g1_i1, comp4375_c0_g1_i2, comp4375_c0_g1_i4	0.00563281
BP	GO:0032147	activation of protein kinase activity		Contig3227_c0_g1_i1, comp10248_c0_g1_i1, comp1383_c0_g1_i1, comp1383_c0_g1_i2, comp3538_c0_g1_i1, comp3538_c0_g1_i2, comp4660_c0_g1_i1, comp4660_c0_g1_i2, comp4719_c0_g1_i1	0.00702438
BP	GO:0031098	stress-activated protein kinase signaling cascade		Contig3227_c0_g1_i1, comp10248_c0_g1_i1, comp1383_c0_g1_i1, comp1383_c0_g1_i2, comp3538_c0_g1_i1, comp3538_c0_g1_i2, comp4660_c0_g1_i1, comp4660_c0_g1_i2, comp4719_c0_g1_i1	0.00825138
BP	GO:0009725	response to hormone		Contig1341_c0_g1_i1, Contig1429_c0_g1_i1, Contig2280_c0_g1_i1, Contig2511_c0_g1_i1, Contig3227_c0_g1_i1, Contig3394_c0_g1_i1, Contig3403_c0_g1_i1, Contig5016_c0_g1_i1, Contig7266_c0_g1_i1, comp10047_c0_g1_i4, comp10248_c0_g1_i1, comp11835_c0_g1_i1, comp13440_c0_g1_i1, comp13602_c0_g1_i1, comp1383_c0_g1_i1, comp1383_c0_g1_i2, comp14327_c0_g1_i1, comp1529_c0_g1_i1, comp15820_c0_g1_i3, comp16666_c0_…	0.00984676
BP	GO:0009309	amine biosynthetic process		Contig2988_c0_g1_i1, Contig3194_c0_g1_i1, comp146_c0_g1_i1, comp146_c0_g1_i2, comp1500_c0_g1_i1, comp1500_c0_g1_i2, comp1500_c0_g1_i3, comp63_c0_g1_i1, comp63_c0_g1_i2, comp63_c0_g1_i3	0.00984676
BP	GO:0042401	cellular biogenic amine biosynthetic process		Contig2988_c0_g1_i1, Contig3194_c0_g1_i1, comp146_c0_g1_i1, comp146_c0_g1_i2, comp1500_c0_g1_i1, comp1500_c0_g1_i2, comp1500_c0_g1_i3, comp63_c0_g1_i1, comp63_c0_g1_i2, comp63_c0_g1_i3	0.00984676
BP	GO:0006935	chemotaxis		Contig3194_c0_g1_i1, comp146_c0_g1_i1, comp146_c0_g1_i2, comp63_c0_g1_i1, comp63_c0_g1_i2, comp63_c0_g1_i3, comp7002_c0_g1_i2	0.00988716
BP	GO:0043436	oxoacid metabolic process		Contig1234_c0_g1_i1, Contig1341_c0_g1_i1, Contig1393_c0_g1_i1, Contig1574_c0_g1_i1, Contig1671_c0_g1_i1, Contig1701_c0_g1_i1, Contig1723_c0_g1_i1, Contig2212_c0_g1_i1, Contig2230_c0_g1_i1, Contig2511_c0_g1_i1, Contig2527_c0_g1_i1, Contig2865_c0_g1_i1, Contig2988_c0_g1_i1, Contig3592_c0_g1_i1, Contig3_c0_g1_i1, Contig4228_c0_g1_i1, Contig4689_c0_g1_i1, Contig567_c0_g1_i1, comp11547_c0_g1_i2, comp1…	0.00988716
BP	GO:0006082	organic acid metabolic process		Contig1234_c0_g1_i1, Contig1341_c0_g1_i1, Contig1393_c0_g1_i1, Contig1574_c0_g1_i1, Contig1671_c0_g1_i1, Contig1701_c0_g1_i1, Contig1723_c0_g1_i1, Contig2212_c0_g1_i1, Contig2230_c0_g1_i1, Contig2511_c0_g1_i1, Contig2527_c0_g1_i1, Contig2865_c0_g1_i1, Contig2988_c0_g1_i1, Contig3592_c0_g1_i1, Contig3_c0_g1_i1, Contig4228_c0_g1_i1, Contig4689_c0_g1_i1, Contig567_c0_g1_i1, comp11547_c0_g1_i2, comp1…	0.0117874
BP	GO:0042330	taxis		Contig3194_c0_g1_i1, comp146_c0_g1_i1, comp146_c0_g1_i2, comp63_c0_g1_i1, comp63_c0_g1_i2, comp63_c0_g1_i3, comp7002_c0_g1_i2	0.0138612
BP	GO:0008202	steroid metabolic process		Contig2112_c0_g1_i1, Contig2692_c0_g1_i1, comp1035_c0_g1_i1, comp1172_c0_g1_i2, comp12452_c0_g1_i2, comp13066_c0_g1_i2, comp1580_c0_g1_i1, comp1845_c0_g1_i1, comp18657_c0_g1_i2, comp3857_c0_g1_i2, comp496_c0_g1_i1, comp5670_c0_g1_i1, comp6262_c0_g1_i2, comp7773_c0_g1_i1, comp84_c0_g1_i2, comp84_c0_g1_i3, comp84_c0_g1_i4, comp8779_c0_g1_i1, comp8779_c0_g1_i2, comp920_c0_g1_i2	0.0141136
BP	GO:0006629	lipid metabolic process		Contig1341_c0_g1_i1, Contig1393_c0_g1_i1, Contig1680_c0_g1_i1, Contig1723_c0_g1_i1, Contig2112_c0_g1_i1, Contig2212_c0_g1_i1, Contig2433_c0_g1_i1, Contig2692_c0_g1_i1, Contig3194_c0_g1_i1, Contig4689_c0_g1_i1, Contig567_c0_g1_i1, Contig5940_c0_g1_i1, comp1035_c0_g1_i1, comp1150_c0_g1_i1, comp1172_c0_g1_i2, comp12382_c0_g1_i1, comp12382_c0_g1_i2, comp12452_c0_g1_i2, comp12685_c0_g1_i1, comp13066_c…	0.0148987
BP	GO:0010243	response to organonitrogen compound		Contig1087_c0_g1_i1, Contig1248_c0_g1_i1, Contig1644_c0_g1_i1, Contig2356_c0_g1_i1, Contig2951_c0_g1_i1, Contig32_c0_g1_i1, Contig3403_c0_g1_i1, Contig530_c0_g1_i1, comp10914_c0_g1_i1, comp11133_c0_g1_i1, comp12382_c0_g1_i1, comp12382_c0_g1_i2, comp13210_c0_g1_i3, comp13847_c0_g1_i1, comp14765_c0_g1_i1, comp1529_c0_g1_i1, comp17930_c0_g1_i1, comp21654_c0_g1_i2, comp2481_c0_g1_i1, comp4726_c0_g1_i…	0.0148987
BP	GO:1901698	response to nitrogen compound		Contig1087_c0_g1_i1, Contig1248_c0_g1_i1, Contig1644_c0_g1_i1, Contig2356_c0_g1_i1, Contig2951_c0_g1_i1, Contig32_c0_g1_i1, Contig3403_c0_g1_i1, Contig530_c0_g1_i1, comp10914_c0_g1_i1, comp11133_c0_g1_i1, comp12382_c0_g1_i1, comp12382_c0_g1_i2, comp13210_c0_g1_i3, comp13847_c0_g1_i1, comp14765_c0_g1_i1, comp1529_c0_g1_i1, comp17930_c0_g1_i1, comp19541_c0_g1_i2, comp21654_c0_g1_i2, comp2481_c0_g1_…	0.0150831
BP	GO:0009719	response to endogenous stimulus		Contig1341_c0_g1_i1, Contig1429_c0_g1_i1, Contig2280_c0_g1_i1, Contig2511_c0_g1_i1, Contig3227_c0_g1_i1, Contig3394_c0_g1_i1, Contig3403_c0_g1_i1, Contig5016_c0_g1_i1, Contig7266_c0_g1_i1, comp10047_c0_g1_i4, comp10248_c0_g1_i1, comp11835_c0_g1_i1, comp13440_c0_g1_i1, comp13602_c0_g1_i1, comp1383_c0_g1_i1, comp1383_c0_g1_i2, comp14327_c0_g1_i1, comp1529_c0_g1_i1, comp15820_c0_g1_i3, comp16666_c0_…	0.0196227
BP	GO:0045860	positive regulation of protein kinase activity		Contig3227_c0_g1_i1, comp10248_c0_g1_i1, comp1383_c0_g1_i1, comp1383_c0_g1_i2, comp19764_c0_g1_i1, comp25642_c0_g1_i1, comp3538_c0_g1_i1, comp3538_c0_g1_i2, comp4660_c0_g1_i1, comp4660_c0_g1_i2, comp4719_c0_g1_i1	0.0196227
BP	GO:0006950	response to stress		Contig1234_c0_g1_i1, Contig1429_c0_g1_i1, Contig1466_c0_g1_i1, Contig2240_c0_g1_i1, Contig2280_c0_g1_i1, Contig2356_c0_g1_i1, Contig2511_c0_g1_i1, Contig2865_c0_g1_i1, Contig3046_c0_g1_i1, Contig3227_c0_g1_i1, Contig32_c0_g1_i1, Contig3394_c0_g1_i1, Contig3403_c0_g1_i1, Contig3795_c0_g1_i1, Contig382_c0_g1_i1, Contig4775_c0_g1_i1, Contig483_c0_g1_i1, Contig5053_c0_g1_i1, Contig5499_c0_g1_i1, Cont…	0.0237004
BP	GO:0023014	signal transduction by protein phosphorylation		Contig3227_c0_g1_i1, comp10248_c0_g1_i1, comp1383_c0_g1_i1, comp1383_c0_g1_i2, comp3538_c0_g1_i1, comp3538_c0_g1_i2, comp4660_c0_g1_i1, comp4660_c0_g1_i2, comp4719_c0_g1_i1	0.0244781
BP	GO:0033674	positive regulation of kinase activity		Contig3227_c0_g1_i1, comp10248_c0_g1_i1, comp1383_c0_g1_i1, comp1383_c0_g1_i2, comp19764_c0_g1_i1, comp25642_c0_g1_i1, comp3538_c0_g1_i1, comp3538_c0_g1_i2, comp4660_c0_g1_i1, comp4660_c0_g1_i2, comp4719_c0_g1_i1	0.0261732
BP	GO:0006576	cellular biogenic amine metabolic process		Contig2988_c0_g1_i1, Contig3194_c0_g1_i1, comp146_c0_g1_i1, comp146_c0_g1_i2, comp1500_c0_g1_i1, comp1500_c0_g1_i2, comp1500_c0_g1_i3, comp418_c0_g1_i6, comp63_c0_g1_i1, comp63_c0_g1_i2, comp63_c0_g1_i3	0.0273118
BP	GO:0044106	cellular amine metabolic process		Contig2988_c0_g1_i1, Contig3194_c0_g1_i1, comp146_c0_g1_i1, comp146_c0_g1_i2, comp1500_c0_g1_i1, comp1500_c0_g1_i2, comp1500_c0_g1_i3, comp418_c0_g1_i6, comp63_c0_g1_i1, comp63_c0_g1_i2, comp63_c0_g1_i3	0.0273118
BP	GO:0009409	response to cold		Contig1429_c0_g1_i1, Contig2511_c0_g1_i1, Contig32_c0_g1_i1, Contig3394_c0_g1_i1, comp10047_c0_g1_i4, comp10846_c0_g1_i1, comp11469_c0_g1_i2, comp1500_c0_g1_i1, comp1500_c0_g1_i2, comp1500_c0_g1_i3, comp1529_c0_g1_i1, comp16719_c0_g1_i2, comp2511_c0_g1_i2, comp2976_c0_g1_i1, comp3252_c0_g1_i1, comp3288_c0_g1_i1, comp3288_c0_g1_i2, comp4029_c0_g1_i1, comp4029_c0_g1_i2, comp4209_c0_g1_i1, comp4375_…	0.0273118
BP	GO:0044255	cellular lipid metabolic process		Contig1341_c0_g1_i1, Contig1393_c0_g1_i1, Contig1680_c0_g1_i1, Contig1723_c0_g1_i1, Contig2212_c0_g1_i1, Contig3194_c0_g1_i1, Contig4689_c0_g1_i1, Contig567_c0_g1_i1, Contig5940_c0_g1_i1, comp1150_c0_g1_i1, comp1172_c0_g1_i2, comp12382_c0_g1_i1, comp12382_c0_g1_i2, comp12685_c0_g1_i1, comp13994_c0_g1_i1, comp146_c0_g1_i1, comp146_c0_g1_i2, comp15557_c0_g1_i1, comp1580_c0_g1_i1, comp16088_c0_g1_i1…	0.0297366
BP	GO:0046474	glycerophospholipid biosynthetic process		Contig3194_c0_g1_i1, Contig5940_c0_g1_i1, comp146_c0_g1_i1, comp146_c0_g1_i2, comp1651_c0_g1_i1, comp3747_c0_g1_i1, comp4998_c0_g1_i1, comp4998_c0_g1_i2, comp6132_c0_g1_i1, comp63_c0_g1_i1, comp63_c0_g1_i2, comp63_c0_g1_i3, comp844_c0_g1_i2	0.0300261
BP	GO:0048528	post-embryonic root development		Contig2951_c0_g1_i1, Contig3046_c0_g1_i1, Contig3194_c0_g1_i1, comp146_c0_g1_i1, comp146_c0_g1_i2, comp63_c0_g1_i1, comp63_c0_g1_i2, comp63_c0_g1_i3	0.0319981
BP	GO:0046355	mannan catabolic process		comp3941_c0_g1_i1, comp3941_c0_g1_i2, comp3941_c0_g1_i3, comp3941_c0_g1_i4	0.0331073
BP	GO:0050896	response to stimulus		Contig1087_c0_g1_i1, Contig1234_c0_g1_i1, Contig1248_c0_g1_i1, Contig1341_c0_g1_i1, Contig1429_c0_g1_i1, Contig1466_c0_g1_i1, Contig1644_c0_g1_i1, Contig2240_c0_g1_i1, Contig2280_c0_g1_i1, Contig2356_c0_g1_i1, Contig2511_c0_g1_i1, Contig2865_c0_g1_i1, Contig2951_c0_g1_i1, Contig3046_c0_g1_i1, Contig3227_c0_g1_i1, Contig32_c0_g1_i1, Contig3394_c0_g1_i1, Contig3403_c0_g1_i1, Contig3795_c0_g1_i1, Co…	0.0336892
BP	GO:0019748	secondary metabolic process		Contig225_c0_g1_i1, Contig2511_c0_g1_i1, Contig2865_c0_g1_i1, Contig4037_c0_g1_i1, Contig4754_c0_g1_i1, Contig5512_c0_g1_i1, comp13066_c0_g1_i2, comp1500_c0_g1_i1, comp1500_c0_g1_i2, comp1500_c0_g1_i3, comp15557_c0_g1_i1, comp2450_c0_g1_i3, comp3779_c0_g1_i1, comp3779_c0_g1_i2, comp4088_c0_g1_i1, comp4209_c0_g1_i1, comp4530_c0_g1_i2, comp4530_c0_g1_i4, comp5216_c0_g1_i2, comp594_c0_g1_i1, comp594…	0.0343608
BP	GO:0016053	organic acid biosynthetic process		Contig1234_c0_g1_i1, Contig1341_c0_g1_i1, Contig1393_c0_g1_i1, Contig1723_c0_g1_i1, Contig2212_c0_g1_i1, Contig3_c0_g1_i1, Contig4689_c0_g1_i1, Contig567_c0_g1_i1, comp11547_c0_g1_i2, comp1233_c0_g1_i1, comp12382_c0_g1_i1, comp12382_c0_g1_i2, comp12685_c0_g1_i1, comp13994_c0_g1_i1, comp18081_c0_g1_i1, comp18133_c0_g1_i1, comp19349_c0_g1_i1, comp2021_c0_g1_i1, comp2464_c0_g1_i3, comp2481_c0_g1_i1,…	0.0382256
BP	GO:0046394	carboxylic acid biosynthetic process		Contig1234_c0_g1_i1, Contig1341_c0_g1_i1, Contig1393_c0_g1_i1, Contig1723_c0_g1_i1, Contig2212_c0_g1_i1, Contig3_c0_g1_i1, Contig4689_c0_g1_i1, Contig567_c0_g1_i1, comp11547_c0_g1_i2, comp1233_c0_g1_i1, comp12382_c0_g1_i1, comp12382_c0_g1_i2, comp12685_c0_g1_i1, comp13994_c0_g1_i1, comp18081_c0_g1_i1, comp18133_c0_g1_i1, comp19349_c0_g1_i1, comp2021_c0_g1_i1, comp2464_c0_g1_i3, comp2481_c0_g1_i1,…	0.0382256
BP	GO:0009860	pollen tube growth		Contig3194_c0_g1_i1, comp146_c0_g1_i1, comp146_c0_g1_i2, comp23364_c0_g1_i1, comp5018_c0_g1_i3, comp608_c0_g1_i4, comp608_c0_g1_i7, comp63_c0_g1_i1, comp63_c0_g1_i2, comp63_c0_g1_i3	0.0387193
BP	GO:0010035	response to inorganic substance		Contig1234_c0_g1_i1, Contig1429_c0_g1_i1, Contig2280_c0_g1_i1, Contig2356_c0_g1_i1, Contig2511_c0_g1_i1, Contig4775_c0_g1_i1, Contig6114_c0_g1_i1, Contig7266_c0_g1_i1, Contig810_c0_g1_i1, comp10047_c0_g1_i4, comp10897_c0_g1_i1, comp10897_c0_g1_i3, comp13210_c0_g1_i3, comp13376_c0_g1_i1, comp13376_c0_g1_i2, comp13440_c0_g1_i1, comp13690_c0_g1_i1, comp14205_c0_g1_i4, comp15121_c0_g1_i1, comp1529_c0…	0.040512
BP	GO:0009873	ethylene-activated signaling pathway		Contig1248_c0_g1_i1, Contig1466_c0_g1_i1, Contig2511_c0_g1_i1, Contig2865_c0_g1_i1, Contig4148_c0_g1_i1, comp13602_c0_g1_i1, comp14205_c0_g1_i4, comp2153_c0_g1_i1, comp2359_c0_g1_i1, comp2359_c0_g1_i2, comp2808_c0_g1_i1, comp4209_c0_g1_i1, comp6478_c0_g1_i1, comp9034_c0_g1_i1, comp920_c0_g1_i1, comp920_c0_g1_i2, comp935_c0_g1_i1	0.0425427
BP	GO:0010412	mannan metabolic process		comp3941_c0_g1_i1, comp3941_c0_g1_i2, comp3941_c0_g1_i3, comp3941_c0_g1_i4	0.0425657
BP	GO:0090696	post-embryonic plant organ development		Contig2951_c0_g1_i1, Contig3046_c0_g1_i1, Contig3194_c0_g1_i1, comp146_c0_g1_i1, comp146_c0_g1_i2, comp63_c0_g1_i1, comp63_c0_g1_i2, comp63_c0_g1_i3	0.0430343
BP	GO:0006650	glycerophospholipid metabolic process		Contig1680_c0_g1_i1, Contig3194_c0_g1_i1, Contig5940_c0_g1_i1, comp12382_c0_g1_i1, comp12382_c0_g1_i2, comp146_c0_g1_i1, comp146_c0_g1_i2, comp1651_c0_g1_i1, comp3747_c0_g1_i1, comp4998_c0_g1_i1, comp4998_c0_g1_i2, comp5421_c0_g1_i2, comp5421_c0_g1_i4, comp6132_c0_g1_i1, comp63_c0_g1_i1, comp63_c0_g1_i2, comp63_c0_g1_i3, comp844_c0_g1_i2	0.0443763
BP	GO:0051347	positive regulation of transferase activity		Contig2830_c0_g1_i1, Contig3227_c0_g1_i1, comp10248_c0_g1_i1, comp1383_c0_g1_i1, comp1383_c0_g1_i2, comp19764_c0_g1_i1, comp25642_c0_g1_i1, comp3538_c0_g1_i1, comp3538_c0_g1_i2, comp4660_c0_g1_i1, comp4660_c0_g1_i2, comp4719_c0_g1_i1	0.0489321
MF	GO:0000234	phosphoethanolamine N-methyltransferase activity	Contig3194_c0_g1_i1, comp146_c0_g1_i1, comp146_c0_g1_i2, comp4998_c0_g1_i1, comp4998_c0_g1_i2, comp63_c0_g1_i1, comp63_c0_g1_i2, comp63_c0_g1_i3	Contig3194_c0_g1_i1, comp146_c0_g1_i1, comp146_c0_g1_i2, comp4998_c0_g1_i1, comp4998_c0_g1_i2, comp63_c0_g1_i1, comp63_c0_g1_i2, comp63_c0_g1_i3	0
MF	GO:0004553	hydrolase activity, hydrolyzing O-glycosyl compounds	Contig2466_c0_g1_i1, Contig285_c0_g1_i1, Contig3307_c0_g1_i1, Contig404_c0_g1_i1, Contig483_c0_g1_i1, Contig5545_c0_g1_i1, Contig5797_c0_g1_i1, Contig784_c0_g1_i1, comp10976_c0_g1_i1, comp11089_c0_g1_i2, comp16011_c0_g1_i2, comp16719_c0_g1_i2, comp17823_c0_g1_i2, comp18078_c0_g1_i2, comp23864_c0_g1_i1, comp24381_c0_g1_i1, comp257_c0_g1_i1, comp2685_c0_g1_i1, comp2685_c0_g1_i2, comp2688_c0_g1_i1, …	Contig2466_c0_g1_i1, Contig285_c0_g1_i1, Contig3307_c0_g1_i1, Contig404_c0_g1_i1, Contig483_c0_g1_i1, Contig5545_c0_g1_i1, Contig5797_c0_g1_i1, Contig784_c0_g1_i1, comp10976_c0_g1_i1, comp11089_c0_g1_i2, comp16011_c0_g1_i2, comp16719_c0_g1_i2, comp17823_c0_g1_i2, comp18078_c0_g1_i2, comp23864_c0_g1_i1, comp24381_c0_g1_i1, comp257_c0_g1_i1, comp2685_c0_g1_i1, comp2685_c0_g1_i2, comp2688_c0_g1_i1, …	4.19e-08
MF	GO:0016491	oxidoreductase activity	Contig1341_c0_g1_i1, Contig1393_c0_g1_i1, Contig1416_c0_g1_i1, Contig1671_c0_g1_i1, Contig1723_c0_g1_i1, Contig2078_c0_g1_i1, Contig2112_c0_g1_i1, Contig2212_c0_g1_i1, Contig225_c0_g1_i1, Contig2659_c0_g1_i1, Contig2692_c0_g1_i1, Contig4037_c0_g1_i1, Contig4480_c0_g1_i1, Contig4689_c0_g1_i1, Contig4805_c0_g1_i1, Contig5499_c0_g1_i1, Contig5512_c0_g1_i1, Contig567_c0_g1_i1, Contig651_c0_g1_i1, Con…	Contig1341_c0_g1_i1, Contig1393_c0_g1_i1, Contig1416_c0_g1_i1, Contig1671_c0_g1_i1, Contig1723_c0_g1_i1, Contig2078_c0_g1_i1, Contig2112_c0_g1_i1, Contig2212_c0_g1_i1, Contig225_c0_g1_i1, Contig2659_c0_g1_i1, Contig2692_c0_g1_i1, Contig4037_c0_g1_i1, Contig4480_c0_g1_i1, Contig4689_c0_g1_i1, Contig4805_c0_g1_i1, Contig5499_c0_g1_i1, Contig5512_c0_g1_i1, Contig567_c0_g1_i1, Contig651_c0_g1_i1, Con…	9.04e-08
MF	GO:0016798	hydrolase activity, acting on glycosyl bonds	Contig2466_c0_g1_i1, Contig285_c0_g1_i1, Contig3307_c0_g1_i1, Contig404_c0_g1_i1, Contig483_c0_g1_i1, Contig5545_c0_g1_i1, Contig5797_c0_g1_i1, Contig784_c0_g1_i1, comp10976_c0_g1_i1, comp11074_c0_g1_i1, comp11089_c0_g1_i2, comp16011_c0_g1_i2, comp16719_c0_g1_i2, comp17823_c0_g1_i2, comp18078_c0_g1_i2, comp23864_c0_g1_i1, comp24381_c0_g1_i1, comp257_c0_g1_i1, comp2685_c0_g1_i1, comp2685_c0_g1_i2,…	Contig2466_c0_g1_i1, Contig285_c0_g1_i1, Contig3307_c0_g1_i1, Contig404_c0_g1_i1, Contig483_c0_g1_i1, Contig5545_c0_g1_i1, Contig5797_c0_g1_i1, Contig784_c0_g1_i1, comp10976_c0_g1_i1, comp11074_c0_g1_i1, comp11089_c0_g1_i2, comp16011_c0_g1_i2, comp16719_c0_g1_i2, comp17823_c0_g1_i2, comp18078_c0_g1_i2, comp23864_c0_g1_i1, comp24381_c0_g1_i1, comp257_c0_g1_i1, comp2685_c0_g1_i1, comp2685_c0_g1_i2,…	1.82e-07
MF	GO:0016160	amylase activity	Contig404_c0_g1_i1, Contig5797_c0_g1_i1, comp11089_c0_g1_i2, comp257_c0_g1_i1, comp2685_c0_g1_i1, comp2685_c0_g1_i2, comp2688_c0_g1_i1, comp2688_c0_g1_i2, comp423_c0_g1_i4, comp423_c0_g1_i6, comp5268_c0_g1_i2	Contig404_c0_g1_i1, Contig5797_c0_g1_i1, comp11089_c0_g1_i2, comp257_c0_g1_i1, comp2685_c0_g1_i1, comp2685_c0_g1_i2, comp2688_c0_g1_i1, comp2688_c0_g1_i2, comp423_c0_g1_i4, comp423_c0_g1_i6, comp5268_c0_g1_i2	2.06e-05
MF	GO:0102229	amylopectin maltohydrolase activity	Contig404_c0_g1_i1, Contig5797_c0_g1_i1, comp11089_c0_g1_i2, comp257_c0_g1_i1, comp2688_c0_g1_i1, comp2688_c0_g1_i2, comp423_c0_g1_i4, comp423_c0_g1_i6, comp5268_c0_g1_i2	Contig404_c0_g1_i1, Contig5797_c0_g1_i1, comp11089_c0_g1_i2, comp257_c0_g1_i1, comp2688_c0_g1_i1, comp2688_c0_g1_i2, comp423_c0_g1_i4, comp423_c0_g1_i6, comp5268_c0_g1_i2	5.4e-05
MF	GO:0005506	iron ion binding	Contig2078_c0_g1_i1, Contig2112_c0_g1_i1, Contig225_c0_g1_i1, Contig2692_c0_g1_i1, Contig4037_c0_g1_i1, Contig651_c0_g1_i1, comp1172_c0_g1_i2, comp12912_c0_g1_i1, comp15557_c0_g1_i1, comp1559_c0_g1_i2, comp1580_c0_g1_i1, comp16224_c0_g1_i1, comp20539_c0_g1_i1, comp211_c0_g1_i1, comp211_c0_g1_i2, comp21220_c0_g1_i1, comp212_c0_g1_i2, comp2526_c0_g1_i2, comp2659_c0_g1_i3, comp30984_c0_g1_i1, comp34…	Contig2078_c0_g1_i1, Contig2112_c0_g1_i1, Contig225_c0_g1_i1, Contig2692_c0_g1_i1, Contig4037_c0_g1_i1, Contig651_c0_g1_i1, comp1172_c0_g1_i2, comp12912_c0_g1_i1, comp15557_c0_g1_i1, comp1559_c0_g1_i2, comp1580_c0_g1_i1, comp16224_c0_g1_i1, comp20539_c0_g1_i1, comp211_c0_g1_i1, comp211_c0_g1_i2, comp21220_c0_g1_i1, comp212_c0_g1_i2, comp2526_c0_g1_i2, comp2659_c0_g1_i3, comp30984_c0_g1_i1, comp34…	6.72e-05
MF	GO:0016161	beta-amylase activity	Contig404_c0_g1_i1, Contig5797_c0_g1_i1, comp11089_c0_g1_i2, comp257_c0_g1_i1, comp2688_c0_g1_i1, comp2688_c0_g1_i2, comp423_c0_g1_i4, comp423_c0_g1_i6, comp5268_c0_g1_i2	Contig404_c0_g1_i1, Contig5797_c0_g1_i1, comp11089_c0_g1_i2, comp257_c0_g1_i1, comp2688_c0_g1_i1, comp2688_c0_g1_i2, comp423_c0_g1_i4, comp423_c0_g1_i6, comp5268_c0_g1_i2	0.000100568
MF	GO:0015238	drug transmembrane transporter activity	Contig1575_c0_g1_i1, Contig671_c0_g1_i1, comp12694_c0_g1_i1, comp1370_c0_g1_i1, comp1370_c0_g1_i2, comp16617_c0_g1_i2, comp16666_c0_g1_i1, comp2300_c0_g1_i1, comp25042_c0_g1_i1, comp2963_c0_g1_i1, comp4372_c0_g1_i1, comp4631_c0_g1_i1, comp7909_c0_g1_i1, comp7909_c0_g1_i2, comp8729_c0_g1_i1	Contig1575_c0_g1_i1, Contig671_c0_g1_i1, comp12694_c0_g1_i1, comp1370_c0_g1_i1, comp1370_c0_g1_i2, comp16617_c0_g1_i2, comp16666_c0_g1_i1, comp2300_c0_g1_i1, comp25042_c0_g1_i1, comp2963_c0_g1_i1, comp4372_c0_g1_i1, comp4631_c0_g1_i1, comp7909_c0_g1_i1, comp7909_c0_g1_i2, comp8729_c0_g1_i1	0.000138923
MF	GO:0003824	catalytic activity	Contig1087_c0_g1_i1, Contig1234_c0_g1_i1, Contig1341_c0_g1_i1, Contig1393_c0_g1_i1, Contig1416_c0_g1_i1, Contig1575_c0_g1_i1, Contig1644_c0_g1_i1, Contig1671_c0_g1_i1, Contig1680_c0_g1_i1, Contig1701_c0_g1_i1, Contig1723_c0_g1_i1, Contig1840_c0_g1_i1, Contig2078_c0_g1_i1, Contig2108_c0_g1_i1, Contig2112_c0_g1_i1, Contig2163_c0_g1_i1, Contig2206_c0_g1_i1, Contig2212_c0_g1_i1, Contig225_c0_g1_i1, C…	Contig1087_c0_g1_i1, Contig1234_c0_g1_i1, Contig1341_c0_g1_i1, Contig1393_c0_g1_i1, Contig1416_c0_g1_i1, Contig1575_c0_g1_i1, Contig1644_c0_g1_i1, Contig1671_c0_g1_i1, Contig1680_c0_g1_i1, Contig1701_c0_g1_i1, Contig1723_c0_g1_i1, Contig1840_c0_g1_i1, Contig2078_c0_g1_i1, Contig2108_c0_g1_i1, Contig2112_c0_g1_i1, Contig2163_c0_g1_i1, Contig2206_c0_g1_i1, Contig2212_c0_g1_i1, Contig225_c0_g1_i1, C…	0.000138923
MF	GO:0090484	drug transporter activity	Contig1575_c0_g1_i1, Contig671_c0_g1_i1, comp12694_c0_g1_i1, comp1370_c0_g1_i1, comp1370_c0_g1_i2, comp16617_c0_g1_i2, comp16666_c0_g1_i1, comp2300_c0_g1_i1, comp25042_c0_g1_i1, comp2963_c0_g1_i1, comp4372_c0_g1_i1, comp4631_c0_g1_i1, comp7909_c0_g1_i1, comp7909_c0_g1_i2, comp8729_c0_g1_i1	Contig1575_c0_g1_i1, Contig671_c0_g1_i1, comp12694_c0_g1_i1, comp1370_c0_g1_i1, comp1370_c0_g1_i2, comp16617_c0_g1_i2, comp16666_c0_g1_i1, comp2300_c0_g1_i1, comp25042_c0_g1_i1, comp2963_c0_g1_i1, comp4372_c0_g1_i1, comp4631_c0_g1_i1, comp7909_c0_g1_i1, comp7909_c0_g1_i2, comp8729_c0_g1_i1	0.000369942
MF	GO:0050734	hydroxycinnamoyltransferase activity	Contig3124_c0_g1_i1, Contig407_c0_g1_i1, comp15129_c0_g1_i1, comp15129_c0_g1_i2, comp4310_c0_g1_i1, comp4310_c0_g1_i2, comp9154_c0_g1_i1	Contig3124_c0_g1_i1, Contig407_c0_g1_i1, comp15129_c0_g1_i1, comp15129_c0_g1_i2, comp4310_c0_g1_i1, comp4310_c0_g1_i2, comp9154_c0_g1_i1	0.00039702
MF	GO:0004497	monooxygenase activity	Contig2078_c0_g1_i1, Contig2112_c0_g1_i1, Contig225_c0_g1_i1, Contig2692_c0_g1_i1, Contig4037_c0_g1_i1, Contig651_c0_g1_i1, comp1172_c0_g1_i2, comp12912_c0_g1_i1, comp15557_c0_g1_i1, comp1559_c0_g1_i2, comp1580_c0_g1_i1, comp16224_c0_g1_i1, comp17514_c0_g1_i1, comp20539_c0_g1_i1, comp211_c0_g1_i1, comp211_c0_g1_i2, comp21220_c0_g1_i1, comp2526_c0_g1_i2, comp30984_c0_g1_i1, comp4088_c0_g1_i1, comp…	Contig2078_c0_g1_i1, Contig2112_c0_g1_i1, Contig225_c0_g1_i1, Contig2692_c0_g1_i1, Contig4037_c0_g1_i1, Contig651_c0_g1_i1, comp1172_c0_g1_i2, comp12912_c0_g1_i1, comp15557_c0_g1_i1, comp1559_c0_g1_i2, comp1580_c0_g1_i1, comp16224_c0_g1_i1, comp17514_c0_g1_i1, comp20539_c0_g1_i1, comp211_c0_g1_i1, comp211_c0_g1_i2, comp21220_c0_g1_i1, comp2526_c0_g1_i2, comp30984_c0_g1_i1, comp4088_c0_g1_i1, comp…	0.000503349
MF	GO:0000254	C-4 methylsterol oxidase activity	Contig2112_c0_g1_i1, comp1172_c0_g1_i2, comp1580_c0_g1_i1, comp84_c0_g1_i2, comp84_c0_g1_i3, comp84_c0_g1_i4	Contig2112_c0_g1_i1, comp1172_c0_g1_i2, comp1580_c0_g1_i1, comp84_c0_g1_i2, comp84_c0_g1_i3, comp84_c0_g1_i4	0.000684407
MF	GO:0016705	oxidoreductase activity, acting on paired donors, with incorporation or reduction of molecular oxygen	Contig1393_c0_g1_i1, Contig2078_c0_g1_i1, Contig2112_c0_g1_i1, Contig225_c0_g1_i1, Contig2692_c0_g1_i1, Contig4037_c0_g1_i1, Contig651_c0_g1_i1, comp1150_c0_g1_i1, comp1172_c0_g1_i2, comp12382_c0_g1_i1, comp12382_c0_g1_i2, comp12912_c0_g1_i1, comp15557_c0_g1_i1, comp1559_c0_g1_i2, comp1580_c0_g1_i1, comp16224_c0_g1_i1, comp18133_c0_g1_i1, comp20539_c0_g1_i1, comp211_c0_g1_i1, comp211_c0_g1_i2, co…	Contig1393_c0_g1_i1, Contig2078_c0_g1_i1, Contig2112_c0_g1_i1, Contig225_c0_g1_i1, Contig2692_c0_g1_i1, Contig4037_c0_g1_i1, Contig651_c0_g1_i1, comp1150_c0_g1_i1, comp1172_c0_g1_i2, comp12382_c0_g1_i1, comp12382_c0_g1_i2, comp12912_c0_g1_i1, comp15557_c0_g1_i1, comp1559_c0_g1_i2, comp1580_c0_g1_i1, comp16224_c0_g1_i1, comp18133_c0_g1_i1, comp20539_c0_g1_i1, comp211_c0_g1_i1, comp211_c0_g1_i2, co…	0.00104263
MF	GO:0004709	MAP kinase kinase kinase activity	Contig3227_c0_g1_i1, comp10248_c0_g1_i1, comp1383_c0_g1_i1, comp1383_c0_g1_i2, comp3538_c0_g1_i1, comp3538_c0_g1_i2, comp4660_c0_g1_i1, comp4660_c0_g1_i2, comp4719_c0_g1_i1	Contig3227_c0_g1_i1, comp10248_c0_g1_i1, comp1383_c0_g1_i1, comp1383_c0_g1_i2, comp3538_c0_g1_i1, comp3538_c0_g1_i2, comp4660_c0_g1_i1, comp4660_c0_g1_i2, comp4719_c0_g1_i1	0.00239901
MF	GO:0008559	xenobiotic transmembrane transporting ATPase activity	Contig1575_c0_g1_i1, Contig671_c0_g1_i1, comp12694_c0_g1_i1, comp16617_c0_g1_i2, comp16666_c0_g1_i1, comp7909_c0_g1_i1, comp7909_c0_g1_i2	Contig1575_c0_g1_i1, Contig671_c0_g1_i1, comp12694_c0_g1_i1, comp16617_c0_g1_i2, comp16666_c0_g1_i1, comp7909_c0_g1_i1, comp7909_c0_g1_i2	0.00328729
MF	GO:0042910	xenobiotic transmembrane transporter activity	Contig1575_c0_g1_i1, Contig671_c0_g1_i1, comp12694_c0_g1_i1, comp16617_c0_g1_i2, comp16666_c0_g1_i1, comp7909_c0_g1_i1, comp7909_c0_g1_i2	Contig1575_c0_g1_i1, Contig671_c0_g1_i1, comp12694_c0_g1_i1, comp16617_c0_g1_i2, comp16666_c0_g1_i1, comp7909_c0_g1_i1, comp7909_c0_g1_i2	0.00328729
MF	GO:0016702	oxidoreductase activity, acting on single donors with incorporation of molecular oxygen, incorporation of two atoms of oxygen	Contig1341_c0_g1_i1, Contig1723_c0_g1_i1, Contig2212_c0_g1_i1, Contig4689_c0_g1_i1, comp12685_c0_g1_i1, comp13994_c0_g1_i1, comp19349_c0_g1_i1, comp2278_c0_g1_i1, comp4714_c0_g1_i1, comp5678_c0_g1_i1	Contig1341_c0_g1_i1, Contig1723_c0_g1_i1, Contig2212_c0_g1_i1, Contig4689_c0_g1_i1, comp12685_c0_g1_i1, comp13994_c0_g1_i1, comp19349_c0_g1_i1, comp2278_c0_g1_i1, comp4714_c0_g1_i1, comp5678_c0_g1_i1	0.00339706
MF	GO:0003714	transcription corepressor activity	Contig729_c0_g1_i1, comp12997_c0_g1_i1, comp3309_c0_g1_i1, comp7123_c0_g1_i1, comp7123_c0_g1_i2, comp7123_c0_g1_i3, comp912_c0_g1_i1, comp912_c0_g1_i2, comp912_c0_g1_i3	Contig729_c0_g1_i1, comp12997_c0_g1_i1, comp3309_c0_g1_i1, comp7123_c0_g1_i1, comp7123_c0_g1_i2, comp7123_c0_g1_i3, comp912_c0_g1_i1, comp912_c0_g1_i2, comp912_c0_g1_i3	0.00442921
MF	GO:0015926	glucosidase activity	Contig285_c0_g1_i1, Contig483_c0_g1_i1, Contig5545_c0_g1_i1, Contig784_c0_g1_i1, comp10976_c0_g1_i1, comp23864_c0_g1_i1, comp24381_c0_g1_i1, comp4554_c0_g1_i1, comp6411_c0_g1_i2, comp6411_c0_g1_i5, comp6481_c0_g1_i1, comp7598_c0_g1_i1, comp767_c0_g1_i4, comp7871_c0_g1_i2, comp7871_c0_g1_i3, comp7961_c0_g1_i1, comp7961_c0_g1_i2	Contig285_c0_g1_i1, Contig483_c0_g1_i1, Contig5545_c0_g1_i1, Contig784_c0_g1_i1, comp10976_c0_g1_i1, comp23864_c0_g1_i1, comp24381_c0_g1_i1, comp4554_c0_g1_i1, comp6411_c0_g1_i2, comp6411_c0_g1_i5, comp6481_c0_g1_i1, comp7598_c0_g1_i1, comp767_c0_g1_i4, comp7871_c0_g1_i2, comp7871_c0_g1_i3, comp7961_c0_g1_i1, comp7961_c0_g1_i2	0.00476078
MF	GO:0003871	5-methyltetrahydropteroyltriglutamate-homocysteine S-methyltransferase activity	Contig3_c0_g1_i1, comp2021_c0_g1_i1, comp4738_c0_g1_i1, comp6811_c0_g1_i1	Contig3_c0_g1_i1, comp2021_c0_g1_i1, comp4738_c0_g1_i1, comp6811_c0_g1_i1	0.00516411
MF	GO:0042085	5-methyltetrahydropteroyltri-L-glutamate-dependent methyltransferase activity	Contig3_c0_g1_i1, comp2021_c0_g1_i1, comp4738_c0_g1_i1, comp6811_c0_g1_i1	Contig3_c0_g1_i1, comp2021_c0_g1_i1, comp4738_c0_g1_i1, comp6811_c0_g1_i1	0.00516411
MF	GO:0016831	carboxy-lyase activity	Contig1701_c0_g1_i1, Contig2527_c0_g1_i1, Contig2988_c0_g1_i1, Contig4228_c0_g1_i1, comp11428_c0_g1_i1, comp1500_c0_g1_i1, comp1500_c0_g1_i2, comp1500_c0_g1_i3, comp1566_c0_g1_i4, comp17514_c0_g1_i1, comp1845_c0_g1_i1, comp283_c0_g1_i1, comp283_c0_g1_i2	Contig1701_c0_g1_i1, Contig2527_c0_g1_i1, Contig2988_c0_g1_i1, Contig4228_c0_g1_i1, comp11428_c0_g1_i1, comp1500_c0_g1_i1, comp1500_c0_g1_i2, comp1500_c0_g1_i3, comp1566_c0_g1_i4, comp17514_c0_g1_i1, comp1845_c0_g1_i1, comp283_c0_g1_i1, comp283_c0_g1_i2	0.00966855
MF	GO:0016722	oxidoreductase activity, oxidizing metal ions	Contig5512_c0_g1_i1, comp310_c0_g1_i2, comp310_c0_g1_i4, comp4530_c0_g1_i2, comp4530_c0_g1_i4, comp6405_c0_g1_i1, comp6405_c0_g1_i2, comp946_c0_g1_i3	Contig5512_c0_g1_i1, comp310_c0_g1_i2, comp310_c0_g1_i4, comp4530_c0_g1_i2, comp4530_c0_g1_i4, comp6405_c0_g1_i1, comp6405_c0_g1_i2, comp946_c0_g1_i3	0.00984676
MF	GO:0016645	oxidoreductase activity, acting on the CH-NH group of donors	comp17615_c0_g1_i1, comp18224_c0_g1_i1, comp2434_c0_g1_i1, comp2434_c0_g1_i2, comp2464_c0_g1_i3, comp418_c0_g1_i6, comp5815_c0_g1_i2, comp6009_c0_g1_i1, comp6009_c0_g1_i2	comp17615_c0_g1_i1, comp18224_c0_g1_i1, comp2434_c0_g1_i1, comp2434_c0_g1_i2, comp2464_c0_g1_i3, comp418_c0_g1_i6, comp5815_c0_g1_i2, comp6009_c0_g1_i1, comp6009_c0_g1_i2	0.0119796
MF	GO:0016701	oxidoreductase activity, acting on single donors with incorporation of molecular oxygen	Contig1341_c0_g1_i1, Contig1723_c0_g1_i1, Contig2212_c0_g1_i1, Contig4689_c0_g1_i1, comp12685_c0_g1_i1, comp13994_c0_g1_i1, comp19349_c0_g1_i1, comp2278_c0_g1_i1, comp4714_c0_g1_i1, comp5678_c0_g1_i1	Contig1341_c0_g1_i1, Contig1723_c0_g1_i1, Contig2212_c0_g1_i1, Contig4689_c0_g1_i1, comp12685_c0_g1_i1, comp13994_c0_g1_i1, comp19349_c0_g1_i1, comp2278_c0_g1_i1, comp4714_c0_g1_i1, comp5678_c0_g1_i1	0.0148987
MF	GO:0016165	linoleate 13S-lipoxygenase activity	Contig1341_c0_g1_i1, Contig2212_c0_g1_i1, comp12685_c0_g1_i1, comp4714_c0_g1_i1, comp5678_c0_g1_i1	Contig1341_c0_g1_i1, Contig2212_c0_g1_i1, comp12685_c0_g1_i1, comp4714_c0_g1_i1, comp5678_c0_g1_i1	0.0163294
MF	GO:0004722	protein serine/threonine phosphatase activity	Contig686_c0_g1_i1, Contig98_c0_g1_i1, comp15071_c0_g1_i2, comp15071_c0_g1_i3, comp3343_c0_g1_i1, comp3343_c0_g1_i2, comp3394_c0_g1_i1, comp608_c0_g1_i4, comp608_c0_g1_i7, comp7038_c0_g1_i1, comp7465_c0_g1_i1, comp8074_c0_g1_i1, comp8229_c0_g1_i2, comp8229_c0_g1_i3	Contig686_c0_g1_i1, Contig98_c0_g1_i1, comp15071_c0_g1_i2, comp15071_c0_g1_i3, comp3343_c0_g1_i1, comp3343_c0_g1_i2, comp3394_c0_g1_i1, comp608_c0_g1_i4, comp608_c0_g1_i7, comp7038_c0_g1_i1, comp7465_c0_g1_i1, comp8074_c0_g1_i1, comp8229_c0_g1_i2, comp8229_c0_g1_i3	0.0165999
MF	GO:0016614	oxidoreductase activity, acting on CH-OH group of donors	Contig4805_c0_g1_i1, comp11428_c0_g1_i1, comp11547_c0_g1_i2, comp1233_c0_g1_i1, comp13066_c0_g1_i2, comp13977_c0_g1_i1, comp1500_c0_g1_i1, comp1500_c0_g1_i2, comp1500_c0_g1_i3, comp17615_c0_g1_i1, comp18081_c0_g1_i1, comp18224_c0_g1_i1, comp21730_c0_g1_i1, comp4108_c0_g1_i1, comp4108_c0_g1_i2, comp496_c0_g1_i1, comp5216_c0_g1_i2, comp5390_c0_g1_i1, comp5670_c0_g1_i1, comp594_c0_g1_i1, comp594_c0_…	Contig4805_c0_g1_i1, comp11428_c0_g1_i1, comp11547_c0_g1_i2, comp1233_c0_g1_i1, comp13066_c0_g1_i2, comp13977_c0_g1_i1, comp1500_c0_g1_i1, comp1500_c0_g1_i2, comp1500_c0_g1_i3, comp17615_c0_g1_i1, comp18081_c0_g1_i1, comp18224_c0_g1_i1, comp21730_c0_g1_i1, comp4108_c0_g1_i1, comp4108_c0_g1_i2, comp496_c0_g1_i1, comp5216_c0_g1_i2, comp5390_c0_g1_i1, comp5670_c0_g1_i1, comp594_c0_g1_i1, comp594_c0_…	0.0176892
MF	GO:0045551	cinnamyl-alcohol dehydrogenase activity	comp1500_c0_g1_i1, comp1500_c0_g1_i2, comp1500_c0_g1_i3, comp594_c0_g1_i1, comp594_c0_g1_i4	comp1500_c0_g1_i1, comp1500_c0_g1_i2, comp1500_c0_g1_i3, comp594_c0_g1_i1, comp594_c0_g1_i4	0.0196227
MF	GO:0052747	sinapyl alcohol dehydrogenase activity	comp1500_c0_g1_i1, comp1500_c0_g1_i2, comp1500_c0_g1_i3, comp594_c0_g1_i1, comp594_c0_g1_i4	comp1500_c0_g1_i1, comp1500_c0_g1_i2, comp1500_c0_g1_i3, comp594_c0_g1_i1, comp594_c0_g1_i4	0.0196227
MF	GO:0016830	carbon-carbon lyase activity	Contig1701_c0_g1_i1, Contig2527_c0_g1_i1, Contig2988_c0_g1_i1, Contig4228_c0_g1_i1, comp11428_c0_g1_i1, comp1500_c0_g1_i1, comp1500_c0_g1_i2, comp1500_c0_g1_i3, comp1532_c0_g1_i2, comp1532_c0_g1_i6, comp1566_c0_g1_i4, comp17514_c0_g1_i1, comp1845_c0_g1_i1, comp283_c0_g1_i1, comp283_c0_g1_i2, comp3847_c0_g1_i1	Contig1701_c0_g1_i1, Contig2527_c0_g1_i1, Contig2988_c0_g1_i1, Contig4228_c0_g1_i1, comp11428_c0_g1_i1, comp1500_c0_g1_i1, comp1500_c0_g1_i2, comp1500_c0_g1_i3, comp1532_c0_g1_i2, comp1532_c0_g1_i6, comp1566_c0_g1_i4, comp17514_c0_g1_i1, comp1845_c0_g1_i1, comp283_c0_g1_i1, comp283_c0_g1_i2, comp3847_c0_g1_i1	0.0196227
MF	GO:0080043	quercetin 3-O-glucosyltransferase activity	comp1035_c0_g1_i1, comp12452_c0_g1_i1, comp12452_c0_g1_i2, comp13175_c0_g1_i1, comp18125_c0_g1_i2, comp18453_c0_g1_i1, comp20456_c0_g1_i1, comp27186_c0_g1_i1, comp478_c0_g1_i1	comp1035_c0_g1_i1, comp12452_c0_g1_i1, comp12452_c0_g1_i2, comp13175_c0_g1_i1, comp18125_c0_g1_i2, comp18453_c0_g1_i1, comp20456_c0_g1_i1, comp27186_c0_g1_i1, comp478_c0_g1_i1	0.0196227
MF	GO:0080044	quercetin 7-O-glucosyltransferase activity	comp1035_c0_g1_i1, comp12452_c0_g1_i1, comp12452_c0_g1_i2, comp13175_c0_g1_i1, comp18125_c0_g1_i2, comp18453_c0_g1_i1, comp20456_c0_g1_i1, comp27186_c0_g1_i1, comp478_c0_g1_i1	comp1035_c0_g1_i1, comp12452_c0_g1_i1, comp12452_c0_g1_i2, comp13175_c0_g1_i1, comp18125_c0_g1_i2, comp18453_c0_g1_i1, comp20456_c0_g1_i1, comp27186_c0_g1_i1, comp478_c0_g1_i1	0.0196227
MF	GO:0022804	active transmembrane transporter activity	Contig1575_c0_g1_i1, Contig2206_c0_g1_i1, Contig2230_c0_g1_i1, Contig2762_c0_g1_i1, Contig483_c0_g1_i1, Contig4939_c0_g1_i1, Contig671_c0_g1_i1, Contig7190_c0_g1_i1, Contig810_c0_g1_i1, comp10386_c0_g1_i1, comp1057_c0_g1_i1, comp1057_c0_g1_i2, comp10832_c0_g1_i1, comp12031_c0_g1_i4, comp12694_c0_g1_i1, comp1349_c0_g1_i3, comp1370_c0_g1_i1, comp1370_c0_g1_i2, comp15121_c0_g1_i1, comp16181_c0_g1_i1…	Contig1575_c0_g1_i1, Contig2206_c0_g1_i1, Contig2230_c0_g1_i1, Contig2762_c0_g1_i1, Contig483_c0_g1_i1, Contig4939_c0_g1_i1, Contig671_c0_g1_i1, Contig7190_c0_g1_i1, Contig810_c0_g1_i1, comp10386_c0_g1_i1, comp1057_c0_g1_i1, comp1057_c0_g1_i2, comp10832_c0_g1_i1, comp12031_c0_g1_i4, comp12694_c0_g1_i1, comp1349_c0_g1_i3, comp1370_c0_g1_i1, comp1370_c0_g1_i2, comp15121_c0_g1_i1, comp16181_c0_g1_i1…	0.0224294
MF	GO:0010436	carotenoid dioxygenase activity	Contig1723_c0_g1_i1, Contig4689_c0_g1_i1, comp19349_c0_g1_i1	Contig1723_c0_g1_i1, Contig4689_c0_g1_i1, comp19349_c0_g1_i1	0.0253904
MF	GO:0045549	9-cis-epoxycarotenoid dioxygenase activity	Contig1723_c0_g1_i1, Contig4689_c0_g1_i1, comp19349_c0_g1_i1	Contig1723_c0_g1_i1, Contig4689_c0_g1_i1, comp19349_c0_g1_i1	0.0253904
MF	GO:0043565	sequence-specific DNA binding	Contig1366_c0_g1_i1, Contig1466_c0_g1_i1, Contig2388_c0_g1_i1, Contig2511_c0_g1_i1, Contig2865_c0_g1_i1, Contig2951_c0_g1_i1, Contig3046_c0_g1_i1, Contig3105_c0_g1_i1, Contig3122_c0_g1_i1, Contig32_c0_g1_i1, Contig3564_c0_g1_i1, Contig3748_c0_g1_i1, Contig485_c0_g1_i1, Contig72_c0_g1_i1, comp1071_c0_g1_i1, comp10846_c0_g1_i1, comp12865_c0_g1_i1, comp13602_c0_g1_i1, comp13779_c0_g1_i2, comp13847_c…	Contig1366_c0_g1_i1, Contig1466_c0_g1_i1, Contig2388_c0_g1_i1, Contig2511_c0_g1_i1, Contig2865_c0_g1_i1, Contig2951_c0_g1_i1, Contig3046_c0_g1_i1, Contig3105_c0_g1_i1, Contig3122_c0_g1_i1, Contig32_c0_g1_i1, Contig3564_c0_g1_i1, Contig3748_c0_g1_i1, Contig485_c0_g1_i1, Contig72_c0_g1_i1, comp1071_c0_g1_i1, comp10846_c0_g1_i1, comp12865_c0_g1_i1, comp13602_c0_g1_i1, comp13779_c0_g1_i2, comp13847_c…	0.0291321
MF	GO:0003674	molecular_function	Contig1087_c0_g1_i1, Contig1234_c0_g1_i1, Contig1248_c0_g1_i1, Contig1341_c0_g1_i1, Contig1366_c0_g1_i1, Contig1393_c0_g1_i1, Contig1416_c0_g1_i1, Contig1466_c0_g1_i1, Contig150_c0_g1_i1, Contig1568_c0_g1_i1, Contig1574_c0_g1_i1, Contig1575_c0_g1_i1, Contig1644_c0_g1_i1, Contig164_c0_g1_i1, Contig1671_c0_g1_i1, Contig1680_c0_g1_i1, Contig1701_c0_g1_i1, Contig1723_c0_g1_i1, Contig1778_c0_g1_i1, Co…	Contig1087_c0_g1_i1, Contig1234_c0_g1_i1, Contig1248_c0_g1_i1, Contig1341_c0_g1_i1, Contig1366_c0_g1_i1, Contig1393_c0_g1_i1, Contig1416_c0_g1_i1, Contig1466_c0_g1_i1, Contig150_c0_g1_i1, Contig1568_c0_g1_i1, Contig1574_c0_g1_i1, Contig1575_c0_g1_i1, Contig1644_c0_g1_i1, Contig164_c0_g1_i1, Contig1671_c0_g1_i1, Contig1680_c0_g1_i1, Contig1701_c0_g1_i1, Contig1723_c0_g1_i1, Contig1778_c0_g1_i1, Co…	0.0293887
MF	GO:0102483	scopolin beta-glucosidase activity	Contig285_c0_g1_i1, comp24381_c0_g1_i1, comp6411_c0_g1_i2, comp6411_c0_g1_i5, comp767_c0_g1_i4, comp7871_c0_g1_i2, comp7871_c0_g1_i3	Contig285_c0_g1_i1, comp24381_c0_g1_i1, comp6411_c0_g1_i2, comp6411_c0_g1_i5, comp767_c0_g1_i4, comp7871_c0_g1_i2, comp7871_c0_g1_i3	0.0293887
MF	GO:0016682	oxidoreductase activity, acting on diphenols and related substances as donors, oxygen as acceptor	Contig2659_c0_g1_i1, Contig5512_c0_g1_i1, comp13340_c0_g1_i1, comp4530_c0_g1_i2, comp4530_c0_g1_i4, comp6405_c0_g1_i1, comp6405_c0_g1_i2	Contig2659_c0_g1_i1, Contig5512_c0_g1_i1, comp13340_c0_g1_i1, comp4530_c0_g1_i2, comp4530_c0_g1_i4, comp6405_c0_g1_i1, comp6405_c0_g1_i2	0.0366097
MF	GO:0046914	transition metal ion binding	Contig164_c0_g1_i1, Contig2078_c0_g1_i1, Contig2112_c0_g1_i1, Contig2163_c0_g1_i1, Contig225_c0_g1_i1, Contig2692_c0_g1_i1, Contig3394_c0_g1_i1, Contig3403_c0_g1_i1, Contig3592_c0_g1_i1, Contig3_c0_g1_i1, Contig4037_c0_g1_i1, Contig5053_c0_g1_i1, Contig5512_c0_g1_i1, Contig5617_c0_g1_i1, Contig651_c0_g1_i1, comp10898_c0_g1_i1, comp1172_c0_g1_i2, comp1243_c0_g1_i3, comp12912_c0_g1_i1, comp13210_c0…	Contig164_c0_g1_i1, Contig2078_c0_g1_i1, Contig2112_c0_g1_i1, Contig2163_c0_g1_i1, Contig225_c0_g1_i1, Contig2692_c0_g1_i1, Contig3394_c0_g1_i1, Contig3403_c0_g1_i1, Contig3592_c0_g1_i1, Contig3_c0_g1_i1, Contig4037_c0_g1_i1, Contig5053_c0_g1_i1, Contig5512_c0_g1_i1, Contig5617_c0_g1_i1, Contig651_c0_g1_i1, comp10898_c0_g1_i1, comp1172_c0_g1_i2, comp1243_c0_g1_i3, comp12912_c0_g1_i1, comp13210_c0…	0.0394212
MF	GO:0033897	ribonuclease T2 activity	comp13035_c0_g1_i1, comp1825_c0_g1_i1, comp1825_c0_g1_i2, comp90_c0_g1_i2	comp13035_c0_g1_i1, comp1825_c0_g1_i1, comp1825_c0_g1_i2, comp90_c0_g1_i2	0.0403165
MF	GO:0016985	mannan endo-1,4-beta-mannosidase activity	comp3941_c0_g1_i1, comp3941_c0_g1_i2, comp3941_c0_g1_i3, comp3941_c0_g1_i4	comp3941_c0_g1_i1, comp3941_c0_g1_i2, comp3941_c0_g1_i3, comp3941_c0_g1_i4	0.0425657
MF	GO:0008705	methionine synthase activity	Contig3_c0_g1_i1, comp2021_c0_g1_i1, comp4738_c0_g1_i1	Contig3_c0_g1_i1, comp2021_c0_g1_i1, comp4738_c0_g1_i1	0.0462168
MF	GO:0042084	5-methyltetrahydrofolate-dependent methyltransferase activity	Contig3_c0_g1_i1, comp2021_c0_g1_i1, comp4738_c0_g1_i1	Contig3_c0_g1_i1, comp2021_c0_g1_i1, comp4738_c0_g1_i1	0.0462168
MF	GO:0004702	signal transducer, downstream of receptor, with serine/threonine kinase activity	Contig3227_c0_g1_i1, comp10248_c0_g1_i1, comp1383_c0_g1_i1, comp1383_c0_g1_i2, comp3538_c0_g1_i1, comp3538_c0_g1_i2, comp4660_c0_g1_i1, comp4660_c0_g1_i2, comp4719_c0_g1_i1	Contig3227_c0_g1_i1, comp10248_c0_g1_i1, comp1383_c0_g1_i1, comp1383_c0_g1_i2, comp3538_c0_g1_i1, comp3538_c0_g1_i2, comp4660_c0_g1_i1, comp4660_c0_g1_i2, comp4719_c0_g1_i1	0.0486926
MF	GO:0005057	signal transducer activity, downstream of receptor	Contig3227_c0_g1_i1, comp10248_c0_g1_i1, comp1383_c0_g1_i1, comp1383_c0_g1_i2, comp3538_c0_g1_i1, comp3538_c0_g1_i2, comp4660_c0_g1_i1, comp4660_c0_g1_i2, comp4719_c0_g1_i1	Contig3227_c0_g1_i1, comp10248_c0_g1_i1, comp1383_c0_g1_i1, comp1383_c0_g1_i2, comp3538_c0_g1_i1, comp3538_c0_g1_i2, comp4660_c0_g1_i1, comp4660_c0_g1_i2, comp4719_c0_g1_i1	0.0486926
MF	GO:0016709	oxidoreductase activity, acting on paired donors, with incorporation or reduction of molecular oxygen, NAD(P)H as one donor, and incorporation of one atom of oxygen	Contig2112_c0_g1_i1, Contig4037_c0_g1_i1, comp1172_c0_g1_i2, comp15557_c0_g1_i1, comp1580_c0_g1_i1, comp211_c0_g1_i1, comp211_c0_g1_i2, comp2526_c0_g1_i2, comp30984_c0_g1_i1, comp4088_c0_g1_i1, comp84_c0_g1_i2, comp84_c0_g1_i3, comp84_c0_g1_i4	Contig2112_c0_g1_i1, Contig4037_c0_g1_i1, comp1172_c0_g1_i2, comp15557_c0_g1_i1, comp1580_c0_g1_i1, comp211_c0_g1_i1, comp211_c0_g1_i2, comp2526_c0_g1_i2, comp30984_c0_g1_i1, comp4088_c0_g1_i1, comp84_c0_g1_i2, comp84_c0_g1_i3, comp84_c0_g1_i4	0.0490325
CC	GO:0035102	PRC1 complex	comp3705_c0_g1_i1, comp3705_c0_g1_i2, comp4841_c0_g1_i1, comp4841_c0_g1_i2	comp3705_c0_g1_i1, comp3705_c0_g1_i2, comp4841_c0_g1_i1, comp4841_c0_g1_i2	0.0209205
CC	GO:0000325	plant-type vacuole	Contig1575_c0_g1_i1, Contig671_c0_g1_i1, comp10832_c0_g1_i1, comp12694_c0_g1_i1, comp16617_c0_g1_i2, comp504_c0_g1_i1, comp504_c0_g1_i2, comp7909_c0_g1_i1, comp7909_c0_g1_i2, comp812_c0_g1_i4	Contig1575_c0_g1_i1, Contig671_c0_g1_i1, comp10832_c0_g1_i1, comp12694_c0_g1_i1, comp16617_c0_g1_i2, comp504_c0_g1_i1, comp504_c0_g1_i2, comp7909_c0_g1_i1, comp7909_c0_g1_i2, comp812_c0_g1_i4	0.0462168

## Sheet: 400 mM(DOWN-regulated)
De novo RNA sequencing analysis of Aeluropus littoralis halophyte plant under salinity stress
Elham Younesi-Melerdi, Ghorban-Ali Nematzadeh, Ali Pakdin-Parizi*, Mohammad-Reza Bakhtiarizadeh, Seyed Abolfazl Motahari
Table S6. Enriched significantly GO terms with down -regulated transcripts under 400 mM NaCl treatments (over_represented_FDR< 0.05).
Category	ID	Term	genes	adj_pval
BP	GO:0042744	hydrogen peroxide catabolic process	Contig3120_c0_g1_i1, comp1380_c0_g1_i1, comp15787_c0_g1_i1, comp18393_c0_g1_i1, comp200_c0_g1_i2, comp24863_c0_g1_i1, comp2869_c0_g1_i2, comp2869_c0_g1_i3, comp3479_c0_g1_i4, comp4015_c0_g1_i1, comp4015_c0_g1_i2, comp6422_c0_g1_i1, comp8359_c0_g1_i1, comp8782_c0_g1_i1, comp8782_c0_g1_i3, comp984_c0_g1_i3	2.74503e-07
BP	GO:0042743	hydrogen peroxide metabolic process	Contig3120_c0_g1_i1, comp1380_c0_g1_i1, comp15787_c0_g1_i1, comp18393_c0_g1_i1, comp200_c0_g1_i2, comp24863_c0_g1_i1, comp2869_c0_g1_i2, comp2869_c0_g1_i3, comp3479_c0_g1_i4, comp4015_c0_g1_i1, comp4015_c0_g1_i2, comp6422_c0_g1_i1, comp8359_c0_g1_i1, comp8782_c0_g1_i1, comp8782_c0_g1_i3, comp984_c0_g1_i3	3.14051e-07
BP	GO:0072593	reactive oxygen species metabolic process	Contig3120_c0_g1_i1, comp1380_c0_g1_i1, comp15787_c0_g1_i1, comp18393_c0_g1_i1, comp200_c0_g1_i2, comp24863_c0_g1_i1, comp2869_c0_g1_i2, comp2869_c0_g1_i3, comp3479_c0_g1_i4, comp4015_c0_g1_i1, comp4015_c0_g1_i2, comp6422_c0_g1_i1, comp8359_c0_g1_i1, comp8782_c0_g1_i1, comp8782_c0_g1_i3, comp984_c0_g1_i3	1.65842e-05
BP	GO:0071555	cell wall organization	Contig677_c0_g1_i1, comp1229_c0_g1_i4, comp19_c0_g1_i2, comp19_c0_g1_i3, comp19_c0_g1_i4, comp200_c0_g1_i2, comp24863_c0_g1_i1, comp3133_c0_g1_i2, comp3298_c0_g1_i2, comp3298_c0_g1_i3, comp3479_c0_g1_i4, comp4015_c0_g1_i1, comp4015_c0_g1_i2, comp5226_c0_g1_i1, comp5353_c0_g1_i2, comp6422_c0_g1_i1, comp6613_c0_g1_i1, comp6787_c0_g1_i1, comp7322_c0_g1_i1, comp973_c0_g1_i1, comp9856_c0_g1_i1, comp99…	0.00141561
BP	GO:0071554	cell wall organization or biogenesis	Contig677_c0_g1_i1, comp1229_c0_g1_i4, comp19839_c0_g1_i1, comp19_c0_g1_i2, comp19_c0_g1_i3, comp19_c0_g1_i4, comp200_c0_g1_i2, comp24863_c0_g1_i1, comp3133_c0_g1_i2, comp3298_c0_g1_i2, comp3298_c0_g1_i3, comp3479_c0_g1_i4, comp4015_c0_g1_i1, comp4015_c0_g1_i2, comp5226_c0_g1_i1, comp5353_c0_g1_i2, comp6422_c0_g1_i1, comp6613_c0_g1_i1, comp676_c0_g1_i1, comp6787_c0_g1_i1, comp7322_c0_g1_i1, comp9…	0.00191131
BP	GO:0045229	external encapsulating structure organization	Contig677_c0_g1_i1, comp1229_c0_g1_i4, comp19_c0_g1_i2, comp19_c0_g1_i3, comp19_c0_g1_i4, comp200_c0_g1_i2, comp24863_c0_g1_i1, comp3133_c0_g1_i2, comp3298_c0_g1_i2, comp3298_c0_g1_i3, comp3479_c0_g1_i4, comp4015_c0_g1_i1, comp4015_c0_g1_i2, comp5226_c0_g1_i1, comp5353_c0_g1_i2, comp6422_c0_g1_i1, comp6613_c0_g1_i1, comp6787_c0_g1_i1, comp7322_c0_g1_i1, comp973_c0_g1_i1, comp9856_c0_g1_i1, comp99…	0.00349338
BP	GO:0006952	defense response	Contig1513_c0_g1_i1, Contig237_c0_g1_i1, Contig2908_c0_g1_i1, Contig5603_c0_g1_i1, Contig677_c0_g1_i1, comp1016_c0_g1_i1, comp10487_c0_g1_i1, comp10694_c0_g1_i1, comp1083_c0_g1_i1, comp1206_c0_g1_i3, comp1377_c0_g1_i2, comp14120_c0_g1_i1, comp15759_c0_g1_i1, comp15759_c0_g1_i2, comp17648_c0_g1_i2, comp18631_c0_g1_i1, comp214_c0_g1_i3, comp23932_c0_g1_i2, comp25502_c0_g1_i1, comp25781_c0_g1_i1, co…	0.00360253
BP	GO:0050896	response to stimulus	Contig120_c0_g1_i1, Contig1513_c0_g1_i1, Contig202_c0_g1_i1, Contig237_c0_g1_i1, Contig2908_c0_g1_i1, Contig3120_c0_g1_i1, Contig5603_c0_g1_i1, Contig677_c0_g1_i1, comp10111_c0_g1_i4, comp1016_c0_g1_i1, comp10410_c0_g1_i1, comp10487_c0_g1_i1, comp10694_c0_g1_i1, comp1083_c0_g1_i1, comp11415_c0_g1_i2, comp11936_c0_g1_i2, comp1206_c0_g1_i3, comp1235_c0_g1_i3, comp1271_c0_g1_i2, comp13291_c0_g1_i2, …	0.00372507
BP	GO:0006979	response to oxidative stress	Contig3120_c0_g1_i1, comp1235_c0_g1_i3, comp1380_c0_g1_i1, comp15787_c0_g1_i1, comp1644_c0_g1_i1, comp1644_c0_g1_i2, comp18393_c0_g1_i1, comp200_c0_g1_i2, comp24863_c0_g1_i1, comp2869_c0_g1_i2, comp2869_c0_g1_i3, comp3479_c0_g1_i4, comp4015_c0_g1_i1, comp4015_c0_g1_i2, comp6422_c0_g1_i1, comp8359_c0_g1_i1, comp8782_c0_g1_i1, comp8782_c0_g1_i3, comp9135_c0_g1_i2, comp984_c0_g1_i3	0.00597744
BP	GO:0006468	protein phosphorylation	Contig1708_c0_g1_i1, Contig2981_c0_g1_i1, Contig3189_c0_g1_i1, Contig3797_c0_g1_i1, Contig5603_c0_g1_i1, comp10487_c0_g1_i1, comp11415_c0_g1_i2, comp11703_c0_g1_i1, comp1206_c0_g1_i3, comp13795_c0_g1_i1, comp1435_c0_g1_i3, comp14430_c0_g1_i1, comp15309_c0_g1_i1, comp1742_c0_g1_i2, comp1742_c0_g1_i3, comp1874_c0_g1_i1, comp1874_c0_g1_i3, comp18761_c0_g1_i1, comp18922_c0_g1_i1, comp19144_c0_g1_i1, …	0.0116659
BP	GO:0006950	response to stress	Contig1513_c0_g1_i1, Contig237_c0_g1_i1, Contig2908_c0_g1_i1, Contig3120_c0_g1_i1, Contig5603_c0_g1_i1, Contig677_c0_g1_i1, comp10111_c0_g1_i4, comp1016_c0_g1_i1, comp10487_c0_g1_i1, comp10694_c0_g1_i1, comp1083_c0_g1_i1, comp1206_c0_g1_i3, comp1235_c0_g1_i3, comp13399_c0_g1_i3, comp1377_c0_g1_i2, comp1380_c0_g1_i1, comp14120_c0_g1_i1, comp1435_c0_g1_i3, comp15759_c0_g1_i1, comp15759_c0_g1_i2, co…	0.0127321
BP	GO:0080163	regulation of protein serine/threonine phosphatase activity	comp1567_c0_g1_i1, comp1567_c0_g1_i2	0.0370458
BP	GO:0009664	plant-type cell wall organization	comp200_c0_g1_i2, comp24863_c0_g1_i1, comp3479_c0_g1_i4, comp4015_c0_g1_i1, comp4015_c0_g1_i2, comp6422_c0_g1_i1, comp973_c0_g1_i1	0.0487397
MF	GO:0042973	glucan endo-1,3-beta-D-glucosidase activity	Contig1513_c0_g1_i1, Contig677_c0_g1_i1, comp19_c0_g1_i2, comp19_c0_g1_i3, comp19_c0_g1_i4, comp3133_c0_g1_i2, comp3298_c0_g1_i2, comp3298_c0_g1_i3, comp5226_c0_g1_i1, comp8662_c0_g1_i1, comp9115_c0_g1_i1, comp9856_c0_g1_i1	7.70014e-07
MF	GO:0046906	tetrapyrrole binding	Contig3120_c0_g1_i1, comp1380_c0_g1_i1, comp1439_c0_g1_i2, comp15787_c0_g1_i1, comp18393_c0_g1_i1, comp200_c0_g1_i2, comp22613_c0_g1_i1, comp2409_c0_g1_i1, comp24863_c0_g1_i1, comp2869_c0_g1_i2, comp2869_c0_g1_i3, comp3479_c0_g1_i4, comp4015_c0_g1_i1, comp4015_c0_g1_i2, comp5150_c0_g1_i2, comp5_c0_g1_i1, comp5_c0_g1_i2, comp622_c0_g1_i3, comp6422_c0_g1_i1, comp7257_c0_g1_i1, comp77_c0_g1_i1, comp…	1.61514e-06
MF	GO:0004601	peroxidase activity	Contig3120_c0_g1_i1, comp1380_c0_g1_i1, comp15787_c0_g1_i1, comp18393_c0_g1_i1, comp200_c0_g1_i2, comp24863_c0_g1_i1, comp2869_c0_g1_i2, comp2869_c0_g1_i3, comp3479_c0_g1_i4, comp4015_c0_g1_i1, comp4015_c0_g1_i2, comp6422_c0_g1_i1, comp8359_c0_g1_i1, comp8782_c0_g1_i1, comp8782_c0_g1_i3, comp984_c0_g1_i3	5.8316e-06
MF	GO:0020037	heme binding	Contig3120_c0_g1_i1, comp1380_c0_g1_i1, comp1439_c0_g1_i2, comp15787_c0_g1_i1, comp18393_c0_g1_i1, comp200_c0_g1_i2, comp22613_c0_g1_i1, comp24863_c0_g1_i1, comp2869_c0_g1_i2, comp2869_c0_g1_i3, comp3479_c0_g1_i4, comp4015_c0_g1_i1, comp4015_c0_g1_i2, comp5150_c0_g1_i2, comp622_c0_g1_i3, comp6422_c0_g1_i1, comp7257_c0_g1_i1, comp77_c0_g1_i1, comp77_c0_g1_i2, comp8359_c0_g1_i1, comp8782_c0_g1_i1, …	5.97587e-06
MF	GO:0016684	oxidoreductase activity, acting on peroxide as acceptor	Contig3120_c0_g1_i1, comp1380_c0_g1_i1, comp15787_c0_g1_i1, comp18393_c0_g1_i1, comp200_c0_g1_i2, comp24863_c0_g1_i1, comp2869_c0_g1_i2, comp2869_c0_g1_i3, comp3479_c0_g1_i4, comp4015_c0_g1_i1, comp4015_c0_g1_i2, comp6422_c0_g1_i1, comp8359_c0_g1_i1, comp8782_c0_g1_i1, comp8782_c0_g1_i3, comp984_c0_g1_i3	1.09168e-05
MF	GO:0008422	beta-glucosidase activity	Contig1513_c0_g1_i1, Contig677_c0_g1_i1, comp19_c0_g1_i2, comp19_c0_g1_i3, comp19_c0_g1_i4, comp3133_c0_g1_i2, comp3298_c0_g1_i2, comp3298_c0_g1_i3, comp5226_c0_g1_i1, comp7871_c0_g1_i1, comp8662_c0_g1_i1, comp9115_c0_g1_i1, comp9856_c0_g1_i1, comp9917_c0_g1_i1	1.38294e-05
MF	GO:0004553	hydrolase activity, hydrolyzing O-glycosyl compounds	Contig1513_c0_g1_i1, Contig677_c0_g1_i1, comp13399_c0_g1_i3, comp19_c0_g1_i2, comp19_c0_g1_i3, comp19_c0_g1_i4, comp2039_c0_g1_i5, comp274_c0_g1_i3, comp274_c0_g1_i5, comp312_c0_g1_i1, comp3133_c0_g1_i2, comp3298_c0_g1_i2, comp3298_c0_g1_i3, comp4763_c0_g1_i1, comp4763_c0_g1_i2, comp497_c0_g1_i1, comp5226_c0_g1_i1, comp5245_c0_g1_i2, comp5353_c0_g1_i2, comp6787_c0_g1_i1, comp7871_c0_g1_i1, comp86…	1.65842e-05
MF	GO:0015926	glucosidase activity	Contig1513_c0_g1_i1, Contig677_c0_g1_i1, comp19_c0_g1_i2, comp19_c0_g1_i3, comp19_c0_g1_i4, comp3133_c0_g1_i2, comp3298_c0_g1_i2, comp3298_c0_g1_i3, comp5226_c0_g1_i1, comp7871_c0_g1_i1, comp8662_c0_g1_i1, comp9115_c0_g1_i1, comp9856_c0_g1_i1, comp9917_c0_g1_i1	0.000106426
MF	GO:0016798	hydrolase activity, acting on glycosyl bonds	Contig1513_c0_g1_i1, Contig677_c0_g1_i1, comp13399_c0_g1_i3, comp19_c0_g1_i2, comp19_c0_g1_i3, comp19_c0_g1_i4, comp2039_c0_g1_i5, comp274_c0_g1_i3, comp274_c0_g1_i5, comp312_c0_g1_i1, comp3133_c0_g1_i2, comp3298_c0_g1_i2, comp3298_c0_g1_i3, comp4763_c0_g1_i1, comp4763_c0_g1_i2, comp497_c0_g1_i1, comp5226_c0_g1_i1, comp5245_c0_g1_i2, comp5353_c0_g1_i2, comp6787_c0_g1_i1, comp7871_c0_g1_i1, comp86…	0.000106426
MF	GO:0016209	antioxidant activity	Contig3120_c0_g1_i1, comp1380_c0_g1_i1, comp15787_c0_g1_i1, comp18393_c0_g1_i1, comp200_c0_g1_i2, comp24863_c0_g1_i1, comp2869_c0_g1_i2, comp2869_c0_g1_i3, comp3479_c0_g1_i4, comp4015_c0_g1_i1, comp4015_c0_g1_i2, comp6422_c0_g1_i1, comp8359_c0_g1_i1, comp8782_c0_g1_i1, comp8782_c0_g1_i3, comp984_c0_g1_i3	0.000393651
MF	GO:0030246	carbohydrate binding	Contig3189_c0_g1_i1, Contig3797_c0_g1_i1, Contig5603_c0_g1_i1, Contig677_c0_g1_i1, comp14430_c0_g1_i1, comp19144_c0_g1_i1, comp19_c0_g1_i2, comp19_c0_g1_i3, comp19_c0_g1_i4, comp3133_c0_g1_i2, comp3298_c0_g1_i2, comp3298_c0_g1_i3, comp5226_c0_g1_i1, comp5245_c0_g1_i2, comp572_c0_g1_i1, comp60_c0_g1_i2, comp693_c0_g1_i3, comp8662_c0_g1_i1, comp9128_c0_g1_i1, comp9856_c0_g1_i1, comp985_c0_g1_i5	0.000606639
MF	GO:0001871	pattern binding	Contig677_c0_g1_i1, comp19144_c0_g1_i1, comp19_c0_g1_i2, comp19_c0_g1_i3, comp19_c0_g1_i4, comp3133_c0_g1_i2, comp3298_c0_g1_i2, comp3298_c0_g1_i3, comp5226_c0_g1_i1, comp8662_c0_g1_i1, comp9856_c0_g1_i1	0.0019595
MF	GO:0030247	polysaccharide binding	Contig677_c0_g1_i1, comp19144_c0_g1_i1, comp19_c0_g1_i2, comp19_c0_g1_i3, comp19_c0_g1_i4, comp3133_c0_g1_i2, comp3298_c0_g1_i2, comp3298_c0_g1_i3, comp5226_c0_g1_i1, comp8662_c0_g1_i1, comp9856_c0_g1_i1	0.0019595
MF	GO:0005274	allantoin uptake transmembrane transporter activity	comp1477_c0_g1_i1, comp1477_c0_g1_i2, comp1477_c0_g1_i3, comp7914_c0_g1_i1	0.00494453
MF	GO:0015391	nucleobase:cation symporter activity	comp1477_c0_g1_i1, comp1477_c0_g1_i2, comp1477_c0_g1_i3, comp7914_c0_g1_i1	0.00494453
MF	GO:0015563	uptake transmembrane transporter activity	comp1477_c0_g1_i1, comp1477_c0_g1_i2, comp1477_c0_g1_i3, comp7914_c0_g1_i1	0.00494453
MF	GO:0010427	abscisic acid binding	comp1567_c0_g1_i1, comp1567_c0_g1_i2, comp28094_c0_g1_i1, comp557_c0_g1_i1	0.00626816
MF	GO:0042907	xanthine transmembrane transporter activity	comp1477_c0_g1_i1, comp1477_c0_g1_i2, comp1477_c0_g1_i3	0.0114877
MF	GO:0019840	isoprenoid binding	comp1567_c0_g1_i1, comp1567_c0_g1_i2, comp28094_c0_g1_i1, comp557_c0_g1_i1	0.0127321
MF	GO:0004672	protein kinase activity	Contig1708_c0_g1_i1, Contig2981_c0_g1_i1, Contig3189_c0_g1_i1, Contig3797_c0_g1_i1, Contig5603_c0_g1_i1, comp10487_c0_g1_i1, comp11415_c0_g1_i2, comp11703_c0_g1_i1, comp1206_c0_g1_i3, comp13795_c0_g1_i1, comp1435_c0_g1_i3, comp14430_c0_g1_i1, comp15309_c0_g1_i1, comp1742_c0_g1_i2, comp1742_c0_g1_i3, comp1874_c0_g1_i1, comp1874_c0_g1_i3, comp18761_c0_g1_i1, comp18922_c0_g1_i1, comp19144_c0_g1_i1, …	0.0163591
MF	GO:0005350	pyrimidine nucleobase transmembrane transporter activity	comp1477_c0_g1_i1, comp1477_c0_g1_i2, comp1477_c0_g1_i3, comp7914_c0_g1_i1	0.0181988
MF	GO:0015210	uracil transmembrane transporter activity	comp1477_c0_g1_i1, comp1477_c0_g1_i2, comp1477_c0_g1_i3, comp7914_c0_g1_i1	0.0181988
MF	GO:0016630	protochlorophyllide reductase activity	comp144_c0_g1_i2, comp144_c0_g1_i3, comp857_c0_g1_i2	0.0221167
MF	GO:0036033	mediator complex binding	comp614_c0_g1_i1, comp614_c0_g1_i2	0.0370458
MF	GO:0004674	protein serine/threonine kinase activity	Contig2981_c0_g1_i1, Contig3189_c0_g1_i1, Contig3797_c0_g1_i1, Contig5603_c0_g1_i1, comp10487_c0_g1_i1, comp11703_c0_g1_i1, comp1206_c0_g1_i3, comp13795_c0_g1_i1, comp1435_c0_g1_i3, comp14430_c0_g1_i1, comp15309_c0_g1_i1, comp1742_c0_g1_i2, comp1742_c0_g1_i3, comp1874_c0_g1_i1, comp1874_c0_g1_i3, comp18761_c0_g1_i1, comp18922_c0_g1_i1, comp19144_c0_g1_i1, comp23274_c0_g1_i1, comp259_c0_g1_i1, com…	0.0370458
MF	GO:0004864	protein phosphatase inhibitor activity	comp1567_c0_g1_i1, comp1567_c0_g1_i2, comp28094_c0_g1_i1, comp557_c0_g1_i1	0.0487397
MF	GO:0019212	phosphatase inhibitor activity	comp1567_c0_g1_i1, comp1567_c0_g1_i2, comp28094_c0_g1_i1, comp557_c0_g1_i1	0.0487397
CC	GO:0005576	extracellular region	Contig3120_c0_g1_i1, comp10410_c0_g1_i1, comp1083_c0_g1_i1, comp1229_c0_g1_i4, comp13399_c0_g1_i3, comp1377_c0_g1_i2, comp1380_c0_g1_i1, comp151_c0_g1_i1, comp15787_c0_g1_i1, comp17680_c0_g1_i1, comp1780_c0_g1_i2, comp18393_c0_g1_i1, comp18631_c0_g1_i1, comp18921_c0_g1_i1, comp19_c0_g1_i2, comp19_c0_g1_i3, comp19_c0_g1_i4, comp200_c0_g1_i2, comp2039_c0_g1_i4, comp2039_c0_g1_i5, comp24863_c0_g1_i1…	2.28168e-10
CC	GO:0005618	cell wall	Contig677_c0_g1_i1, comp1083_c0_g1_i1, comp1229_c0_g1_i4, comp13399_c0_g1_i3, comp151_c0_g1_i1, comp1780_c0_g1_i2, comp19_c0_g1_i2, comp19_c0_g1_i3, comp19_c0_g1_i4, comp200_c0_g1_i2, comp24863_c0_g1_i1, comp3133_c0_g1_i2, comp3298_c0_g1_i2, comp3298_c0_g1_i3, comp3479_c0_g1_i4, comp4015_c0_g1_i1, comp4015_c0_g1_i2, comp418_c0_g1_i4, comp418_c0_g1_i5, comp4763_c0_g1_i1, comp4763_c0_g1_i2, comp497…	3.04862e-07
CC	GO:0030312	external encapsulating structure	Contig677_c0_g1_i1, comp1083_c0_g1_i1, comp1229_c0_g1_i4, comp13399_c0_g1_i3, comp151_c0_g1_i1, comp1780_c0_g1_i2, comp19_c0_g1_i2, comp19_c0_g1_i3, comp19_c0_g1_i4, comp200_c0_g1_i2, comp24863_c0_g1_i1, comp3133_c0_g1_i2, comp3298_c0_g1_i2, comp3298_c0_g1_i3, comp3479_c0_g1_i4, comp4015_c0_g1_i1, comp4015_c0_g1_i2, comp418_c0_g1_i4, comp418_c0_g1_i5, comp4763_c0_g1_i1, comp4763_c0_g1_i2, comp497…	3.04862e-07
CC	GO:0009505	plant-type cell wall	Contig677_c0_g1_i1, comp1229_c0_g1_i4, comp200_c0_g1_i2, comp24863_c0_g1_i1, comp3133_c0_g1_i2, comp3298_c0_g1_i2, comp3479_c0_g1_i4, comp4015_c0_g1_i1, comp4015_c0_g1_i2, comp4763_c0_g1_i1, comp4763_c0_g1_i2, comp497_c0_g1_i1, comp5226_c0_g1_i1, comp5245_c0_g1_i2, comp6422_c0_g1_i1, comp6787_c0_g1_i1, comp9856_c0_g1_i1	6.85473e-06
CC	GO:0046658	anchored component of plasma membrane	Contig677_c0_g1_i1, comp1016_c0_g1_i1, comp19_c0_g1_i2, comp19_c0_g1_i3, comp19_c0_g1_i4, comp3133_c0_g1_i2, comp3298_c0_g1_i2, comp3298_c0_g1_i3, comp5226_c0_g1_i1, comp8662_c0_g1_i1, comp9856_c0_g1_i1	0.00494453
CC	GO:0031225	anchored component of membrane	Contig677_c0_g1_i1, comp1016_c0_g1_i1, comp19_c0_g1_i2, comp19_c0_g1_i3, comp19_c0_g1_i4, comp2515_c0_g1_i1, comp3133_c0_g1_i2, comp3298_c0_g1_i2, comp3298_c0_g1_i3, comp5226_c0_g1_i1, comp8662_c0_g1_i1, comp9856_c0_g1_i1	0.0146082

## Sheet: 200 mM(UP-regulated)
De novo RNA sequencing analysis of Aeluropus littoralis halophyte plant under salinity stress
Elham Younesi-Melerdi, Ghorban-Ali Nematzadeh, Ali Pakdin-Parizi*, Mohammad-Reza Bakhtiarizadeh, Seyed Abolfazl Motahari
Table S6. Enriched significantly GO terms with up -regulated transcripts under 200 mM NaCl treatment (over_represented_FDR< 0.05).
Category	ID	Term	Genes	adj_pval
BP	GO:0007049	cell cycle	Contig2135_c0_g1_i1, Contig2830_c0_g1_i1, Contig3419_c0_g1_i1, Contig4526_c0_g1_i1, Contig5053_c0_g1_i1, comp12347_c0_g1_i1, comp13891_c0_g1_i1, comp15686_c0_g1_i1, comp17429_c0_g1_i1, comp19309_c0_g1_i1, comp19793_c0_g1_i1, comp22749_c0_g1_i1, comp345_c0_g1_i1, comp6833_c0_g1_i2, comp710_c0_g1_i2	4.59593e-05
BP	GO:0051301	cell division	Contig2135_c0_g1_i1, Contig2830_c0_g1_i1, Contig3419_c0_g1_i1, Contig4526_c0_g1_i1, comp11158_c0_g1_i1, comp12347_c0_g1_i1, comp13891_c0_g1_i1, comp15686_c0_g1_i1, comp17429_c0_g1_i1, comp19309_c0_g1_i1, comp19793_c0_g1_i1, comp22749_c0_g1_i1, comp345_c0_g1_i1	0.000244407
BP	GO:0007018	microtubule-based movement	Contig4397_c0_g1_i1, Contig4803_c0_g1_i1, Contig4976_c0_g1_i1, Contig5148_c0_g1_i1, comp17060_c0_g1_i1, comp18696_c0_g1_i2, comp22987_c0_g1_i2, comp6833_c0_g1_i2	0.000244846
BP	GO:0007017	microtubule-based process	Contig3419_c0_g1_i1, Contig4397_c0_g1_i1, Contig4803_c0_g1_i1, Contig4976_c0_g1_i1, Contig5148_c0_g1_i1, comp15063_c0_g1_i1, comp17060_c0_g1_i1, comp18696_c0_g1_i2, comp19145_c0_g1_i1, comp22987_c0_g1_i2, comp6833_c0_g1_i2	0.000287188
BP	GO:0006928	movement of cell or subcellular component	Contig4397_c0_g1_i1, Contig4803_c0_g1_i1, Contig4976_c0_g1_i1, Contig5148_c0_g1_i1, comp1272_c0_g1_i5, comp17060_c0_g1_i1, comp18696_c0_g1_i2, comp22987_c0_g1_i2, comp6833_c0_g1_i2	0.00200493
BP	GO:0006656	phosphatidylcholine biosynthetic process	comp1651_c0_g1_i1, comp4998_c0_g1_i2, comp63_c0_g1_i1, comp63_c0_g1_i3	0.0023968
BP	GO:1903047	mitotic cell cycle process	Contig3419_c0_g1_i1, Contig3939_c0_g1_i1, Contig4090_c0_g1_i1, Contig4976_c0_g1_i1, comp11158_c0_g1_i1, comp17722_c0_g1_i1, comp19145_c0_g1_i1, comp19309_c0_g1_i1, comp2885_c0_g1_i2	0.0100077
MF	GO:0008017	microtubule binding	Contig3419_c0_g1_i1, Contig4397_c0_g1_i1, Contig4803_c0_g1_i1, Contig4976_c0_g1_i1, Contig5148_c0_g1_i1, comp17060_c0_g1_i1, comp18696_c0_g1_i2, comp19145_c0_g1_i1, comp22987_c0_g1_i2, comp24680_c0_g1_i1, comp6833_c0_g1_i2	0.00014552
MF	GO:0003777	microtubule motor activity	Contig4397_c0_g1_i1, Contig4803_c0_g1_i1, Contig4976_c0_g1_i1, Contig5148_c0_g1_i1, comp17060_c0_g1_i1, comp18696_c0_g1_i2, comp22987_c0_g1_i2, comp6833_c0_g1_i2	0.000167936
MF	GO:0015631	tubulin binding	Contig3419_c0_g1_i1, Contig4397_c0_g1_i1, Contig4803_c0_g1_i1, Contig4976_c0_g1_i1, Contig5148_c0_g1_i1, comp17060_c0_g1_i1, comp18696_c0_g1_i2, comp19145_c0_g1_i1, comp22987_c0_g1_i2, comp24680_c0_g1_i1, comp6833_c0_g1_i2	0.000167936
MF	GO:0003774	motor activity	Contig4397_c0_g1_i1, Contig4803_c0_g1_i1, Contig4976_c0_g1_i1, Contig5148_c0_g1_i1, comp17060_c0_g1_i1, comp18696_c0_g1_i2, comp22987_c0_g1_i2, comp6833_c0_g1_i2	0.00129779
MF	GO:0000234	phosphoethanolamine N-methyltransferase activity	comp4998_c0_g1_i2, comp63_c0_g1_i1, comp63_c0_g1_i3	0.00367113
MF	GO:0008092	cytoskeletal protein binding	Contig3419_c0_g1_i1, Contig4397_c0_g1_i1, Contig4803_c0_g1_i1, Contig4976_c0_g1_i1, Contig5148_c0_g1_i1, comp17060_c0_g1_i1, comp18696_c0_g1_i2, comp19145_c0_g1_i1, comp22981_c0_g1_i1, comp22987_c0_g1_i2, comp24680_c0_g1_i1, comp6833_c0_g1_i2	0.00368377
MF	GO:0008574	ATP-dependent microtubule motor activity, plus-end-directed	Contig5148_c0_g1_i1, comp18696_c0_g1_i2, comp6833_c0_g1_i2	0.0244445
MF	GO:1990939	ATP-dependent microtubule motor activity	Contig5148_c0_g1_i1, comp18696_c0_g1_i2, comp6833_c0_g1_i2	0.0271604
MF	GO:0000254	C-4 methylsterol oxidase activity	Contig2112_c0_g1_i1, comp84_c0_g1_i3, comp84_c0_g1_i4	0.0271604
CC	GO:0005871	kinesin complex	Contig4397_c0_g1_i1, Contig4803_c0_g1_i1, Contig4976_c0_g1_i1, Contig5148_c0_g1_i1, comp17060_c0_g1_i1, comp18696_c0_g1_i2, comp6833_c0_g1_i2	4.59593e-05
CC	GO:0005875	microtubule associated complex	Contig4397_c0_g1_i1, Contig4803_c0_g1_i1, Contig4976_c0_g1_i1, Contig5148_c0_g1_i1, comp17060_c0_g1_i1, comp18696_c0_g1_i2, comp22337_c0_g1_i1, comp6833_c0_g1_i2	0.000167936
CC	GO:0005874	microtubule	Contig3419_c0_g1_i1, Contig4397_c0_g1_i1, Contig4803_c0_g1_i1, Contig4976_c0_g1_i1, Contig5148_c0_g1_i1, comp17060_c0_g1_i1, comp18696_c0_g1_i2, comp19145_c0_g1_i1, comp22987_c0_g1_i2, comp24680_c0_g1_i1, comp6833_c0_g1_i2	0.00211481
CC	GO:0044430	cytoskeletal part	Contig3419_c0_g1_i1, Contig4397_c0_g1_i1, Contig4803_c0_g1_i1, Contig4976_c0_g1_i1, Contig5148_c0_g1_i1, comp11158_c0_g1_i1, comp15063_c0_g1_i1, comp17060_c0_g1_i1, comp18696_c0_g1_i2, comp19145_c0_g1_i1, comp22337_c0_g1_i1, comp22987_c0_g1_i2, comp24680_c0_g1_i1, comp6833_c0_g1_i2	0.00315875
CC	GO:0044815	DNA packaging complex	Contig464_c0_g1_i1, comp12786_c0_g1_i1, comp1430_c0_g1_i1, comp19793_c0_g1_i1, comp8893_c0_g1_i1	0.0109107

## Sheet: 200 mM(DOWN-regulated)
De novo RNA sequencing analysis of Aeluropus littoralis halophyte plant under salinity stress
Elham Younesi-Melerdi, Ghorban-Ali Nematzadeh, Ali Pakdin-Parizi*, Mohammad-Reza Bakhtiarizadeh, Seyed Abolfazl Motahari
Table S6. Enriched significantly GO terms with down -regulated transcripts under 200 mM NaCl treatment (over_represented_FDR< 0.05).
Category	ID	Term	Genes	adj_pval
MF	GO:0016701	oxidoreductase activity, acting on single donors with incorporation of molecular oxygen	comp1158_c0_g1_i1, comp1158_c0_g1_i4, comp20421_c0_g1_i1, comp342_c0_g1_i2, comp511_c0_g1_i1, comp625_c0_g1_i1, comp626_c0_g1_i4, comp683_c0_g1_i1, comp782_c0_g1_i1	0.000146085
MF	GO:0016702	oxidoreductase activity, acting on single donors with incorporation of molecular oxygen, incorporation of two atoms of oxygen	comp20421_c0_g1_i1, comp342_c0_g1_i2, comp511_c0_g1_i1, comp625_c0_g1_i1, comp626_c0_g1_i4, comp683_c0_g1_i1, comp782_c0_g1_i1	0.00571442
CC	GO:0020023	kinetoplast	Contig1625_c0_g1_i1, Contig2197_c0_g1_i1, Contig2235_c0_g1_i1, Contig2401_c0_g1_i1, Contig2430_c0_g1_i1, Contig2599_c0_g1_i1, Contig2909_c0_g1_i1, Contig3566_c0_g1_i1, Contig3788_c0_g1_i1, Contig4014_c0_g1_i1, comp10774_c0_g1_i2, comp11495_c0_g1_i1, comp11649_c0_g1_i1, comp11786_c0_g1_i1, comp11786_c0_g1_i2, comp12099_c0_g1_i1, comp12369_c0_g1_i1, comp12402_c0_g1_i1, comp1304_c0_g1_i1, comp1304_c…	5.65575e-134
CC	GO:0044429	mitochondrial part	Contig1625_c0_g1_i1, Contig2197_c0_g1_i1, Contig2235_c0_g1_i1, Contig2401_c0_g1_i1, Contig2430_c0_g1_i1, Contig2599_c0_g1_i1, Contig2909_c0_g1_i1, Contig3566_c0_g1_i1, Contig3788_c0_g1_i1, Contig4014_c0_g1_i1, comp10213_c0_g1_i1, comp10213_c0_g1_i2, comp10774_c0_g1_i2, comp11495_c0_g1_i1, comp11649_c0_g1_i1, comp11786_c0_g1_i1, comp11786_c0_g1_i2, comp12099_c0_g1_i1, comp12369_c0_g1_i1, comp12402…	7.35851e-41
