# Supplementary material for: De novo RNA sequencing analysis of Aeluropus littoralis halophyte plant under salinity stress
Source: Sci Rep. 2020 Jun 4;10:9148. doi: 10.1038/s41598-020-65947-5 (PMC7272644; doi:10.1038/s41598-020-65947-5)
Supplement: Supplementary file 10 [file 41598_2020_65947_MOESM10_ESM.xlsx]

## Sheet: plant hormon signal transducat
De novo RNA sequencing analysis of Aeluropus littoralis halophyte plant under salinity stress
Elham Younesi-Melerdi, Ghorban-Ali Nematzadeh, Ali Pakdin-Parizi*, Mohammad-Reza Bakhtiarizadeh, Seyed Abolfazl Motahari
Table S7. Information related to differentially expressed genes involved in plant hormon signal transducation pathway
Ko id KEGG	Gene name	Protein name	EC	Contigs name	log FC (400 mM NaCl)	FDR	Contigs name	log FC (200 mM NaCl)	FDR
K14487	GH3	auxin responsive GH3 gene family		comp4333_c0_g1_i1	3.02018.	1.4869e-07	-	-	-
				comp4333_c0_g1_i3	4.92146	1.148e-05
K14488	SAUR	SAUR family protein		comp3509_c0_g1_i2	2.16904	3.96e-06	-	-	-
K14484	IAA	auxin-responsive protein IAA		Contig202_c0_g1_i1	-1.675	9.51 E-05	Contig202_c0_g1_i1	-1.2618	0.01462
				comp3632_c0_g1_i3	-2.0241	0.00883
K14497	PP2C	protein phosphatase 2C	[EC:3.1.3.16]	Contig98_c0_g1_i1	1.62469	4.66e-05	-	-	-
				Contig686_c0_g1_i1	1.70888	7.23e-05
				comp3343_c0_g1_i1	3.35038	2.33e-05
				comp3343_c0_g1_i2	4.56813	0.000178
				comp7038_c0_g1_i1	3.93729	0.003947
				comp7465_c0_g1_i1	3.77293	7.42e-07
				comp15071_c0_g1_i2	3.16969	4.42e-05
				comp15071_c0_g1_i3	5.78298	1.17e-05
K14498	SNRK2	serine/threonine-protein kinase SRK2	EC:2.7.11.1	comp4602_c0_g1_i3	1.96266	0.0002107
K14515	EBF1_2	EIN3-binding F-box protein		comp1271_c0_g1_i2	-1.59288	0.000704	-	-	-
				comp6261_c0_g1_i1	-1.41739	0.004195
K14496	PYL	abscisic acid receptor PYR/PYL family		comp1567_c0_g1_i1	-1.59288	0.000704	comp557_c0_g1_i1	-3.9095	6.39e-13
				comp1567_c0_g1_i2	-1.56707	0.008806
				comp28094_c0_g1_i1	-7.49876	0.001781
K13449	PR1	pathogenesis-related protein 1		comp18631_c0_g1_i1	-5.696	0.000349
K14431	TGA	transcription factor TGA		comp15759_c0_g1_i1	-9.927	2.07e-12
				comp15759_c0_g1_i2	-9.208	8.978e-07
K14432	ABF	ABA responsive element binding factor		comp7193_c0_g1_i2	2.1539	2.38e-05
				comp7193_c0_g1_i3	1.982	0.000421
K14504	TCH4	xyloglucan:xyloglucosyl transferase TCH4	EC:2.4.1.207	comp16719_c0_g1_i2	4.551	0.0067163	-	-	-
K13464	JAZ	jasmonate ZIM domain-containing protein		Contig729_c0_g1_i1	6.1207	2.2e-06	-	-	-
				comp3309_c0_g1_i1	3.796	3.124e-09
				comp7123_c0_g1_i2	5.349	0.00055825
				comp7123_c0_g1_i3	5.632	5.174e-12
				comp12997_c0_g1_i1	4.69	4.513e-08

## Sheet: MAPK signalng pathway
De novo RNA sequencing analysis of Aeluropus littoralis halophyte plant under salinity stress
Elham Younesi-Melerdi, Ghorban-Ali Nematzadeh, Ali Pakdin-Parizi*, Mohammad-Reza Bakhtiarizadeh, Seyed Abolfazl Motahari
Table S7. Information related to differentially expressed genes involved in MAPK signaling pathway
Ko id KEGG	Gene name	Protein name	EC	Contigs name	log FC ( 400 mM NaCl)	FDR	Contigs name	log FC (200 mM NaCl)	FDR
K02183	CALM	calmodulin		comp4316_c0_g1_i1	2.69674	0.000279	-	-	-
				Contig96_c0_g1_i1	2.45276	9.05e-06
K13424	WRKY33	WRKY transcription factor 33		comp14327_c0_g1_i1	2.80541	0.008736	-	-	-
K14497	PP2C	protein phosphatase 2C	[EC:3.1.3.16]	Contig98_c0_g1_i1	1.62469	4.66e-05	-	-	-
				Contig686_c0_g1_i1	1.70888	7.23e-05
				comp3343_c0_g1_i1	3.35038	2.33e-05
				comp3343_c0_g1_i2	4.56813	0.000178
				comp7038_c0_g1_i1	3.93729	0.003947
				comp7465_c0_g1_i1	3.77293	7.42e-07
				comp15071_c0_g1_i2	3.16969	4.42e-05
				comp15071_c0_g1_i3	5.78298	1.17e-05
K20772	ACS1_2_6	1-aminocyclopropane-1-carboxylate synthase 1/2/6	[EC:4.4.1.14]	comp16354_c0_g1_i3	2.13186	0.006392	comp16354_c0_g1_i1	-7.9646	0.001102
				comp16354_c0_g1_i1	-7.95995	0.000372
K14496	PYL	abscisic acid receptor PYR/PYL family		comp1567_c0_g1_i1	-1.59288	0.000704	comp557_c0_g1_i1	-3.9095	6.39e-13
				comp1567_c0_g1_i2	-1.56708	0.008806
				comp28094_c0_g1_i1	-7.49876	0.001781
K14515	EBF1_2	EIN3-binding F-box protein		comp1271_c0_g1_i2	-1.59288	0.000704	-	-	-
				comp6261_c0_g1_i1	-1.4174	0.004195
K20547	CHIB	basic endochitinase B	[EC:3.2.1.14]	comp312_c0_g1_i1	-1.32949	0.004468	-	-	-

## Sheet: DNA replication proteins
De novo RNA sequencing analysis of Aeluropus littoralis halophyte plant under salinity stress
Elham Younesi-Melerdi, Ghorban-Ali Nematzadeh, Ali Pakdin-Parizi*, Mohammad-Reza Bakhtiarizadeh, Seyed Abolfazl Motahari
Table S7. Information related to differentially expressed genes involved in DNA replication pathway
Ko id KEGG	Gene name	Protein name	EC	Contigs name	log FC (400mMNaCl)	FDR	Contigs name	log FC (200mMNaCl)	FDR
K02685	PRI2	DNA primase large subunit	EC:2.7.7.-]				comp3993_c0_g1_i2	10.93	2.85e-05
K02324	POLE	DNA polymerase epsilon subunit 1	EC:2.7.7.7]	Contig5053_c0_g1_i1	7.6722	0.002396	Contig5053_c0_g1_i1	8.121	0.007537
K02541	MCM3	DNA replication licensing factor MCM3	EC:3.6.4.12]				comp710_c0_g1_i2	9.072	0.002188
K07466	RFA1	replication factor A1					Contig4571_c0_g1_i1	5.621	0.002642
