# Supplementary material for: De novo RNA sequencing analysis of Aeluropus littoralis halophyte plant under salinity stress
Source: Sci Rep. 2020 Jun 4;10:9148. doi: 10.1038/s41598-020-65947-5 (PMC7272644; doi:10.1038/s41598-020-65947-5)
Supplement: Supplementary file 11 [file 41598_2020_65947_MOESM11_ESM.xlsx]

## Sheet: Sheet1
De novo RNA sequencing analysis of Aeluropus littoralis halophyte plant under salinity stress
Elham Younesi-Melerdi, Ghorban-Ali Nematzadeh, Ali Pakdin-Parizi*, Mohammad-Reza Bakhtiarizadeh, Seyed Abolfazl Motahari
Table S1. Sequence of primers used for validation of de novo RNAseq in Aeluropus littoralis plant
Transcript name	Primer tyep	sequence	length (nucleotide)
MED34_ARATH	F	CCCCGAAAGCTGTACATGG	19
	R	GAAGTACGGCAGCAGGATCA	20
RCA1_LARTR	F	CCAGCACCCAAAACACAGA	19
	R	TGCACTTGGAGACGCTAACA	20
HMG13_ARATH	F	TGCCACTACAGGACACGTTC	20
	R	TTCCCAACGTGTGCAGTTC	19
Ca 2+ ATPase 4	F	ACGATCCAACTGATGGGAAG	20
	R	TGGGGTATAACCACCAGGAA	20
GAPDH	F	TGGGCAAGATTAAGATCGGAAT	22
	R	TTGATGTCGCTGTGCTTCCA	20
